# Supplementary material for: Natural selection drove metabolic specialization of the chromatophore in Paulinella chromatophora
Source: BMC Evol Biol. 2017 Apr 14;17:99. doi: 10.1186/s12862-017-0947-6 (PMC5392233; doi:10.1186/s12862-017-0947-6)
Supplement: Supplementary file 1 — Metabolic model of Synechococcus sp. WH 5701 (iCV498). (XLSX 187 kb) [file 12862_2017_947_MOESM1_ESM.xlsx]

## Sheet: Reactions
Rxn name	Rxn description	Formula	Gene-reaction association	Genes	Proteins	Subsystem	Reversible	LB	UB	Objective	Confidence Score	EC Number	Notes	References
PGMT	phosphoglucomutase	g1p[c] <=> g6p[c]	(WH5701_15926 or WH5701_01345)	WH5701_15926 WH5701_01345		Glycolysis/Gluconeogenesis	1	-1000	1000	0		5.4.2.2
HEX1	hexokinase (D-glucose:ATP)	atp[c] + glc-D[c] -> adp[c] + g6p[c] + h[c]	WH5701_12608	WH5701_12608		Glycolysis/Gluconeogenesis	0	0	1000	0		2.7.1.1
PGI	Glucose-6-phosphate isomerase	g6p[c] <=> f6p[c]	WH5701_13125	WH5701_13125		Glycolysis/Gluconeogenesis	1	-1000	1000	0		5.3.1.9
PGI2	Glucose-6-phosphate isomerase (2)	g6p-B[c] <=> f6p[c]	WH5701_13125	WH5701_13125		Glycolysis/Gluconeogenesis	1	-1000	1000	0		5.3.1.9
FBP	fructose-bisphosphatase	h2o[c] + fdp[c] -> pi[c] + f6p[c]	WH5701_13750	WH5701_13750		Glycolysis/Gluconeogenesis	0	0	1000	0		3.1.3.11
FBA	fructose-bisphosphate aldolase	fdp[c] <=> g3p[c] + dhap[c]	WH5701_09465	WH5701_09465		Glycolysis/Gluconeogenesis	1	-1000	1000	0		4.1.2.13
TPI	triose-phosphate isomerase	dhap[c] <=> g3p[c]	WH5701_10080	WH5701_10080		Glycolysis/Gluconeogenesis	1	-1000	1000	0		5.3.1.1
GAPDi	glyceraldehyde-3-phosphate dehydrogenase	nad[c] + pi[c] + g3p[c] -> h[c] + nadh[c] + 13dpg[c]	WH5701_10455	WH5701_10455		Glycolysis/Gluconeogenesis	0	0	1000	0		1.2.1.12
PGK	phosphoglycerate kinase	atp[c] + 3pg[c] <=> adp[c] + 13dpg[c]	WH5701_05145	WH5701_05145		Glycolysis/Gluconeogenesis	1	-1000	1000	0		2.7.2.3
PGM	phosphoglycerate mutase	2pg[c] <=> 3pg[c]	(WH5701_11959 or WH5701_15096)	WH5701_11959 WH5701_15096		Glycolysis/Gluconeogenesis	1	-1000	1000	0		5.4.2.1
ENO	enolase	2pg[c] <=> h2o[c] + pep[c]	WH5701_05030	WH5701_05030		Glycolysis/Gluconeogenesis	1	-1000	1000	0		4.2.1.11
PYK	pyruvate kinase	adp[c] + h[c] + pep[c] -> atp[c] + pyr[c]	WH5701_13320	WH5701_13320		Glycolysis/Gluconeogenesis	0	0	1000	0		2.7.1.40
PYK2	pyruvate kinase(2)	h[c] + pep[c] + udp[c] -> pyr[c] + utp[c]	WH5701_13320	WH5701_13320		Glycolysis/Gluconeogenesis	0	0	1000	0		2.7.1.40
PYK3	pyruvate kinase(3)	h[c] + gdp[c] + pep[c] -> gtp[c] + pyr[c]	WH5701_13320	WH5701_13320		Glycolysis/Gluconeogenesis	0	0	1000	0		2.7.1.40
PYK4	pyruvate kinase(4)	h[c] + cdp[c] + pep[c] -> pyr[c] + ctp[c]	WH5701_13320	WH5701_13320		Glycolysis/Gluconeogenesis	0	0	1000	0		2.7.1.40
PYK5	pyruvate kinase(5)	h[c] + pep[c] + idp[c] -> pyr[c] + itp[c]	WH5701_13320	WH5701_13320		Glycolysis/Gluconeogenesis	0	0	1000	0		2.7.1.40
PDHa	pyruvate dehydrogenase (lipoamide)	h[c] + pyr[c] + lpam[c] -> co2[c] + adhlam[c]	WH5701_13505	WH5701_13505		Glycolysis/Gluconeogenesis	0	0	1000	0		1.2.4.1
PDHcr	Pyruvate dehydrogenase (dihydrolipoamide dehydrogenase) reversible	nad[c] + dhlam[c] <=> h[c] + nadh[c] + lpam[c]	WH5701_07426	WH5701_07426		Glycolysis/Gluconeogenesis	1	-1000	1000	0		1.8.1.4
PDHbr	pyruvate dehydrogenase (dihydrolipoamide) reversible	coa[c] + adhlam[c] <=> accoa[c] + dhlam[c]	WH5701_14801	WH5701_14801		Glycolysis/Gluconeogenesis	1	-1000	1000	0		2.3.1.12
ACS	acetyl-CoA synthetase	atp[c] + coa[c] + ac[c] -> ppi[c] + accoa[c] + amp[c]	WH5701_08839	WH5701_08839		Glycolysis/Gluconeogenesis	0	0	1000	0		6.2.1.1
ALDD2xr	aldehyde dehydrogenase (acetaldehyde, NAD)	nad[c] + h2o[c] + acald[c] <=> 2 h[c] + nadh[c] + ac[c]	WH5701_06196	WH5701_06196		Glycolysis/Gluconeogenesis	1	-1000	1000	0		1.2.1.3
ALCD2y	alcohol dehydrogenase (ethanol, NADP)	nadp[c] + etoh[c] <=> h[c] + nadph[c] + acald[c]	WH5701_01845	WH5701_01845		Glycolysis/Gluconeogenesis	1	-1000	1000	0		1.1.1.2
GLUK_syn	Glucokinase	atp[c] + glc-B[c] -> adp[c] + h[c] + g6p-B[c]	WH5701_12608	WH5701_12608		Glycolysis/Gluconeogenesis	0	0	1000	0		2.7.1.1
DPGM	Diphosphoglyceromutase	13dpg[c] <=> h[c] + 23dpg[c]	WH5701_15096	WH5701_15096		Glycolysis/Gluconeogenesis	1	-1000	1000	0
FBA3	Sedoheptulose 1,7-bisphosphate D-glyceraldehyde-3-phosphate-lyase	s17bp[c] <=> e4p[c] + dhap[c]	WH5701_09465	WH5701_09465		Glycolysis/Gluconeogenesis	1	-1000	1000	0
ALAALAr	D-alanine-D-alanine ligase (reversible)	atp[c] + 2 ala-D[c] <=> adp[c] + h[c] + pi[c] + alaala[c]	WH5701_07361	WH5701_07361		Alanine, aspartate and glutamate metabolism	1	-1000	1000	0		6.3.2.4
ALAD_syn	L-alanine dehydrogenase	h[c] + nadh[c] + pyr[c] + nh4[c] -> nad[c] + h2o[c] + ala-L[c]	WH5701_15211	WH5701_15211		Alanine, aspartate and glutamate metabolism	0	0	1000	0		1.4.1.1
ALAR	alanine racemase	ala-L[c] <=> ala-D[c]	WH5701_05520	WH5701_05520		Alanine, aspartate and glutamate metabolism	1	-1000	1000	0		5.1.1.1
ARGSL	argininosuccinate lyase	argsuc[c] <=> fum[c] + arg-L[c]	WH5701_02779	WH5701_02779		Alanine, aspartate and glutamate metabolism	1	-1000	1000	0		4.3.2.1
ARGSS	argininosuccinate synthase	atp[c] + asp-L[c] + citr-L[c] -> h[c] + ppi[c] + amp[c] + argsuc[c]	WH5701_02644	WH5701_02644		Alanine, aspartate and glutamate metabolism	0	0	1000	0		6.3.4.5
ASADi	aspartate-semialdehyde dehydrogenase, irreversible	h[c] + nadph[c] + 4pasp[c] -> nadp[c] + pi[c] + aspsa[c]	WH5701_03034	WH5701_03034		Alanine, aspartate and glutamate metabolism	0	0	1000	0		1.2.1.11
ASP1DC	aspartate 1-decarboxylase	h[c] + asp-L[c] -> co2[c] + ala-B[c]	WH5701_08429	WH5701_08429		Alanine, aspartate and glutamate metabolism	0	0	1000	0		4.1.1.15b
ASPKi	aspartate kinase, irreversible	atp[c] + asp-L[c] -> adp[c] + 4pasp[c]	WH5701_03079	WH5701_03079		Alanine, aspartate and glutamate metabolism	0	0	1000	0		2.7.2.4
UAMAS	UDP-N-acetylmuramoyl-L-alanine synthetase	atp[c] + ala-L[c] + uamr[c] -> adp[c] + h[c] + pi[c] + uama[c]	WH5701_02839	WH5701_02839		Alanine, aspartate and glutamate metabolism	0	0	1000	0		6.3.2.8
G1PACT	glucosamine-1-phosphate N-acetyltransferase	accoa[c] + gam1p[c] -> h[c] + coa[c] + acgam1p[c]	WH5701_12823	WH5701_12823		Aminosugars metabolism	0	0	1000	0		2.3.1.157
PGAMT	phosphoglucosamine mutase	gam1p[c] <=> gam6p[c]	(WH5701_15926 or WH5701_01345)	WH5701_15926 WH5701_01345		Aminosugars metabolism	1	-1000	1000	0		5.4.2.10
UAG2EMA	UDP-N-acetyl-D-glucosamine 2-epimerase (Hydrolysis)	h2o[c] + uacgam[c] <=> h[c] + udp[c] + acmana[c]	WH5701_07914	WH5701_07914		Aminosugars metabolism	1	-1000	1000	0		5.1.3.14
UAGCVT	UDP-N-acetylglucosamine 1-carboxyvinyltransferase	pep[c] + uacgam[c] -> pi[c] + uaccg[c]	WH5701_07411	WH5701_07411		Aminosugars metabolism	0	0	1000	0		2.5.1.7
UAGDP	UDP-N-acetylglucosamine diphosphorylase	h[c] + utp[c] + acgam1p[c] -> ppi[c] + uacgam[c]	WH5701_12823	WH5701_12823		Aminosugars metabolism	0	0	1000	0		2.7.7.23
UAPGR	UDP-N-acetylenolpyruvoylglucosamine reductase	h[c] + nadph[c] + uaccg[c] -> nadp[c] + uamr[c]	WH5701_02834	WH5701_02834		Aminosugars metabolism	0	0	1000	0		1.1.1.158
ABUTD	Aminobutyraldehyde dehydrogenase	nad[c] + h2o[c] + 4abutn[c] -> 2 h[c] + nadh[c] + 4abut[c]	WH5701_06196	WH5701_06196		Arginine and proline metabolism	0	0	1000	0		1.2.1.19
AGMT	agmatinase	h2o[c] + agm[c] -> ptrc[c] + urea[c]	(WH5701_03860) or (WH5701_03684)	WH5701_03860 WH5701_03684		Arginine and proline metabolism	0	0	1000	0		3.5.3.11
ARGDC	arginine decarboxylase	h[c] + arg-L[c] -> co2[c] + agm[c]	WH5701_04905	WH5701_04905		Arginine and proline metabolism	0	0	1000	0		4.1.1.19
EHGLAT	L-erythro-4-Hydroxyglutamate:2-oxoglutarate aminotransferase	akg[c] + e4hglu[c] -> glu-L[c] + 4h2oglt[c]	(WH5701_08184 or WH5701_01085)	WH5701_08184 WH5701_01085		Arginine and proline metabolism	0	0	1000	0		2.6.1.1
GHMT2r	glycine hydroxymethyltransferase, reversible	thf[c] + ser-L[c] <=> h2o[c] + gly[c] + mlthf[c]	WH5701_01470	WH5701_01470		Arginine and proline metabolism	1	-1000	1000	0		2.1.2.1
GLYCL	Glycine Cleavage System	nad[c] + thf[c] + gly[c] -> nadh[c] + co2[c] + nh4[c] + mlthf[c]	(WH5701_02000 and WH5701_03875 and WH5701_02005 and WH5701_07426)	WH5701_02000 WH5701_03875 WH5701_02005 WH5701_07426		Arginine and proline metabolism	0	0	1000	0		1.4.4.2
HPROa	L-hydroxyproline reductase (NAD)	2 h[c] + nadh[c] + 1p3h5c[c] -> nad[c] + 4hpro-LT[c]	WH5701_06261	WH5701_06261		Arginine and proline metabolism	0	0	1000	0		1.5.1.2
HPROb	L-hydroxyproline reductase (NADP)	2 h[c] + nadph[c] + 1p3h5c[c] -> nadp[c] + 4hpro-LT[c]	WH5701_06261	WH5701_06261		Arginine and proline metabolism	0	0	1000	0		1.5.1.2
HSK	homoserine kinase	atp[c] + hom-L[c] -> adp[c] + h[c] + phom[c]	WH5701_12603	WH5701_12603		Arginine and proline metabolism	0	0	1000	0		2.7.1.39
NABTNO	N4-Acetylaminobutanal:NAD+ oxidoreductase	nad[c] + h2o[c] + n4abutn[c] -> 2 h[c] + nadh[c] + 4aabutn[c]	WH5701_06196	WH5701_06196		Arginine and proline metabolism	0	0	1000	0		1.2.1.3
ORNTA	ornithine transaminase	akg[c] + orn[c] -> glu-L[c] + glu5sa[c]				Arginine and proline metabolism	0	0	1000	0		2.6.1.13
P5CR	pyrroline-5-carboxylate reductase(nadph)	2 h[c] + nadph[c] + 1pyr5c[c] -> nadp[c] + pro-L[c]	WH5701_06261	WH5701_06261		Arginine and proline metabolism	0	0	1000	0		1.5.1.2
P5CRx	pyrroline-5-carboxylate reductase(nadh)	2 h[c] + nadh[c] + 1pyr5c[c] -> nad[c] + pro-L[c]	WH5701_06261	WH5701_06261		Arginine and proline metabolism	0	0	1000	0		1.5.1.2
PGCD	phosphoglycerate dehydrogenase reversible	nad[c] + 3pg[c] -> h[c] + nadh[c] + 3php[c]	WH5701_15026	WH5701_15026		Arginine and proline metabolism	0	0	1000	0		1.1.1.95
SER_AL	L-serine ammonia-lyase	ser-L[c] -> pyr[c] + nh4[c]	WH5701_13295	WH5701_13295		Arginine and proline metabolism	0	0	1000	0		4.3.1.19
ADMDC	adenosylmethionine decarboxylase	h[c] + amet[c] -> co2[c] + ametam[c]				Arginine and proline metabolism	0	0	1000	0		4.1.1.50
SPMS	spermidine synthase	ptrc[c] + ametam[c] -> h[c] + 5mta[c] + spmd[c]				Arginine and proline metabolism	0	0	1000	0		2.5.1.16
THRD_L	L-threonine deaminase	thr-L[c] -> nh4[c] + 2obut[c]	WH5701_13295	WH5701_13295		Arginine and proline metabolism	0	0	1000	0		4.3.1.19
THRS	threonine synthase	h2o[c] + phom[c] -> pi[c] + thr-L[c]	(WH5701_02714 or WH5701_09455)	WH5701_02714 WH5701_09455		Arginine and proline metabolism	0	0	1000	0		4.2.3.1
ARGN	arginase	h2o[c] + arg-L[c] -> urea[c] + orn[c]	WH5701_09039	WH5701_09039		Arginine and proline metabolism	0	0	1000	0		3.5.3.1
Ec_biomass	Autotrophic Biomass	53.4862 atp[c] + 4.4667e-005 nadh[c] + 0.0017867 nad[c] + 48.7499 h2o[c] + 0.000335 nadph[c] + 0.00011167 nadp[c] + 0.13259 gtp[c] + 0.000279 accoa[c] + 3.1267e-005 malcoa[c] + 0.27871 glu-L[c] + 0.0001675 coa[c] + 0.00022333 ribflv[c] + 0.25602 gln-L[c] + 0.000223 adocbl[c] + 0.23149 asp-L[c] + 0.03327 ptrc[c] + 0.000223 10fthf[c] + 0.00022333 thf[c] + 0.01136 nh4[c] + 0.39075 ala-L[c] + 0.00022…				Biomass	0	0	1000	1
BTS4	Biotin synthase	amet[c] + dtbt[c] + s[c] -> h[c] + btn[c] + dad-5[c] + met-L[c]	WH5701_10370	WH5701_10370		Biotin metabolism	0	0	1000	0		2.8.1.6
DBTSr	dethiobiotin synthase	atp[c] + co2[c] + dann[c] <=> adp[c] + 3 h[c] + pi[c] + dtbt[c]	WH5701_15366	WH5701_15366		Biotin metabolism	1	-1000	1000	0		6.3.3.3
ACLS	acetolactate synthase	h[c] + 2 pyr[c] -> co2[c] + alac-S[c]	(WH5701_11894 and WH5701_11894 and WH5701_14401)	WH5701_11894 WH5701_11894 WH5701_14401		C5-Branched dibasic acid metabolism	0	0	1000	0		2.2.1.6
GLUDC	Glutamate Decarboxylase	h[c] + glu-L[c] -> co2[c] + 4abut[c]	WH5701_08429	WH5701_08429		C5-Branched dibasic acid metabolism	0	0	1000	0		4.1.1.15
SSALyr	succinate-semialdehyde dehydrogenase (NADP) reversible	h2o[c] + nadp[c] + sucsal[c] <=> 2 h[c] + nadph[c] + succ[c]				C5-Branched dibasic acid metabolism	1	-1000	1000	0		1.2.1.16
ASPTA	aspartate transaminase	akg[c] + asp-L[c] <=> glu-L[c] + oaa[c]	(WH5701_08184) or (WH5701_01085)	WH5701_08184 WH5701_01085		Carbon fixation	1	-1000	1000	0		2.6.1.1
GAPDi_nadp	glyceraldehyde-3-phosphate dehydrogenase (NAD(P)+) (phosphorylating)	h[c] + nadph[c] + 13dpg[c] -> nadp[c] + pi[c] + g3p[c]	WH5701_02844	WH5701_02844		Carbon fixation	0	0	1000	0		1.2.1.59
PRUK	phosphoribulokinase	atp[c] + ru5p-D[c] -> adp[c] + h[c] + rb15bp[c]	WH5701_09495	WH5701_09495		Carbon fixation	0	0	1000	0		2.7.1.19
RBCh	Ribulose-bisphosphate carboxylase	o2[c] + rb15bp[c] -> 2 h[c] + 3pg[c] + 2pglyc[c]	(WH5701_11349 and WH5701_11344)	WH5701_11349 WH5701_11344		Carbon fixation	0	0	1000	0		4.1.1.39
RBPC	ribulose-bisphosphate carboxylase	co2[c] + h2o[c] + rb15bp[c] -> 2 h[c] + 2 3pg[c]	(WH5701_11349 and WH5701_11344)	WH5701_11349 WH5701_11344		Carbon fixation	0	0	1000	0		4.1.1.39
SBP	sedoheptulose-bisphosphatase	h2o[c] + s17bp[c] -> pi[c] + s7p[c]	WH5701_13750	WH5701_13750		Carbon fixation	0	0	1000	0		3.1.3.37
BCAROHX	beta-carotene hydroxylase	h[c] + o2[c] + nadph[c] + bcarote[c] -> h2o[c] + nadp[c] + bcryptox[c]	WH5701_01215	WH5701_01215		Carotenoid Biosynthesis	0	0	1000	0
BCAROHX2	beta-carotene hydroxylase	h[c] + o2[c] + nadph[c] + bcryptox[c] -> h2o[c] + nadp[c] + zeax[c]	WH5701_01215	WH5701_01215		Carotenoid Biosynthesis	0	0	1000	0
BCAROKE	beta-carotene ketolase	o2[c] + bcarote[c] -> h2o[c] + echin[c]	WH5701_04005	WH5701_04005		Carotenoid Biosynthesis	0	0	1000	0
GCATENEC	gamma carotene bcyclase	gcarote[c] -> bcarote[c]				Carotenoid Biosynthesis	0	0	1000	0
LYCOPC	Lycopene cyclase	lycop[c] -> gcarote[c]				Carotenoid Biosynthesis	0	0	1000	0
PHYTEDH1	Phytoene dehydrogenase	nad[c] + phytoe[c] -> h[c] + nadh[c] + phytof[c]	WH5701_00835	WH5701_00835		Carotenoid Biosynthesis	0	0	1000	0		1.14.99.-
PHYTEDH2	Phytoene dehydrogenase(2)	nadp[c] + phytoe[c] -> h[c] + nadph[c] + phytof[c]	WH5701_00835	WH5701_00835		Carotenoid Biosynthesis	0	0	1000	0		1.14.99.-
PHYTES	Geranylgeranyl-diphosphate:geranylgeranyl-diphosphate geranylgeranyltransferase	2 ggdp[c] -> ppi[c] + prephytedp[c]	WH5701_00830	WH5701_00830		Carotenoid Biosynthesis	0	0	1000	0		2.5.1.32
PHYTES2	prephytoene diphosphate:geranylgeranyl-diphosphategeranylgeranyltransferase	prephytedp[c] -> ppi[c] + phytoe[c]	WH5701_00830	WH5701_00830		Carotenoid Biosynthesis	0	0	1000	0		2.5.1.32
PHYTFDH1	Phytofluene dehydrogenase	nad[c] + phytof[c] -> h[c] + nadh[c] + zcarote[c]	WH5701_00835	WH5701_00835		Carotenoid Biosynthesis	0	0	1000	0		1.14.99.-
PHYTFDH2	Phytofluene dehydrogenase(2)	nadp[c] + phytof[c] -> h[c] + nadph[c] + zcarote[c]	WH5701_00835	WH5701_00835		Carotenoid Biosynthesis	0	0	1000	0		1.14.99.-
ZCAROTDH1	zeta-carotene desaturase	h[c] + o2[c] + nadph[c] + zcarote[c] -> 2 h2o[c] + nadp[c] + neuspn[c]	WH5701_00665	WH5701_00665		Carotenoid Biosynthesis	0	0	1000	0		1.14.99.30
ZCAROTDH2	zeta-carotene desaturase(2)	h[c] + o2[c] + nadph[c] + neuspn[c] -> 2 h2o[c] + nadp[c] + lycop[c]	WH5701_00665	WH5701_00665		Carotenoid Biosynthesis	0	0	1000	0		1.14.99.30
ACONT	aconitase	cit[c] <=> icit[c]	WH5701_02574	WH5701_02574		Citrate cycle (TCA cycle)	1	-1000	1000	0		4.2.1.3
CS	citrate synthase	h2o[c] + accoa[c] + oaa[c] -> h[c] + coa[c] + cit[c]	WH5701_00930	WH5701_00930		Citrate cycle (TCA cycle)	0	0	1000	0		2.3.3.1
FUM	fumarase	h2o[c] + fum[c] <=> mal-L[c]	WH5701_09560	WH5701_09560		Citrate cycle (TCA cycle)	1	-1000	1000	0		4.2.1.2
ICDHy	isocitrate dehydrogenase (NADP)	nadp[c] + icit[c] -> co2[c] + nadph[c] + akg[c]	WH5701_01780	WH5701_01780		Citrate cycle (TCA cycle)	0	0	1000	0		1.1.1.42
SUCOAS	succinyl-CoA synthetase (ADP-forming)	atp[c] + coa[c] + succ[c] <=> adp[c] + pi[c] + succoa[c]				Citrate cycle (TCA cycle)	1	-1000	1000	0		6.2.1.5
EX_h2o_e	H2O exchange	h2o[e] <=>				Exchange reactions	1	-1000	1000	0
EX_o2_e	O2 exchange	o2[e] <=>				Exchange reactions	1	-1000	1000	0
EX_glu-L_e	L-Glutamate exchange	glu-L[e] <=>				Exchange reactions	1	0	0	0
EX_hco3_e	Bicarbonate exchange	hco3[e] <=>				Exchange reactions	1	0	0	0
EX_co2_e	CO2 exchange	co2[e] <=>				Exchange reactions	1	-3.7	-3.7	0
EX_arg-L_e	L-Arginene exchange	arg-L[e] <=>				Exchange reactions	1	0	0	0
EX_lys-L_e	L-Lysine exchange	lys-L[e] <=>				Exchange reactions	1	0	0	0
EX_no3_e	Nitrate exchange	no3[e] <=>				Exchange reactions	1	-1000	1000	0
EX_urea_e	Urea exchange	urea[e] <=>				Exchange reactions	1	0	1000	0
EX_nh4_e	Ammonia exchange	nh4[e] <=>				Exchange reactions	1	0	1000	0
EX_k_e	Potassium exchange	k[e] <=>				Exchange reactions	1	-1000	1000	0
EX_so4_e	Sulfate exchange	so4[e] <=>				Exchange reactions	1	-1000	1000	0
EX_pi_e	Phosphate exchange	pi[e] <=>				Exchange reactions	1	-1000	1000	0
EX_mobd_e	Molibdate exchange	mobd[e] <=>				Exchange reactions	1	-1000	1000	0
EX_fe3_e	Fe3+ exchange	fe3[e] <=>				Exchange reactions	1	-1000	1000	0
EX_fe2_e	Fe2+ exchange	fe2[e] <=>				Exchange reactions	1	-1000	1000	0
EX_na1_e	Sodium exchange	na1[e] <=>				Exchange reactions	1	-1000	1000	0
EX_mn2_e	Manganese exchange	mn2[e] <=>				Exchange reactions	1	-1000	1000	0
EX_mg2_e	Magnesium exchange	mg2[e] <=>				Exchange reactions	1	-1000	1000	0
EX_ptrc_e	Putrescine exchange	ptrc[e] <=>				Exchange reactions	1	0	1000	0
EX_spmd_e	Spermidine exchange	spmd[e] <=>				Exchange reactions	1	0	1000	0
EX_cu2_e	Copper exchange	cu2[e] <=>				Exchange reactions	1	-1000	1000	0
EX_zn2_e	Zinc exchange	zn2[e] <=>				Exchange reactions	1	-1000	1000	0
EX_cobalt2_e	Cobalt2 exchange	cobalt2[e] <=>				Exchange reactions	1	-1000	1000	0
EX_ca2_e	Calcium exchange	ca2[e] <=>				Exchange reactions	1	-1000	1000	0
EX_ac_e	Acetate exchange	ac[e] <=>				Exchange reactions	1	0	1000	0
EX_photon_e	Photon exchange	photon[e] <=>				Exchange reactions	1	-100	-100	0
EX_cynt_e	Cyanate exchange	cynt[e] <=>				Exchange reactions	1	0	1000	0
EX_h_e	Proton exchange	h[e] <=>				Exchange reactions	1	-1000	1000	0
EX_pyr_e	Pyruvate exchange	pyr[e] <=>				Exchange reactions	1	0	1000	0
EX_fum_e	fumarate exchange	fum[e] <=>				Exchange reactions	1	0	1000	0
EX_succ_e	succinate exchange	succ[e] <=>				Exchange reactions	1	0	1000	0
EX_cit_e	Citrate exchange	cit[e] <=>				Exchange reactions	1	0	1000	0
EX_h2_e	H2 exchange	h2[e] <=>				Exchange reactions	1	0	1000	0
EX_co_e	Carbon monoxide exchange	co[e] <=>				Exchange reactions	1	0	1000	0
EX_akg_e	akg exchange	akg[e] <=>				Exchange reactions	1	0	1000	0
EX_mal-L_e	malate exchange	mal-L[e] <=>				Exchange reactions	1	0	1000	0
3HAD100	3-hydroxyacyl-[acyl-carrier-protein] dehydratase (n-C10:0)	3hdecACP[c] -> h2o[c] + tdec2eACP[c]	WH5701_14911	WH5701_14911		Fatty acid biosynthesis	0	0	1000	0		4.2.1.60
3HAD120	3-hydroxyacyl-[acyl-carrier-protein] dehydratase (n-C12:0)	3hddecACP[c] -> h2o[c] + tddec2eACP[c]	WH5701_14911	WH5701_14911		Fatty acid biosynthesis	0	0	1000	0		4.2.1.61
3HAD121	3-hydroxyacyl-[acyl-carrier-protein] dehydratase (n-C12:1)	3hcddec5eACP[c] -> h2o[c] + t3c5ddeceACP[c]	WH5701_14911	WH5701_14911		Fatty acid biosynthesis	0	0	1000	0		4.2.1.61
3HAD140	3-hydroxyacyl-[acyl-carrier-protein] dehydratase (n-C14:0)	3hmrsACP[c] -> h2o[c] + tmrs2eACP[c]	WH5701_14911	WH5701_14911		Fatty acid biosynthesis	0	0	1000	0		4.2.1.61
3HAD141	3-hydroxyacyl-[acyl-carrier-protein] dehydratase (n-C14:1)	3hcmrs7eACP[c] -> h2o[c] + t3c7mrseACP[c]	WH5701_14911	WH5701_14911		Fatty acid biosynthesis	0	0	1000	0		4.2.1.61
3HAD160	3-hydroxyacyl-[acyl-carrier-protein] dehydratase (n-C16:0)	3hpalmACP[c] -> h2o[c] + tpalm2eACP[c]	WH5701_14911	WH5701_14911		Fatty acid biosynthesis	0	0	1000	0		4.2.1.61
3HAD161	3-hydroxyacyl-[acyl-carrier-protein] dehydratase (n-C16:1)	3hcpalm9eACP[c] -> h2o[c] + t3c9palmeACP[c]	WH5701_14911	WH5701_14911		Fatty acid biosynthesis	0	0	1000	0		4.2.1.61
3HAD180	3-hydroxyacyl-[acyl-carrier-protein] dehydratase (n-C18:0)	3hoctaACP[c] -> h2o[c] + toctd2eACP[c]	WH5701_14911	WH5701_14911		Fatty acid biosynthesis	0	0	1000	0		4.2.1.61
3HAD181	3-hydroxyacyl-[acyl-carrier-protein] dehydratase (n-C18:1)	3hcvac11eACP[c] -> h2o[c] + t3c11vaceACP[c]	WH5701_14911	WH5701_14911		Fatty acid biosynthesis	0	0	1000	0		4.2.1.61
3HAD40	3-hydroxyacyl-[acyl-carrier-protein] dehydratase (n-C4:0)	3haACP[c] -> h2o[c] + but2eACP[c]	WH5701_14911	WH5701_14911		Fatty acid biosynthesis	0	0	1000	0		4.2.1.58
3HAD60	3-hydroxyacyl-[acyl-carrier-protein] dehydratase (n-C6:0)	3hhexACP[c] -> h2o[c] + thex2eACP[c]	WH5701_14911	WH5701_14911		Fatty acid biosynthesis	0	0	1000	0		4.2.1.58
3HAD80	3-hydroxyacyl-[acyl-carrier-protein] dehydratase (n-C8:0)	3hoctACP[c] -> h2o[c] + toct2eACP[c]	WH5701_14911	WH5701_14911		Fatty acid biosynthesis	0	0	1000	0		4.2.1.58
3OAR100	3-oxoacyl-[acyl-carrier-protein] reductase (n-C10:0)	h[c] + 3odecACP[c] + nadph[c] <=> 3hdecACP[c] + nadp[c]	WH5701_07809	WH5701_07809		Fatty acid biosynthesis	1	-1000	1000	0		1.1.1.100
3OAR120	3-oxoacyl-[acyl-carrier-protein] reductase (n-C12:0)	h[c] + nadph[c] + 3oddecACP[c] <=> 3hddecACP[c] + nadp[c]	WH5701_07809	WH5701_07809		Fatty acid biosynthesis	1	-1000	1000	0		1.1.1.100
3OAR121	3-oxoacyl-[acyl-carrier-protein] reductase (n-C12:1)	h[c] + nadph[c] + 3ocddec5eACP[c] -> 3hcddec5eACP[c] + nadp[c]	WH5701_07809	WH5701_07809		Fatty acid biosynthesis	0	0	1000	0		1.1.1.100
3OAR140	3-oxoacyl-[acyl-carrier-protein] reductase (n-C14:0)	h[c] + nadph[c] + 3omrsACP[c] -> 3hmrsACP[c] + nadp[c]	WH5701_07809	WH5701_07809		Fatty acid biosynthesis	0	0	1000	0		1.1.1.100
3OAR141	3-oxoacyl-[acyl-carrier-protein] reductase (n-C14:1)	h[c] + nadph[c] + 3ocmrs7eACP[c] -> 3hcmrs7eACP[c] + nadp[c]	WH5701_07809	WH5701_07809		Fatty acid biosynthesis	0	0	1000	0		1.1.1.100
3OAR160	3-oxoacyl-[acyl-carrier-protein] reductase (n-C16:0)	h[c] + nadph[c] + 3opalmACP[c] <=> 3hpalmACP[c] + nadp[c]	WH5701_07809	WH5701_07809		Fatty acid biosynthesis	1	-1000	1000	0		1.1.1.100
3OAR161	3-oxoacyl-[acyl-carrier-protein] reductase (n-C16:1)	h[c] + nadph[c] + 3ocpalm9eACP[c] -> 3hcpalm9eACP[c] + nadp[c]	WH5701_07809	WH5701_07809		Fatty acid biosynthesis	0	0	1000	0		1.1.1.100
3OAR180	3-oxoacyl-[acyl-carrier-protein] reductase (n-C18:0)	h[c] + nadph[c] + 3ooctdACP[c] -> 3hoctaACP[c] + nadp[c]	WH5701_07809	WH5701_07809		Fatty acid biosynthesis	0	0	1000	0		1.1.1.100
3OAR181	3-oxoacyl-[acyl-carrier-protein] reductase (n-C18:1)	h[c] + nadph[c] + 3ocvac11eACP[c] -> 3hcvac11eACP[c] + nadp[c]	WH5701_07809	WH5701_07809		Fatty acid biosynthesis	0	0	1000	0		1.1.1.100
3OAR40	3-oxoacyl-[acyl-carrier-protein] reductase (n-C4:0)	h[c] + nadph[c] + actACP[c] <=> 3haACP[c] + nadp[c]	WH5701_07809	WH5701_07809		Fatty acid biosynthesis	1	-1000	1000	0		1.1.1.100
3OAR60	3-oxoacyl-[acyl-carrier-protein] reductase (n-C6:0)	h[c] + nadph[c] + 3ohexACP[c] <=> 3hhexACP[c] + nadp[c]	WH5701_07809	WH5701_07809		Fatty acid biosynthesis	1	-1000	1000	0		1.1.1.100
3OAR80	3-oxoacyl-[acyl-carrier-protein] reductase (n-C8:0)	h[c] + nadph[c] + 3ooctACP[c] <=> 3hoctACP[c] + nadp[c]	WH5701_07809	WH5701_07809		Fatty acid biosynthesis	1	-1000	1000	0		1.1.1.100
3OAS100	3-oxoacyl-[acyl-carrier-protein] synthase (n-C10:0)	h[c] + malACP[c] + ocACP[c] -> co2[c] + 3odecACP[c] + ACP[c]	WH5701_01595	WH5701_01595		Fatty acid biosynthesis	0	0	1000	0		2.3.1.41
3OAS120	3-oxoacyl-[acyl-carrier-protein] synthase (n-C12:0)	h[c] + malACP[c] + dcaACP[c] -> co2[c] + 3oddecACP[c] + ACP[c]	WH5701_01595	WH5701_01595		Fatty acid biosynthesis	0	0	1000	0		2.3.1.41
3OAS121	3-oxoacyl-[acyl-carrier-protein] synthase (n-C12:1)	h[c] + malACP[c] + cdec3eACP[c] -> co2[c] + 3ocddec5eACP[c] + ACP[c]	WH5701_01595	WH5701_01595		Fatty acid biosynthesis	0	0	1000	0		2.3.1.41
3OAS140	3-oxoacyl-[acyl-carrier-protein] synthase (n-C14:0)	h[c] + malACP[c] + ddcaACP[c] -> co2[c] + 3omrsACP[c] + ACP[c]	WH5701_01595	WH5701_01595		Fatty acid biosynthesis	0	0	1000	0		2.3.1.41
3OAS141	3-oxoacyl-[acyl-carrier-protein] synthase (n-C14:1)	h[c] + malACP[c] + cddec5eACP[c] -> co2[c] + 3ocmrs7eACP[c] + ACP[c]	WH5701_01595	WH5701_01595		Fatty acid biosynthesis	0	0	1000	0		2.3.1.41
3OAS160	3-oxoacyl-[acyl-carrier-protein] synthase (n-C16:0)	h[c] + malACP[c] + myrsACP[c] -> co2[c] + 3opalmACP[c] + ACP[c]	WH5701_01595	WH5701_01595		Fatty acid biosynthesis	0	0	1000	0		2.3.1.41
3OAS161	3-oxoacyl-[acyl-carrier-protein] synthase (n-C16:1)	h[c] + malACP[c] + tdeACP[c] -> co2[c] + 3ocpalm9eACP[c] + ACP[c]	WH5701_01595	WH5701_01595		Fatty acid biosynthesis	0	0	1000	0		2.3.1.41
3OAS180	3-oxoacyl-[acyl-carrier-protein] synthase (n-C18:0)	h[c] + malACP[c] + palmACP[c] -> co2[c] + 3ooctdACP[c] + ACP[c]	WH5701_01595	WH5701_01595		Fatty acid biosynthesis	0	0	1000	0		2.3.1.41
3OAS181	3-oxoacyl-[acyl-carrier-protein] synthase (n-C18:1)	h[c] + malACP[c] + hdeACP[c] -> co2[c] + 3ocvac11eACP[c] + ACP[c]	WH5701_01595	WH5701_01595		Fatty acid biosynthesis	0	0	1000	0		2.3.1.41
3OAS60	3-oxoacyl-[acyl-carrier-protein] synthase (n-C6:0)	h[c] + malACP[c] + butACP[c] -> co2[c] + 3ohexACP[c] + ACP[c]	WH5701_01595	WH5701_01595		Fatty acid biosynthesis	0	0	1000	0		2.3.1.41
3OAS80	3-oxoacyl-[acyl-carrier-protein] synthase (n-C8:0)	h[c] + malACP[c] + hexACP[c] -> co2[c] + 3ooctACP[c] + ACP[c]	WH5701_01595	WH5701_01595		Fatty acid biosynthesis	0	0	1000	0		2.3.1.41
ACOATA_syn	Acetyl-CoA ACP transacylase	ACP[c] + accoa[c] <=> coa[c] + acACP[c]	WH5701_01595	WH5701_01595		Fatty acid biosynthesis	1	-1000	1000	0		2.3.1.41
AGPAT160	1-hexadecanoyl-sn-glycerol 3-phosphate O-acyltransferase (n-C16:0)	palmACP[c] + 1hdecg3p[c] -> ACP[c] + pa160[c]	WH5701_00795	WH5701_00795		Fatty acid biosynthesis	0	0	1000	0		2.3.1.51
AGPAT161	1-hexadec-7-enoyl-sn-glycerol 3-phosphate O-acyltransferase (n-C16:1)	hdeACP[c] + 1hdec9eg3p[c] -> ACP[c] + pa161[c]	WH5701_00795	WH5701_00795		Fatty acid biosynthesis	0	0	1000	0		2.3.1.51
AGPAT180	1-octadecanoyl-sn-glycerol 3-phosphate O-acyltransferase (n-C18:0)	1odecg3p[c] + ocdcaACP[c] -> ACP[c] + pa180[c]	WH5701_00795	WH5701_00795		Fatty acid biosynthesis	0	0	1000	0		2.3.1.51
AGPAT181	1-octadec-7-enoyl-sn-glycerol 3-phosphate O-acyltransferase (n-C18:1)	1odec11eg3p[c] + octeACP[c] -> ACP[c] + pa181[c]	WH5701_00795	WH5701_00795		Fatty acid biosynthesis	0	0	1000	0		2.3.1.51
AGPAT181_9	1-octadec-enoyl-sn-glycerol 3-phosphate O-acyltransferase (n-C18:1)	1odec9eg3p[c] + octe_9ACP[c] -> ACP[c] + pa181:9[c]	WH5701_00795	WH5701_00795		Fatty acid biosynthesis	0	0	1000	0		2.3.1.51
AGPAT182_9_12	1-octadec-enoyl-sn-glycerol 3-phosphate O-acyltransferase (n-C18:2)	1odec912eg3p[c] + octe_9_12ACP[c] -> ACP[c] + pa182:9:12[c]	WH5701_00795	WH5701_00795		Fatty acid biosynthesis	0	0	1000	0		2.3.1.51
AGPAT183_6_9_12	1-octadec-enoyl-sn-glycerol 3-phosphate O-acyltransferase (n-C18:3)	1odec6912eg3p[c] + octe_6_9_12ACP[c] -> ACP[c] + pa183:6:9:12[c]	WH5701_00795	WH5701_00795		Fatty acid biosynthesis	0	0	1000	0		2.3.1.51
AGPAT183_9_12_15	1-octadec-enoyl-sn-glycerol 3-phosphate O-acyltransferase (n-C18:3)	octe_9_12ACP[c] + 1odec91215eg3p[c] -> ACP[c] + pa183:9:12:15[c]	WH5701_00795	WH5701_00795		Fatty acid biosynthesis	0	0	1000	0		2.3.1.51
AGPAT184_6_9_12_15	1-octadec-enoyl-sn-glycerol 3-phosphate O-acyltransferase (n-C18:4)	1odec691215eg3p[c] + octe_6_9_12_15ACP[c] -> ACP[c] + pa184:6:9:12:15[c]	WH5701_00795	WH5701_00795		Fatty acid biosynthesis	0	0	1000	0		2.3.1.51
DASYN160	CDP-diacylglycerol synthetase (n-C16:0)	h[c] + pa160[c] + ctp[c] -> ppi[c] + cdpdhdecg[c]	WH5701_10320	WH5701_10320		Fatty acid biosynthesis	0	0	1000	0		2.7.7.41
DASYN161	CDP-diacylglycerol synthetase (n-C16:1)	h[c] + pa161[c] + ctp[c] -> ppi[c] + cdpdhdec9eg[c]	WH5701_10320	WH5701_10320		Fatty acid biosynthesis	0	0	1000	0		2.7.7.41
DASYN180	CDP-diacylglycerol synthetase (n-C18:0)	h[c] + pa180[c] + ctp[c] -> ppi[c] + cdpdodecg[c]	WH5701_10320	WH5701_10320		Fatty acid biosynthesis	0	0	1000	0		2.7.7.41
DASYN181	CDP-diacylglycerol synthetase (n-C18:1)	h[c] + pa181[c] + ctp[c] -> ppi[c] + cdpdodec11eg[c]	WH5701_10320	WH5701_10320		Fatty acid biosynthesis	0	0	1000	0		2.7.7.41
DASYN181_9	CDP-diacylglycerol synthetase (n-C18:1)	h[c] + pa181:9[c] + ctp[c] -> ppi[c] + cdpdodec9eg[c]	WH5701_10320	WH5701_10320		Fatty acid biosynthesis	0	0	1000	0		2.7.7.41
DASYN182_9_12	CDP-diacylglycerol synthetase (n-C18:2)	h[c] + pa182:9:12[c] + ctp[c] -> ppi[c] + cdpdodec912eg[c]	WH5701_10320	WH5701_10320		Fatty acid biosynthesis	0	0	1000	0		2.7.7.41
DASYN183_6_9_12	CDP-diacylglycerol synthetase (n-C18:3)	h[c] + pa183:6:9:12[c] + ctp[c] -> ppi[c] + cdpdodec6912eg[c]	WH5701_10320	WH5701_10320		Fatty acid biosynthesis	0	0	1000	0		2.7.7.41
DASYN183_9_12_15	CDP-diacylglycerol synthetase (n-C18:3)	h[c] + pa183:9:12:15[c] + ctp[c] -> ppi[c] + cdpdodec91215eg[c]	WH5701_10320	WH5701_10320		Fatty acid biosynthesis	0	0	1000	0		2.7.7.41
DASYN184_6_9_12_15	CDP-diacylglycerol synthetase (n-C18:4)	h[c] + pa184:6:9:12:15[c] + ctp[c] -> ppi[c] + cdpdodec691215eg[c]	WH5701_10320	WH5701_10320		Fatty acid biosynthesis	0	0	1000	0		2.7.7.41
DES_12	stearoyl-CoA desaturase (delta-12 desaturase)	2 h[c] + o2[c] + octe_9ACP[c] + 2 fdxr-2:2[c] -> 2 h2o[c] + octe_9_12ACP[c] + 2 fdxo-2:2[c]	WH5701_16535	WH5701_16535		Fatty acid biosynthesis	0	0	1000	0		1.14.19.1
DES_15	stearoyl-CoA desaturase (delta-15 desaturase)	2 h[c] + o2[c] + octe_9_12ACP[c] + 2 fdxr-2:2[c] -> 2 h2o[c] + 2 fdxo-2:2[c] + octe_9_12_15ACP[c]	WH5701_14646	WH5701_14646		Fatty acid biosynthesis	0	0	1000	0		1.14.19.1
DES_6	stearoyl-CoA desaturase (delta-6 desaturase)	2 h[c] + o2[c] + 2 fdxr-2:2[c] + octe_9_12_15ACP[c] -> 2 h2o[c] + octe_6_9_12_15ACP[c] + 2 fdxo-2:2[c]				Fatty acid biosynthesis	0	0	1000	0		1.14.19.1
DES_6B	stearoyl-CoA desaturase (delta-6 desaturase)	2 h[c] + o2[c] + octe_9_12ACP[c] + 2 fdxr-2:2[c] -> 2 h2o[c] + octe_6_9_12ACP[c] + 2 fdxo-2:2[c]				Fatty acid biosynthesis	0	0	1000	0		1.14.19.1
DES_9	stearoyl-CoA desaturase (delta-9 desaturase)	2 h[c] + o2[c] + ocdcaACP[c] + 2 fdxr-2:2[c] -> 2 h2o[c] + octe_9ACP[c] + 2 fdxo-2:2[c]	(WH5701_02015 or WH5701_02025)	WH5701_02015 WH5701_02025		Fatty acid biosynthesis	0	0	1000	0		1.14.19.1
EAR100y	enoyl-[acyl-carrier-protein] reductase (NADPH) (n-C10:0)	h[c] + tdec2eACP[c] + nadph[c] -> nadp[c] + dcaACP[c]	WH5701_04540	WH5701_04540		Fatty acid biosynthesis	0	0	1000	0		1.3.1.10
EAR120y	enoyl-[acyl-carrier-protein] reductase (NADPH) (n-C12:0)	h[c] + tddec2eACP[c] + nadph[c] -> nadp[c] + ddcaACP[c]	WH5701_04540	WH5701_04540		Fatty acid biosynthesis	0	0	1000	0		1.3.1.10
EAR121y	enoyl-[acyl-carrier-protein] reductase (NADPH) (n-C12:1)	h[c] + t3c5ddeceACP[c] + nadph[c] -> nadp[c] + cddec5eACP[c]	WH5701_04540	WH5701_04540		Fatty acid biosynthesis	0	0	1000	0		1.3.1.10
EAR140y	enoyl-[acyl-carrier-protein] reductase (NADPH) (n-C14:0)	h[c] + tmrs2eACP[c] + nadph[c] -> nadp[c] + myrsACP[c]	WH5701_04540	WH5701_04540		Fatty acid biosynthesis	0	0	1000	0		1.3.1.10
EAR141y	enoyl-[acyl-carrier-protein] reductase (NADPH) (n-C14:1)	h[c] + t3c7mrseACP[c] + nadph[c] -> nadp[c] + tdeACP[c]	WH5701_04540	WH5701_04540		Fatty acid biosynthesis	0	0	1000	0		1.3.1.10
EAR160y	enoyl-[acyl-carrier-protein] reductase (NADPH) (n-C16:0)	h[c] + tpalm2eACP[c] + nadph[c] -> nadp[c] + palmACP[c]	WH5701_04540	WH5701_04540		Fatty acid biosynthesis	0	0	1000	0		1.3.1.10
EAR161y	enoyl-[acyl-carrier-protein] reductase (NADPH) (n-C16:1)	h[c] + t3c9palmeACP[c] + nadph[c] -> nadp[c] + hdeACP[c]	WH5701_04540	WH5701_04540		Fatty acid biosynthesis	0	0	1000	0		1.3.1.10
EAR180y	enoyl-[acyl-carrier-protein] reductase (NADPH) (n-C18:0)	h[c] + toctd2eACP[c] + nadph[c] -> nadp[c] + ocdcaACP[c]	WH5701_04540	WH5701_04540		Fatty acid biosynthesis	0	0	1000	0		1.3.1.10
EAR181y	enoyl-[acyl-carrier-protein] reductase (NADPH) (n-C18:1)	h[c] + t3c11vaceACP[c] + nadph[c] -> nadp[c] + octeACP[c]	WH5701_04540	WH5701_04540		Fatty acid biosynthesis	0	0	1000	0		1.3.1.10
EAR40y	enoyl-[acyl-carrier-protein] reductase (NADPH) (n-C4:0)	h[c] + but2eACP[c] + nadph[c] -> nadp[c] + butACP[c]	WH5701_04540	WH5701_04540		Fatty acid biosynthesis	0	0	1000	0		1.3.1.10
EAR60y	enoyl-[acyl-carrier-protein] reductase (NADPH) (n-C6:0)	h[c] + thex2eACP[c] + nadph[c] -> nadp[c] + hexACP[c]	WH5701_04540	WH5701_04540		Fatty acid biosynthesis	0	0	1000	0		1.3.1.10
EAR80y	enoyl-[acyl-carrier-protein] reductase (NADPH) (n-C8:0)	h[c] + toct2eACP[c] + nadph[c] -> nadp[c] + ocACP[c]	WH5701_04540	WH5701_04540		Fatty acid biosynthesis	0	0	1000	0		1.3.1.10
G3PAT160	glycerol-3-phosphate acyltransferase (C16:0)	palmACP[c] + glyc3p[c] -> ACP[c] + 1hdecg3p[c]	(WH5701_02055 or WH5701_06266)	WH5701_02055 WH5701_06266		Fatty acid biosynthesis	0	0	1000	0		2.3.1.15
G3PAT161	glycerol-3-phosphate acyltransferase (C16:1)	hdeACP[c] + glyc3p[c] -> ACP[c] + 1hdec9eg3p[c]	(WH5701_02055 or WH5701_06266)	WH5701_02055 WH5701_06266		Fatty acid biosynthesis	0	0	1000	0		2.3.1.15
G3PAT180	glycerol-3-phosphate acyltransferase (C18:0)	ocdcaACP[c] + glyc3p[c] -> ACP[c] + 1odecg3p[c]	(WH5701_02055 or WH5701_06266)	WH5701_02055 WH5701_06266		Fatty acid biosynthesis	0	0	1000	0		2.3.1.15
G3PAT181	glycerol-3-phosphate acyltransferase (C18:1)	octeACP[c] + glyc3p[c] -> ACP[c] + 1odec11eg3p[c]	(WH5701_02055 or WH5701_06266)	WH5701_02055 WH5701_06266		Fatty acid biosynthesis	0	0	1000	0		2.3.1.15
G3PAT181_9	glycerol-3-phosphate acyltransferase (C18:1)	octe_9ACP[c] + glyc3p[c] -> ACP[c] + 1odec9eg3p[c]	(WH5701_02055 or WH5701_06266)	WH5701_02055 WH5701_06266		Fatty acid biosynthesis	0	0	1000	0		2.3.1.15
G3PAT182_9_12	glycerol-3-phosphate acyltransferase (C18:2)	octe_9_12ACP[c] + glyc3p[c] -> ACP[c] + 1odec912eg3p[c]	(WH5701_02055 or WH5701_06266)	WH5701_02055 WH5701_06266		Fatty acid biosynthesis	0	0	1000	0		2.3.1.15
G3PAT183_6_9_12	glycerol-3-phosphate acyltransferase (C18:3)	octe_6_9_12_15ACP[c] + glyc3p[c] -> ACP[c] + 1odec691215eg3p[c]	(WH5701_02055 or WH5701_06266)	WH5701_02055 WH5701_06266		Fatty acid biosynthesis	0	0	1000	0		2.3.1.15
G3PAT183_9_12_15	glycerol-3-phosphate acyltransferase (C18:3)	octe_9_12_15ACP[c] + glyc3p[c] -> ACP[c] + 1odec91215eg3p[c]	(WH5701_02055 or WH5701_06266)	WH5701_02055 WH5701_06266		Fatty acid biosynthesis	0	0	1000	0		2.3.1.15
G3PAT184_6_9_12_15	glycerol-3-phosphate acyltransferase (C18:4)	octe_6_9_12ACP[c] + glyc3p[c] -> ACP[c] + 1odec6912eg3p[c]	(WH5701_02055 or WH5701_06266)	WH5701_02055 WH5701_06266		Fatty acid biosynthesis	0	0	1000	0		2.3.1.15
KAS14	beta-ketoacyl-ACP synthase	[c] : acACP + h + malACP --> ACP + actACP + co2	WH5701_00785	WH5701_00785		Fatty acid biosynthesis	0	0	1000	0		2.3.1.41
KAS15	beta-ketoacyl-ACP synthase (2)	h[c] + malACP[c] + accoa[c] -> co2[c] + actACP[c] + coa[c]	WH5701_00785	WH5701_00785		Fatty acid biosynthesis	0	0	1000	0		2.3.1.41
MCOATA	Malonyl-CoA-ACP transacylase	ACP[c] + malcoa[c] <=> malACP[c] + coa[c]	WH5701_00785	WH5701_00785		Fatty acid biosynthesis	1	-1000	1000	0		2.3.1.39
PGPP160	phosphatidylglycerol phosphate phosphatase (n-C16:0)	h2o[c] + pgp160[c] -> pi[c] + pg160[c]				Fatty acid biosynthesis	0	0	1000	0		3.1.3.27
PGPP161	phosphatidylglycerol phosphate phosphatase (n-C16:1)	h2o[c] + pgp161[c] -> pi[c] + pg161[c]				Fatty acid biosynthesis	0	0	1000	0		3.1.3.27
PGPP180	phosphatidylglycerol phosphate phosphatase (n-C18:0)	h2o[c] + pgp180[c] -> pi[c] + pg180[c]				Fatty acid biosynthesis	0	0	1000	0		3.1.3.27
PGPP181	phosphatidylglycerol phosphate phosphatase (n-C18:1)	h2o[c] + pgp181[c] -> pi[c] + pg181[c]				Fatty acid biosynthesis	0	0	1000	0		3.1.3.27
PGPP181_9	phosphatidylglycerol phosphate phosphatase (n-C18:1)	h2o[c] + pgp181:9[c] -> pi[c] + pg181:9[c]				Fatty acid biosynthesis	0	0	1000	0		3.1.3.27
PGPP182_9_12	phosphatidylglycerol phosphate phosphatase (n-C18:2)	h2o[c] + pgp182:9:12[c] -> pi[c] + pg182:9:12[c]				Fatty acid biosynthesis	0	0	1000	0		3.1.3.27
PGPP183_6_9_12	phosphatidylglycerol phosphate phosphatase (n-C18:3)	h2o[c] + pgp183:6:9:12[c] -> pi[c] + pg183:6:9:12[c]				Fatty acid biosynthesis	0	0	1000	0		3.1.3.27
PGPP183_9_12_15	phosphatidylglycerol phosphate phosphatase (n-C18:3)	h2o[c] + pgp183:9:12:15[c] -> pi[c] + pg183:9:12:15[c]				Fatty acid biosynthesis	0	0	1000	0		3.1.3.27
PGPP184_6_9_12_15	phosphatidylglycerol phosphate phosphatase (n-C18:4)	h2o[c] + pgp184:6:9:12:15[c] -> pi[c] + pg184:6:9:12:15[c]				Fatty acid biosynthesis	0	0	1000	0		3.1.3.27
PGSA160	Phosphatidylglycerol synthase (n-C16:0)	cdpdhdecg[c] + glyc3p[c] -> h[c] + cmp[c] + pgp160[c]	WH5701_09620	WH5701_09620		Fatty acid biosynthesis	0	0	1000	0		2.7.8.5
PGSA161	Phosphatidylglycerol synthase (n-C16:1)	cdpdhdec9eg[c] + glyc3p[c] -> h[c] + cmp[c] + pgp161[c]	WH5701_09620	WH5701_09620		Fatty acid biosynthesis	0	0	1000	0		2.7.8.5
PGSA180	Phosphatidylglycerol synthase (n-C18:0)	cdpdodecg[c] + glyc3p[c] -> h[c] + cmp[c] + pgp180[c]	WH5701_09620	WH5701_09620		Fatty acid biosynthesis	0	0	1000	0		2.7.8.5
PGSA181	Phosphatidylglycerol synthase (n-C18:1)	cdpdodec11eg[c] + glyc3p[c] -> h[c] + cmp[c] + pgp181[c]	WH5701_09620	WH5701_09620		Fatty acid biosynthesis	0	0	1000	0		2.7.8.5
PGSA181_9	Phosphatidylglycerol synthase (n-C18:1)	cdpdodec9eg[c] + glyc3p[c] -> h[c] + cmp[c] + pgp181:9[c]	WH5701_09620	WH5701_09620		Fatty acid biosynthesis	0	0	1000	0		2.7.8.5
PGSA182_9_12	Phosphatidylglycerol synthase (n-C18:2)	cdpdodec912eg[c] + glyc3p[c] -> h[c] + cmp[c] + pgp182:9:12[c]	WH5701_09620	WH5701_09620		Fatty acid biosynthesis	0	0	1000	0		2.7.8.5
PGSA183_6_9_12	Phosphatidylglycerol synthase (n-C18:3)	cdpdodec6912eg[c] + glyc3p[c] -> h[c] + cmp[c] + pgp183:6:9:12[c]	WH5701_09620	WH5701_09620		Fatty acid biosynthesis	0	0	1000	0		2.7.8.5
PGSA183_9_12_15	Phosphatidylglycerol synthase (n-C18:3)	cdpdodec91215eg[c] + glyc3p[c] -> h[c] + cmp[c] + pgp183:9:12:15[c]	WH5701_09620	WH5701_09620		Fatty acid biosynthesis	0	0	1000	0		2.7.8.5
PGSA184_6_9_12_15	Phosphatidylglycerol synthase (n-C18:4)	cdpdodec691215eg[c] + glyc3p[c] -> h[c] + cmp[c] + pgp184:6:9:12:15[c]	WH5701_09620	WH5701_09620		Fatty acid biosynthesis	0	0	1000	0		2.7.8.5
T2DECAI	trans-2-decenoyl-ACP isomerase	tdec2eACP[c] <=> cdec3eACP[c]				Fatty acid biosynthesis	1	-1000	1000	0
DHFR	dihydrofolate reductase	h[c] + nadph[c] + dhf[c] <=> nadp[c] + thf[c]				Folate biosynthesis	1	-1000	1000	0		1.5.1.3
DHFS	dihydrofolate synthase	atp[c] + glu-L[c] + dhpt[c] -> adp[c] + h[c] + pi[c] + dhf[c]	WH5701_07151	WH5701_07151		Folate biosynthesis	0	0	1000	0		6.3.2.12
DHNPA	dihydroneopterin aldolase	dhnpt[c] -> gcald[c] + 2ahhmp[c]	WH5701_12583	WH5701_12583		Folate biosynthesis	0	0	1000	0		4.1.2.25
DNMPPA	Dihydroneopterin monophosphate dephosphorylase	h2o[c] + dhpmp[c] -> pi[c] + dhnpt[c]				Folate biosynthesis	0	0	1000	0
DNTPPA	Dihydroneopterin triphosphate pyrophosphatase	h2o[c] + ahdt[c] -> h[c] + ppi[c] + dhpmp[c]				Folate biosynthesis	0	0	1000	0		3.1.3.1
FOLD3	dihydropteroate synthase	2ahhmd[c] + 4abz[c] -> ppi[c] + dhpt[c]	WH5701_04495	WH5701_04495		Folate biosynthesis	0	0	1000	0		2.5.1.15
FTHFLi	formate-tetrahydrofolate ligase	atp[c] + thf[c] + for[c] -> adp[c] + pi[c] + 10fthf[c]				Folate biosynthesis	0	0	1000	0		6.3.4.3
GTPCI	GTP cyclohydrolase I	h2o[c] + gtp[c] -> h[c] + for[c] + ahdt[c]	WH5701_11424	WH5701_11424		Folate biosynthesis	0	0	1000	0		3.5.4.16
HPPK	2-amino-4-hydroxy-6-hydroxymethyldihydropteridine diphosphokinase	atp[c] + 2ahhmp[c] -> h[c] + amp[c] + 2ahhmd[c]	WH5701_04495	WH5701_04495		Folate biosynthesis	0	0	1000	0		2.7.6.3
MTHFR2	5,10-methylenetetrahydrofolate reductase (NADH)	2 h[c] + nadh[c] + mlthf[c] -> nad[c] + 5mthf[c]				Folate biosynthesis	0	0	1000	0		1.5.1.20
ADCS	4-amino-4-deoxychorismate synthase	gln-L[c] + chor[c] -> glu-L[c] + 4adcho[c]				Folate biosynthesis	0	0	1000	0		2.6.1.85
ADCL	4-aminobenzoate synthase	4adcho[c] -> h[c] + pyr[c] + 4abz[c]	WH5701_03494	WH5701_03494		Folate biosynthesis	0	0	1000	0		4.1.3.38
FBA2	D-Fructose 1-phosphate D-glyceraldehyde-3-phosphate-lyase	f1p[c] <=> glyald[c] + dhap[c]	WH5701_09465	WH5701_09465		Fructose and mannose metabolism	1	-1000	1000	0		4.1.2.13
GFUCS	GDP-L-fucose synthase	h[c] + nadph[c] + gdpddman[c] -> nadp[c] + gdpfuc[c]	WH5701_14271	WH5701_14271		Fructose and mannose metabolism	0	0	1000	0		1.1.1.271
GMAND	GDP-D-mannose dehydratase	gdpmann[c] -> h2o[c] + gdpddman[c]	WH5701_14276	WH5701_14276		Fructose and mannose metabolism	0	0	1000	0		4.2.1.47
HEX7	D-fructokinase // D-fructose(D-mannose)kinase // fructokinase // fructokinase (phosphorylating)	atp[c] + fru[c] -> adp[c] + h[c] + f6p[c]	WH5701_03379	WH5701_03379		Fructose and mannose metabolism	0	0	1000	0		2.7.1.1
MAN1PT	mannose-1-phosphate guanylyltransferase	h[c] + gtp[c] + man1p[c] -> ppi[c] + gdpmann[c]	WH5701_00880	WH5701_00880		Fructose and mannose metabolism	0	0	1000	0		2.7.7.13
MAN1PT2	mannose-1-phosphate guanylyltransferase(GDP)	h[c] + gdp[c] + man1p[c] -> pi[c] + gdpmann[c]	(WH5701_03624 or WH5701_08934)	WH5701_03624 WH5701_08934		Fructose and mannose metabolism	0	0	1000	0		2.7.7.22
MAN6PI	mannose-6-phosphate isomerase	man6p[c] <=> f6p[c]	WH5701_08934	WH5701_08934		Fructose and mannose metabolism	1	-1000	1000	0		5.4.2.8
PMANM	phosphomannomutase	man1p[c] <=> man6p[c]	(WH5701_00880 or WH5701_04640)	WH5701_00880 WH5701_04640		Fructose and mannose metabolism	1	-1000	1000	0		5.4.2.8
DGDG160	digalactosyldiacylglycerol synthase (n-C16:0)	udpgal[c] + mgdg160[c] -> dgdg160[c] + udp[c]	WH5701_14841	WH5701_14841		Galactolipids metabolism	0	0	1000	0		2.4.1.241
DGDG161	digalactosyldiacylglycerol synthase (n-C16:1)	udpgal[c] + mgdg161[c] -> udp[c] + dgdg161[c]	WH5701_14841	WH5701_14841		Galactolipids metabolism	0	0	1000	0		2.4.1.241
DGDG180	digalactosyldiacylglycerol synthase (n-C18:0)	udpgal[c] + mgdg180[c] -> udp[c] + dgdg180[c]	WH5701_14841	WH5701_14841		Galactolipids metabolism	0	0	1000	0		2.4.1.241
DGDG181	digalactosyldiacylglycerol synthase (n-C18:1)	udpgal[c] + mgdg181[c] -> udp[c] + dgdg181[c]	WH5701_14841	WH5701_14841		Galactolipids metabolism	0	0	1000	0		2.4.1.241
DGDG181_9	digalactosyldiacylglycerol synthase (n-C18:1)	udpgal[c] + mgdg181:9[c] -> udp[c] + dgdg181:9[c]	WH5701_14841	WH5701_14841		Galactolipids metabolism	0	0	1000	0		2.4.1.241
DGDG182_9_12	digalactosyldiacylglycerol synthase (n-C18:2)	udpgal[c] + mgdg182:9:12[c] -> udp[c] + dgdg182:9:12[c]	WH5701_14841	WH5701_14841		Galactolipids metabolism	0	0	1000	0		2.4.1.241
DGDG183_6_9_12	digalactosyldiacylglycerol synthase (n-C18:3)	udpgal[c] + mgdg183:6:9:12[c] -> udp[c] + dgdg183:6:9:12[c]	WH5701_14841	WH5701_14841		Galactolipids metabolism	0	0	1000	0		2.4.1.241
DGDG183_9_12_15	digalactosyldiacylglycerol synthase (n-C18:3)	udpgal[c] + mgdg183:9:12:15[c] -> udp[c] + dgdg183:9:12:15[c]	WH5701_14841	WH5701_14841		Galactolipids metabolism	0	0	1000	0		2.4.1.241
DGDG184_6_9_12_15	digalactosyldiacylglycerol synthase (n-C18:4)	udpgal[c] + mgdg184:6:9:12:15[c] -> udp[c] + dgdg184:6:9:12:15[c]	WH5701_14841	WH5701_14841		Galactolipids metabolism	0	0	1000	0		2.4.1.241
MGDG160	UDPgalactose:1,2-diacylglycerol 3-beta-D-galactosyltransferase (n-C16:0)	udpgal[c] + 12dgr160[c] -> h[c] + mgdg160[c] + udp[c]	WH5701_14841	WH5701_14841		Galactolipids metabolism	0	0	1000	0		2.4.1.6
MGDG161	UDPgalactose:1,2-diacylglycerol 3-beta-D-galactosyltransferase (n-C16:1)	udpgal[c] + 12dgr161[c] -> h[c] + udp[c] + mgdg161[c]	WH5701_14841	WH5701_14841		Galactolipids metabolism	0	0	1000	0		2.4.1.6
MGDG180	UDPgalactose:1,2-diacylglycerol 3-beta-D-galactosyltransferase (n-C18:0)	udpgal[c] + 12dgr180[c] -> h[c] + udp[c] + mgdg180[c]	WH5701_14841	WH5701_14841		Galactolipids metabolism	0	0	1000	0		2.4.1.6
MGDG181	UDPgalactose:1,2-diacylglycerol 3-beta-D-galactosyltransferase (n-C18:1)	udpgal[c] + 12dgr181[c] -> h[c] + udp[c] + mgdg181[c]	WH5701_14841	WH5701_14841		Galactolipids metabolism	0	0	1000	0		2.4.1.6
MGDG181_9	UDPgalactose:1,2-diacylglycerol 3-beta-D-galactosyltransferase (n-C18:1)	udpgal[c] + 12dgr181:9[c] -> h[c] + udp[c] + mgdg181:9[c]	WH5701_14841	WH5701_14841		Galactolipids metabolism	0	0	1000	0		2.4.1.6
MGDG182_9_12	UDPgalactose:1,2-diacylglycerol 3-beta-D-galactosyltransferase (n-C18:2)	udpgal[c] + 12dgr182:9:12[c] -> h[c] + udp[c] + mgdg182:9:12[c]	WH5701_14841	WH5701_14841		Galactolipids metabolism	0	0	1000	0		2.4.1.6
MGDG183_6_9_12	UDPgalactose:1,2-diacylglycerol 3-beta-D-galactosyltransferase (n-C18:3)	udpgal[c] + 12dgr183:6:9:12[c] -> h[c] + udp[c] + mgdg183:6:9:12[c]	WH5701_14841	WH5701_14841		Galactolipids metabolism	0	0	1000	0		2.4.1.6
MGDG183_9_12_15	UDPgalactose:1,2-diacylglycerol 3-beta-D-galactosyltransferase (n-C18:3)	udpgal[c] + 12dgr183:9:12:15[c] -> h[c] + udp[c] + mgdg183:9:12:15[c]	WH5701_14841	WH5701_14841		Galactolipids metabolism	0	0	1000	0		2.4.1.6
MGDG184_6_9_12_15	UDPgalactose:1,2-diacylglycerol 3-beta-D-galactosyltransferase (n-C18:4)	udpgal[c] + 12dgr184:6:9:12:15[c] -> h[c] + udp[c] + mgdg184:6:9:12:15[c]	WH5701_14841	WH5701_14841		Galactolipids metabolism	0	0	1000	0		2.4.1.6
PAPA160	Phosphatidate phosphatase (n-C16:0)	h2o[c] + pa160[c] -> pi[c] + 12dgr160[c]				Galactolipids metabolism	0	0	1000	0		3.1.3.4
PAPA161	Phosphatidate phosphatase (n-C16:1)	h2o[c] + pa161[c] -> pi[c] + 12dgr161[c]				Galactolipids metabolism	0	0	1000	0		3.1.3.4
PAPA180	Phosphatidate phosphatase (n-C18:0)	h2o[c] + pa180[c] -> pi[c] + 12dgr180[c]				Galactolipids metabolism	0	0	1000	0		3.1.3.4
PAPA181	Phosphatidate phosphatase (n-C18:1)	h2o[c] + pa181[c] -> pi[c] + 12dgr181[c]				Galactolipids metabolism	0	0	1000	0		3.1.3.4
PAPA181_9	Phosphatidate phosphatase (n-C18:1)	h2o[c] + pa181:9[c] -> pi[c] + 12dgr181:9[c]				Galactolipids metabolism	0	0	1000	0		3.1.3.4
PAPA182_9_12	Phosphatidate phosphatase (n-C18:2)	h2o[c] + pa182:9:12[c] -> pi[c] + 12dgr182:9:12[c]				Galactolipids metabolism	0	0	1000	0		3.1.3.4
PAPA183_6_9_12	Phosphatidate phosphatase (n-C18:3)	h2o[c] + pa183:6:9:12[c] -> pi[c] + 12dgr183:6:9:12[c]				Galactolipids metabolism	0	0	1000	0		3.1.3.4
PAPA183_9_12_15	Phosphatidate phosphatase (n-C18:3)	h2o[c] + pa183:9:12:15[c] -> pi[c] + 12dgr183:9:12:15[c]				Galactolipids metabolism	0	0	1000	0		3.1.3.4
PAPA184_6_9_12_15	Phosphatidate phosphatase (n-C18:4)	h2o[c] + pa184:6:9:12:15[c] -> pi[c] + 12dgr184:6:9:12:15[c]				Galactolipids metabolism	0	0	1000	0		3.1.3.4
GF6PTA	glutamine-fructose-6-phosphate transaminase	gln-L[c] + f6p[c] -> glu-L[c] + gam6p[c]	WH5701_01580	WH5701_01580		Glutamate metabolism	0	0	1000	0		2.6.1.16
GLUCYS	gamma-glutamylcysteine synthetase	atp[c] + glu-L[c] + cys-L[c] -> adp[c] + h[c] + pi[c] + glucys[c]	WH5701_13840	WH5701_13840		Glutamate metabolism	0	0	1000	0		6.3.2.2
GLUR	glutamate racemase	glu-D[c] <=> glu-L[c]	WH5701_10010	WH5701_10010		Glutamate metabolism	1	-1000	1000	0		5.1.1.3
GLUTRS	Glutamyl-tRNA synthetase	atp[c] + glu-L[c] + trnaglu[c] -> ppi[c] + amp[c] + glutrna[c]	WH5701_13910	WH5701_13910		Glutamate metabolism	0	0	1000	0		6.1.1.17
GMPS	GMP synthase	atp[c] + nh4[c] + xmp[c] -> 2 h[c] + ppi[c] + amp[c] + gmp[c]	WH5701_02939	WH5701_02939		Glutamate metabolism	0	0	1000	0		6.3.4.1
GTHS	glutathione synthetase	atp[c] + gly[c] + glucys[c] -> adp[c] + h[c] + pi[c] + gthrd[c]	WH5701_05365	WH5701_05365		Glutamate metabolism	0	0	1000	0		6.3.2.3
NADS2	NAD synthase (glutamine-hydrolysing)	atp[c] + h2o[c] + gln-L[c] + dnad[c] -> h[c] + nad[c] + ppi[c] + glu-L[c] + amp[c]	WH5701_15206	WH5701_15206		Glutamate metabolism	0	0	1000	0		6.3.5.1
G6PBDH	beta-D-Glucose-6-phosphate:NADP+ 1-oxoreductase	g6p-B[c] + nadp[c] -> h[c] + nadph[c] + 6pgl[c]	WH5701_10205	WH5701_10205		Glutathione metabolism	0	0	1000	0		1.1.1.49
GTHRDH_syn	glutathione hydralase (periplasmic)	h2o[c] + gthrd[c] -> glu-L[c] + cgly[c]	WH5701_13840	WH5701_13840		Glutathione metabolism	0	0	1000	0		2.3.2.2
ALCD19	alcohol dehydrogenase (glycerol)	h[c] + nadh[c] + glyald[c] <=> nad[c] + glyc[c]	WH5701_13120	WH5701_13120		Glycerolipid metabolism	1	-1000	1000	0		1.1.1.1
G3PD	glycerol-3-phosphate dehydrogenase (FAD)	fad[c] + glyc3p[c] -> dhap[c] + fadh2[c]	WH5701_05235	WH5701_05235		Glycerolipid metabolism	0	0	1000	0		1.1.99.5
G3PD2	glycerol-3-phosphate dehydrogenase (NAD)	nad[c] + glyc3p[c] <=> h[c] + nadh[c] + dhap[c]	WH5701_13003	WH5701_13003		Glycerolipid metabolism	1	-1000	1000	0		1.1.1.94
GLYALDDr	D-Glyceraldehyde dehydrogenase	nad[c] + h2o[c] + glyald[c] <=> 2 h[c] + nadh[c] + glyc-R[c]	WH5701_06196	WH5701_06196		Glycerolipid metabolism	1	-1000	1000	0		1.2.1.3
GLYK	glycerol kinase	atp[c] + glyc[c] -> adp[c] + h[c] + glyc3p[c]	WH5701_05230	WH5701_05230		Glycerolipid metabolism	0	0	1000	0		2.7.1.30
DDPGA	2-dehydro-3-deoxy-phosphogluconate aldolase	4h2oglt[c] <=> pyr[c] + glx[c]	WH5701_01135	WH5701_01135		Glyoxylate and dicarboxylate metabolism	1	-1000	1000	0		4.1.2.14
FTHFD	formyltetrahydrofolate deformylase	h2o[c] + 10fthf[c] -> h[c] + thf[c] + for[c]	WH5701_02599	WH5701_02599		Glyoxylate and dicarboxylate metabolism	0	0	1000	0		3.5.1.10
GLXCL	glyoxalate carboligase	h[c] + 2 glx[c] -> co2[c] + 2h3oppan[c]	(WH5701_11894 and WH5701_11894 and WH5701_14401)	WH5701_11894 WH5701_11894 WH5701_14401		Glyoxylate and dicarboxylate metabolism	0	0	1000	0		4.1.1.47
GLYCTO1	Glycolate oxidase	o2[c] + glyclt[c] -> h2o2[c] + glx[c]	((WH5701_10075 or WH5701_07391) and WH5701_01795 and WH5701_01785)	WH5701_10075 WH5701_07391 WH5701_01795 WH5701_01785		Glyoxylate and dicarboxylate metabolism	0	0	1000	0		1.1.3.15
GLYCTO_syn	Glycolate oxidase (nadh)	nad[c] + glyclt[c] -> h[c] + nadh[c] + glx[c]	((WH5701_10075 or WH5701_07391) and WH5701_01795 and WH5701_01785)	WH5701_10075 WH5701_07391 WH5701_01795 WH5701_01785		Glyoxylate and dicarboxylate metabolism	0	0	1000	0		1.1.99.14
HPYRR2_syn	hydroxypyruvate reductase (NADH)	h[c] + nadh[c] + hpyr[c] -> nad[c] + glyc-R[c]	(WH5701_15026 or WH5701_07541)	WH5701_15026 WH5701_07541		Glyoxylate and dicarboxylate metabolism	0	0	1000	0		1.1.1.81
MTHFC	methenyltetrahydrofolate cyclohydrolase	h2o[c] + methf[c] <=> h[c] + 10fthf[c]	WH5701_10165	WH5701_10165		Glyoxylate and dicarboxylate metabolism	1	-1000	1000	0		3.5.4.9
MTHFD	methylenetetrahydrofolate dehydrogenase (NADP)	nadp[c] + mlthf[c] -> nadph[c] + methf[c]	WH5701_10165	WH5701_10165		Glyoxylate and dicarboxylate metabolism	0	0	1000	0		1.5.1.5
PGLYCP	Phosphoglycolate phosphatase	h2o[c] + 2pglyc[c] -> pi[c] + glyclt[c]	WH5701_09420	WH5701_09420		Glyoxylate and dicarboxylate metabolism	0	0	1000	0		3.1.3.18
SPT_syn	serine-glyoxilate aminotransferase	glx[c] + ser-L[c] <=> gly[c] + hpyr[c]	WH5701_02929	WH5701_02929		Glyoxylate and dicarboxylate metabolism	1	-1000	1000	0		2.6.1.45
SPT_syn2	serine-glyoxilate aminotransferase(2)	ala-L[c] + glx[c] <=> pyr[c] + gly[c]	WH5701_02929	WH5701_02929		Glyoxylate and dicarboxylate metabolism	1	-1000	1000	0		2.6.1.45
TRSARr	tartronate semialdehyde reductase	h[c] + nadh[c] + 2h3oppan[c] <=> nad[c] + glyc-R[c]	WH5701_05135	WH5701_05135		Glyoxylate and dicarboxylate metabolism	1	-1000	1000	0		1.1.1.60
ATPPRT	ATP phosphoribosyltransferase	atp[c] + prpp[c] -> ppi[c] + prbatp[c]	WH5701_11084	WH5701_11084		Histidine metabolism	0	0	1000	0		2.4.2.17
HISTD	histidinol dehydrogenase	2 nad[c] + h2o[c] + histd[c] -> 3 h[c] + 2 nadh[c] + his-L[c]	WH5701_15466	WH5701_15466		Histidine metabolism	0	0	1000	0		1.1.1.23
HISTP	histidinol-phosphatase	h2o[c] + hisp[c] -> pi[c] + histd[c]				Histidine metabolism	0	0	1000	0		3.1.3.15
HSTPT	histidinol-phosphate transaminase	glu-L[c] + imacp[c] -> akg[c] + hisp[c]	(WH5701_05320 or WH5701_05120)	WH5701_05320 WH5701_05120		Histidine metabolism	0	0	1000	0		2.6.1.9
IG3PS	Imidazole-glycerol-3-phosphate synthase	gln-L[c] + prlp[c] -> h[c] + glu-L[c] + aicar[c] + eig3p[c]	(WH5701_06726 or WH5701_08049)	WH5701_06726 WH5701_08049		Histidine metabolism	0	0	1000	0
IGPDH	imidazoleglycerol-phosphate dehydratase	eig3p[c] -> h2o[c] + imacp[c]	WH5701_04550	WH5701_04550		Histidine metabolism	0	0	1000	0		4.2.1.19
IMACTD	Imidazole acetaldeyde dehydrogenase	nad[c] + h2o[c] + im4act[c] -> 2 h[c] + nadh[c] + im4ac[c]	WH5701_06196	WH5701_06196		Histidine metabolism	0	0	1000	0		1.2.1.3
PRAMPC	phosphoribosyl-AMP cyclohydrolase	h2o[c] + prbamp[c] -> prfp[c]	WH5701_11609	WH5701_11609		Histidine metabolism	0	0	1000	0		3.5.4.19
PRATPP	phosphoribosyl-ATP pyrophosphatase	h2o[c] + prbatp[c] -> h[c] + ppi[c] + prbamp[c]	WH5701_11609	WH5701_11609		Histidine metabolism	0	0	1000	0		3.6.1.31
PRMICIi	1-(5-phosphoribosyl)-5-[(5-phosphoribosylamino)methylideneamino)imidazole-4-carboxamide isomerase (irreversible)	prfp[c] -> prlp[c]	WH5701_09580	WH5701_09580		Histidine metabolism	0	0	1000	0		5.3.1.16
H2ASE_syn	Bidirectional [NiFe] Hydrogenase	h[c] + nadph[c] <=> nadp[c] + h2[c]	(WH5701_06516 and WH5701_06511 and WH5701_06506 and WH5701_06501 and WH5701_06496)	WH5701_06516 WH5701_06511 WH5701_06506 WH5701_06501 WH5701_06496		Hydrogen production	1	-1000	1000	0
MI1PP	myo-inositol 1-phosphatase	h2o[c] + mi1p-D[c] -> pi[c] + inost[c]	WH5701_13220	WH5701_13220		Inositol phosphate metabolism	0	0	1000	0		3.1.3.25
MI1PS	myo-Inositol-1-phosphate synthase	g6p[c] -> mi1p-D[c]	WH5701_11894	WH5701_11894		Inositol phosphate metabolism	0	0	1000	0		5.5.1.4
LPADSS	Lipid A disaccaride synthase	lipidX[c] + u23ga[c] -> h[c] + udp[c] + lipidAds[c]	WH5701_14901	WH5701_14901		Lipopolysaccharide biosynthesis	0	0	1000	0		2.4.1.182
U23GAAT	UDP-3-O-(3-hydroxymyristoyl)glucosamine acyltransferase	3hmrsACP[c] + u3hga[c] -> h[c] + ACP[c] + u23ga[c]	WH5701_09505	WH5701_09505		Lipopolysaccharide biosynthesis	0	0	1000	0		2.3.1.-
UAGAAT	UDP-N-acetylglucosamine acyltransferase	3hmrsACP[c] + uacgam[c] <=> ACP[c] + u3aga[c]	WH5701_14906	WH5701_14906		Lipopolysaccharide biosynthesis	1	-1000	1000	0		2.3.1.129
UHGADA	UDP-3-O-acetylglucosamine deacetylase	h2o[c] + u3aga[c] -> ac[c] + u3hga[c]	WH5701_14916	WH5701_14916		Lipopolysaccharide biosynthesis	0	0	1000	0		3.5.1.-
USHD	UDP-sugar hydrolase	h2o[c] + u23ga[c] -> 2 h[c] + lipidX[c] + ump[c]				Lipopolysaccharide biosynthesis	0	0	1000	0
DAPDC	diaminopimelate decarboxylase	h[c] + 26dap-M[c] -> co2[c] + lys-L[c]	WH5701_10355	WH5701_10355		Lysine metabolism	0	0	1000	0		4.1.1.20
DAPE	diaminopimelate epimerase	26dap-LL[c] <=> 26dap-M[c]	WH5701_13100	WH5701_13100		Lysine metabolism	1	-1000	1000	0		5.1.1.7
DHDPRy	dihydrodipicolinate reductase (NADPH)	h[c] + nadph[c] + 23dhdp[c] -> nadp[c] + thdp[c]	WH5701_07186	WH5701_07186		Lysine metabolism	0	0	1000	0		1.3.1.26
DHDPS	dihydrodipicolinate synthase	pyr[c] + aspsa[c] -> h[c] + 2 h2o[c] + 23dhdp[c]	WH5701_03039	WH5701_03039		Lysine metabolism	0	0	1000	0		4.2.1.52
HSDx	homoserine dehydrogenase (NADH)	nad[c] + hom-L[c] <=> h[c] + nadh[c] + aspsa[c]	WH5701_07979	WH5701_07979		Lysine metabolism	1	-1000	1000	0		1.1.1.3
OCBT	ornithine carbamoyltransferase	cbp[c] + orn[c] <=> h[c] + pi[c] + citr-L[c]	WH5701_14691	WH5701_14691		Lysine metabolism	1	-1000	1000	0		2.1.3.3
SDPDS	succinyl-diaminopimelate desuccinylase	h2o[c] + sl26da[c] -> 26dap-LL[c] + succ[c]				Lysine metabolism	0	0	1000	0		3.5.1.18
SDPTA	succinyldiaminopimelate transaminase	akg[c] + sl26da[c] <=> glu-L[c] + sl2a6o[c]	WH5701_07661	WH5701_07661		Lysine metabolism	1	-1000	1000	0		2.6.1.17
THDPS	tetrahydrodipicolinate succinylase	h2o[c] + thdp[c] + succoa[c] -> coa[c] + sl2a6o[c]				Lysine metabolism	0	0	1000	0		2.3.1.117
Sink_precyanphy	precyanphy sink reaction	precyanphy[c] <=>				Modeling	1	-1000	1000	0
Sink_phbg	phbg sink reaction	phbg[c] <=>				Modeling	1	-1000	1000	0
Sink_rdmbzi	rdmbzi sink reaction	rdmbzi[c] <=>				Modeling	1	-1000	1000	0
DM_PHB	PHB Demand reaction	PHB[c] ->				Modeling	0	0	1000	0
DM_cyanphy	cyanphy Demand reaction	cyanphy[c] ->				Modeling	0	0	1000	0
Sink_dna	Sink for DNA	dna[c] <=>				Modeling	1	-1000	1000	0
DM_dna5mtc	dna5mtc Demand reaction	dna5mtc[c] ->				Modeling	0	0	1000	0
DM_5mdru1p	5mdru1p Demand reaction	5mdru1p[c] ->				Modeling	0	0	1000	0
ASPO6	L-aspartate oxidase	o2[c] + asp-L[c] -> h[c] + h2o2[c] + iasp[c]	WH5701_00555	WH5701_00555		Nicotinate and nicotinamide metabolism	0	0	1000	0		1.4.3.16
NADTRHD	NAD transhydrogenase	nad[c] + nadph[c] -> nadh[c] + nadp[c]	(WH5701_09159 and WH5701_09169)	WH5701_09159 WH5701_09169		Nicotinate and nicotinamide metabolism	0	0	1000	0		1.6.1.2
NNATr	nicotinate-nucleotide adenylyltransferase reversible	atp[c] + h[c] + nicrnt[c] <=> ppi[c] + dnad[c]	WH5701_15201	WH5701_15201		Nicotinate and nicotinamide metabolism	1	-1000	1000	0		2.7.7.18
NNDPR	nicotinate-nucleotide diphosphorylase (carboxylating)	2 h[c] + prpp[c] + quln[c] -> co2[c] + ppi[c] + nicrnt[c]	WH5701_05215	WH5701_05215		Nicotinate and nicotinamide metabolism	0	0	1000	0		2.4.2.19
NADN	NAD nucleosidase	nad[c] + h2o[c] -> h[c] + adprib[c] + ncam[c]				Nicotinate and nicotinamide metabolism	0	0	1000	0		3.2.2.5
QULNS	quinolinate synthase	iasp[c] + dhap[c] -> 2 h2o[c] + pi[c] + quln[c]	WH5701_09780	WH5701_09780		Nicotinate and nicotinamide metabolism	0	0	1000	0		2.5.1.72
GLMS_syn	L-glutamate:ferredoxin oxidoreductase	2 h[c] + akg[c] + gln-L[c] + 2 fdxr-2:2[c] -> 2 glu-L[c] + 2 fdxo-2:2[c]	WH5701_01005	WH5701_01005		Nitrogen metabolism	0	0	1000	0		1.4.7.1
GLNS	glutamine synthetase	atp[c] + glu-L[c] + nh4[c] -> adp[c] + h[c] + pi[c] + gln-L[c]	(WH5701_08944 or WH5701_13575)	WH5701_08944 WH5701_13575		Nitrogen metabolism	0	0	1000	0		6.3.1.2
GLUN	glutaminase	h2o[c] + gln-L[c] -> glu-L[c] + nh4[c]	WH5701_04870	WH5701_04870		Nitrogen metabolism	0	0	1000	0		3.5.1.2
GLYCL_2	glycine cleavage system, cytosol	nadh[c] + co2[c] + nh4[c] + mlthf[c] -> nad[c] + thf[c] + gly[c]	WH5701_03875	WH5701_03875		Nitrogen metabolism	0	0	1000	0		2.1.2.10
NAR_syn	ferredoxin-nitrate reductase	2 h[c] + 2 fdxr-2:2[c] + no3[c] -> h2o[c] + 2 fdxo-2:2[c] + no2[c]	WH5701_04740	WH5701_04740		Nitrogen metabolism	0	0	1000	0		1.7.7.2
NOR_syn	Ferredoxin-Nitrite Reductase	8 h[c] + 6 fdxr-2:2[c] + no2[c] -> 2 h2o[c] + nh4[c] + 6 fdxo-2:2[c]	WH5701_04700	WH5701_04700		Nitrogen metabolism	0	0	1000	0		1.7.7.1
ASNS1	asparagine synthase (glutamine-hydrolysing)	atp[c] + h2o[c] + gln-L[c] + asp-L[c] -> h[c] + ppi[c] + glu-L[c] + amp[c] + asn-L[c]				Nitrogen metabolism	0	0	1000	0		6.3.5.4
G1PTT	glucose-1-phosphate thymidylyltransferase	h[c] + dttp[c] + g1p[c] -> ppi[c] + dtdpglu[c]	WH5701_12298	WH5701_12298		Nucleotide sugars metabolism	0	0	1000	0		2.7.7.24
TDPDRE	dTDP-4-dehydrorhamnose 3,5-epimerase	dtdp4d6dg[c] -> dtdp4d6dm[c]	(WH5701_12283 or WH5701_12223)	WH5701_12283 WH5701_12223		Nucleotide sugars metabolism	0	0	1000	0		5.1.3.13
TDPDRR	dTDP-4-dehydrorhamnose reductase	h[c] + nadph[c] + dtdp4d6dm[c] -> nadp[c] + dtdprmn[c]	WH5701_12293	WH5701_12293		Nucleotide sugars metabolism	0	0	1000	0		1.1.1.133
TDPGDH	dTDPglucose 4,6-dehydratase	dtdpglu[c] -> h2o[c] + dtdp4d6dg[c]	(WH5701_03925 or WH5701_12288)	WH5701_03925 WH5701_12288		Nucleotide sugars metabolism	0	0	1000	0		4.2.1.46
BAMPPALDOX	beta-Aminopropion aldehyde:NAD+ oxidoreductase	nad[c] + h2o[c] + bamppald[c] -> 2 h[c] + nadh[c] + ala-B[c]	WH5701_06196	WH5701_06196		Others	0	0	1000	0		1.2.1.3
LCARS	lacaldehyde reductase (S-propane-1,2-diol forming)	h[c] + nadh[c] + lald-L[c] <=> nad[c] + 12ppd-S[c]	WH5701_06196	WH5701_06196		Others	1	-1000	1000	0		1.1.1.77
G5SADs	L-glutamate 5-semialdehyde dehydratase (spontaneous)	glu5sa[c] -> h[c] + h2o[c] + 1pyr5c[c]				Others	0	0	1000	0
CYSTL	cystathionine b-lyase	h2o[c] + cyst-L[c] -> pyr[c] + hcys-L[c] + nh4[c]				Others	0	0	1000	0		4.4.1.18
OMCDC	2-Oxo-4-methyl-3-carboxypentanoate decarboxylation	h[c] + 3c4mop[c] -> co2[c] + 4mop[c]				Others	0	0	1000	0		2.2.1.6
GCALDD	Glycolaldehyde dehydrogenase	nad[c] + h2o[c] + gcald[c] -> 2 h[c] + nadh[c] + glyclt[c]	WH5701_06196	WH5701_06196		Others	0	0	1000	0		1.2.1.47
FTR	ferredoxin:thioredoxin reductase	2 h[c] + 2 fdxr-2:2[c] + trdox[c] -> 2 fdxo-2:2[c] + trdrd[c]	WH5701_15851	WH5701_15851		Others	0	0	1000	0		1.18.-.-
ATPS4rpp	ATP synthase (four protons for one ATP) (periplasm)	3 adp[c] + 3 pi[c] + 14 h[p] -> 3 atp[c] + 11 h[c] + 3 h2o[c]	(WH5701_15266 and WH5701_15256 and WH5701_15251 and WH5701_15246 and WH5701_15241 and WH5701_15236 and WH5701_15121 and WH5701_15126 and WH5701_15261)	WH5701_15266 WH5701_15256 WH5701_15251 WH5701_15246 WH5701_15241 WH5701_15236 WH5701_15121 WH5701_15126 WH5701_15261		Oxidative phosphorylation	0	0	1000	0		3.6.3.14
ATPSu	ATP synthetase(u)	3 adp[c] + 3 pi[c] + 14 h[v] -> 3 atp[c] + 11 h[c] + 3 h2o[c]	(WH5701_15266 and WH5701_15256 and WH5701_15251 and WH5701_15246 and WH5701_15241 and WH5701_15236 and WH5701_15121 and WH5701_15126 and WH5701_15261)	WH5701_15266 WH5701_15256 WH5701_15251 WH5701_15246 WH5701_15241 WH5701_15236 WH5701_15121 WH5701_15126 WH5701_15261		Oxidative phosphorylation	0	0	1000	0		3.6.3.14
CBFCpp	cytochrome b6/f complex periplasm	2 h[c] + 2 pcox[p] + pqh2[p] -> 4 h[p] + 2 pcrd[p] + pq[p]	(WH5701_06120 and WH5701_06125 and WH5701_07859 and WH5701_07864 and WH5701_14386 and WH5701_13365 and WH5701_08039)	WH5701_06120 WH5701_06125 WH5701_07859 WH5701_07864 WH5701_14386 WH5701_13365 WH5701_08039		Oxidative phosphorylation	0	0	1000	0		1.10.99.1
CBFC2pp	cytochrome b6/f complex periplasm	2 h[c] + pqh2[p] + 2 ficytc6[p] -> 4 h[p] + pq[p] + 2 focytc6[p]	(WH5701_06120 and WH5701_06125 and WH5701_07859 and WH5701_07864 and WH5701_14386 and WH5701_13365 and WH5701_08039)	WH5701_06120 WH5701_06125 WH5701_07859 WH5701_07864 WH5701_14386 WH5701_13365 WH5701_08039		Oxidative phosphorylation	0	0	1000	0		1.10.99.1
CYO1b2pp_syn	cytochrome c oxidase, synechocystis (2 protons periplasm)	4 h[c] + 2 pcrd[p] + 0.5 o2[p] -> 2 h[p] + 2 pcox[p] + h2o[p]	(WH5701_07741 or WH5701_13810) and (WH5701_13815 or WH5701_07746) and (WH5701_07736)	WH5701_07741 WH5701_13810 WH5701_13815 WH5701_07746 WH5701_07736		Oxidative phosphorylation	0	0	1000	0		1.9.3.1
CYO1bpp_syn	cytochrome c oxidase, synechocystis (2 protons)	4 h[c] + 2 focytc6[p] + 0.5 o2[p] -> 2 h[p] + 2 ficytc6[p] + h2o[p]	(WH5701_07741 or WH5701_13810) and (WH5701_13815 or WH5701_07746) and (WH5701_07736)	WH5701_07741 WH5701_13810 WH5701_13815 WH5701_07746 WH5701_07736		Oxidative phosphorylation	0	0	1000	0		1.9.3.1
CYTBDpp	cytochrome oxidase bd (plastocianine-8: 2 protons) (periplasm)	pqh2[p] + 0.5 o2[p] -> pq[p] + h2o[p]	WH5701_10899	WH5701_10899		Oxidative phosphorylation	0	0	1000	0
NDH1_2p	NAD(P)H dehydrogenase (plastoquinone-8 & 3 protons) (periplasm)	4 h[c] + nadh[c] + pq[p] -> nad[c] + 3 h[p] + pqh2[p]	((WH5701_00865 or WH5701_12598) and WH5701_00860 and WH5701_00925 and WH5701_07681 and WH5701_03965 and WH5701_00910 and WH5701_00915 and WH5701_05425 and WH5701_00920 and WH5701_03975 and WH5701_03970 and WH5701_00920 and WH5701_05680 and WH5701_06516 and WH5701_06511 and WH5701_06506)	WH5701_00865 WH5701_12598 WH5701_00860 WH5701_00925 WH5701_07681 WH5701_03965 WH5701_00910 WH5701_00915 WH5701_05425 WH5701_00920 WH5701_03975 WH5701_03970 WH5701_00920 WH5701_05680 WH5701_06516 WH5701_06511 WH5701_06506		Oxidative phosphorylation	0	0	1000	0		1.6.5.3
NDH2_syn	NADH dehydrogenase 2 (plastoquinone-8) (tilacoide)	h[c] + nadh[c] + pq[v] -> nad[c] + pqh2[v]	(WH5701_05025 or WH5701_15986)	WH5701_05025 WH5701_15986		Oxidative phosphorylation	0	0	1000	0		1.6.99.3
NDH1_1u	NAD(P)H dehydrogenase (plastoquinone-8 & 3 protons) (tilacoide)	4 h[c] + nadph[c] + pq[v] -> nadp[c] + 3 h[v] + pqh2[v]	((WH5701_00865 or WH5701_12598) and WH5701_00860 and WH5701_00925 and WH5701_07681 and WH5701_03965 and WH5701_00910 and WH5701_00915 and WH5701_05425 and WH5701_00920 and WH5701_03975 and WH5701_03970 and WH5701_00840 and WH5701_05680 and WH5701_06516 and WH5701_06511 and WH5701_06506)	WH5701_00865 WH5701_12598 WH5701_00860 WH5701_00925 WH5701_07681 WH5701_03965 WH5701_00910 WH5701_00915 WH5701_05425 WH5701_00920 WH5701_03975 WH5701_03970 WH5701_00840 WH5701_05680 WH5701_06516 WH5701_06511 WH5701_06506		Oxidative phosphorylation	0	0	1000	0		1.6.5.3
NDH1_2u	NAD(P)H dehydrogenase (plastoquinone-8 & 3 protons) (tilacoide)	4 h[c] + nadh[c] + pq[v] -> nad[c] + 3 h[v] + pqh2[v]	((WH5701_00865 or WH5701_12598) and WH5701_00860 and WH5701_00925 and WH5701_07681 and WH5701_03965 and WH5701_00910 and WH5701_00915 and WH5701_05425 and WH5701_00920 and WH5701_03975 and WH5701_03970 and WH5701_00840 and WH5701_05680 and WH5701_06516 and WH5701_06511 and WH5701_06506)	WH5701_00865 WH5701_12598 WH5701_00860 WH5701_00925 WH5701_07681 WH5701_03965 WH5701_00910 WH5701_00915 WH5701_05425 WH5701_00920 WH5701_03975 WH5701_03970 WH5701_00840 WH5701_05680 WH5701_06516 WH5701_06511 WH5701_06506		Oxidative phosphorylation	0	0	1000	0		1.6.5.3
NADH5	NADH dehydrogenase (ubiquinone-8 )	h[c] + nadh[c] + q8[c] -> nad[c] + q8h2[c]	(WH5701_05025 or WH5701_15986 or WH5701_07681)	WH5701_05025 WH5701_15986 WH5701_07681		Oxidative phosphorylation	0	0	1000	0		1.6.5.3
NDH1_1p	NAD(P)H dehydrogenase (plastoquinone-8 & 3 protons) (periplasm)	4 h[c] + nadph[c] + pq[p] -> nadp[c] + 3 h[p] + pqh2[p]	((WH5701_00865 or WH5701_12598) and WH5701_00860 and WH5701_00925 and WH5701_07681 and WH5701_03965 and WH5701_00910 and WH5701_00915 and WH5701_05425 and WH5701_00920 and WH5701_03975 and WH5701_03970 and WH5701_00840 and WH5701_05680 and WH5701_06516 and WH5701_06511 and WH5701_06506)	WH5701_00865 WH5701_12598 WH5701_00860 WH5701_00925 WH5701_07681 WH5701_03965 WH5701_00910 WH5701_00915 WH5701_05425 WH5701_00920 WH5701_03975 WH5701_03970 WH5701_00840 WH5701_05680 WH5701_06516 WH5701_06511 WH5701_06506		Oxidative phosphorylation	0	0	1000	0		1.6.5.3
PPA	inorganic diphosphatase	h2o[c] + ppi[c] -> h[c] + 2 pi[c]	WH5701_11994	WH5701_11994		Oxidative phosphorylation	0	0	1000	0		3.6.1.1
PPK2r	polyphosphate kinase	atp[c] + ppi[c] <=> adp[c] + pppi[c]	WH5701_02549	WH5701_02549		Oxidative phosphorylation	1	-1000	1000	0		2.7.4.1
DPCOAK	dephospho-CoA kinase	atp[c] + dpcoa[c] -> adp[c] + h[c] + coa[c]	WH5701_04950	WH5701_04950		Pantothenate and CoA biosynthesis	0	0	1000	0		2.7.1.24
DPR	2-dehydropantoate 2-reductase	h[c] + nadph[c] + 2dhp[c] -> nadp[c] + pant-R[c]				Pantothenate and CoA biosynthesis	0	0	1000	0		1.1.1.169
MOHMT	3-methyl-2-oxobutanoate hydroxymethyltransferase	h2o[c] + 3mob[c] + mlthf[c] -> thf[c] + 2dhp[c]	WH5701_07341	WH5701_07341		Pantothenate and CoA biosynthesis	0	0	1000	0		2.1.2.11
NADK	NAD kinase	atp[c] + nad[c] -> adp[c] + h[c] + nadp[c]	(WH5701_00905 or WH5701_14566)	WH5701_00905 WH5701_14566		Pantothenate and CoA biosynthesis	0	0	1000	0		2.7.1.23
PANTS	pantothenate synthase	atp[c] + ala-B[c] + pant-R[c] -> h[c] + ppi[c] + amp[c] + pnto-R[c]	WH5701_05875	WH5701_05875		Pantothenate and CoA biosynthesis	0	0	1000	0		6.3.2.1
PNTK	pantothenate kinase	atp[c] + pnto-R[c] -> adp[c] + h[c] + 4ppan[c]	WH5701_15976	WH5701_15976		Pantothenate and CoA biosynthesis	0	0	1000	0		2.7.1.33
PPCDC	phosphopantothenoylcysteine decarboxylase	h[c] + 4ppcys[c] -> co2[c] + pan4p[c]	WH5701_01160	WH5701_01160		Pantothenate and CoA biosynthesis	0	0	1000	0		4.1.1.36
PPNCL	phosphopantothenate-cysteine ligase	ctp[c] + cys-L[c] + 4ppan[c] -> h[c] + pi[c] + cdp[c] + 4ppcys[c]	WH5701_01160	WH5701_01160		Pantothenate and CoA biosynthesis	0	0	1000	0		6.3.2.5
PTPAT	pantetheine-phosphate adenylyltransferase	atp[c] + h[c] + pan4p[c] <=> ppi[c] + dpcoa[c]	WH5701_13070	WH5701_13070		Pantothenate and CoA biosynthesis	1	-1000	1000	0		2.7.7.3
DRBK	Deoxyribokinase	atp[c] + drib[c] -> adp[c] + h[c] + 2dr5p[c]				Pentose phosphate pathway	0	0	1000	0		2.7.1.15
DRPA	deoxyribose-phosphate aldolase	2dr5p[c] -> acald[c] + g3p[c]	WH5701_14826	WH5701_14826		Pentose phosphate pathway	0	0	1000	0		4.1.2.4
G6PDH2	glucose 6-phosphate dehydrogenase	g6p[c] + nadp[c] -> h[c] + nadph[c] + 6pgl[c]	WH5701_10205	WH5701_10205		Pentose phosphate pathway	0	0	1000	0		1.1.1.49
GND	phosphogluconate dehydrogenase	nadp[c] + 6pgc[c] -> co2[c] + nadph[c] + ru5p-D[c]	WH5701_13765	WH5701_13765		Pentose phosphate pathway	0	0	1000	0		1.1.1.44
PGL	6-phosphogluconolactonase	h2o[c] + 6pgl[c] -> h[c] + 6pgc[c]	WH5701_13770	WH5701_13770		Pentose phosphate pathway	0	0	1000	0		3.1.1.31
PPM	phosphopentomutase	r1p[c] <=> r5p[c]	WH5701_01345	WH5701_01345		Pentose phosphate pathway	1	-1000	1000	0		5.4.2.7
PRPPS	phosphoribosylpyrophosphate synthetase	atp[c] + r5p[c] <=> h[c] + amp[c] + prpp[c]	WH5701_10250	WH5701_10250		Pentose phosphate pathway	1	-1000	1000	0		2.7.6.1
RBK	ribokinase	atp[c] + rib-D[c] -> adp[c] + h[c] + r5p[c]				Pentose phosphate pathway	0	0	1000	0		2.7.1.15
RPE	ribulose 5-phosphate 3-epimerase	ru5p-D[c] <=> xu5p-D[c]	WH5701_13745	WH5701_13745		Pentose phosphate pathway	1	-1000	1000	0		5.1.3.1
RPI	ribose-5-phosphate isomerase	r5p[c] <=> ru5p-D[c]	WH5701_15471	WH5701_15471		Pentose phosphate pathway	1	-1000	1000	0		5.3.1.6
TALA	transaldolase	g3p[c] + s7p[c] <=> e4p[c] + f6p[c]	WH5701_11939	WH5701_11939		Pentose phosphate pathway	1	-1000	1000	0		2.2.1.2
TKT1	transketolase	r5p[c] + xu5p-D[c] <=> g3p[c] + s7p[c]	WH5701_01600	WH5701_01600		Pentose phosphate pathway	1	-1000	1000	0		2.2.1.1
TKT2	transketolase(2)	e4p[c] + xu5p-D[c] <=> g3p[c] + f6p[c]	WH5701_01600	WH5701_01600		Pentose phosphate pathway	1	-1000	1000	0		2.2.1.1
UAMAGS	UDP-N-acetylmuramoyl-L-alanyl-D-glutamate synthetase	atp[c] + glu-D[c] + uama[c] -> adp[c] + h[c] + pi[c] + uamag[c]	WH5701_15041	WH5701_15041		Peptidoglycan biosynthesis	0	0	1000	0		6.3.2.9
PAPPT3	phospho-N-acetylmuramoyl-pentapeptide-transferase (meso-2,6-diaminopimelate)	udcpp[c] + ugmda[c] -> ump[c] + uagmda[c]	WH5701_02659	WH5701_02659		Peptidoglycan biosynthesis	0	0	1000	0		2.7.8.13
PPTGF_Syn	Flypase	peptido_syn[c] -> peptido_syn[p]	WH5701_01490	WH5701_01490		Peptidoglycan biosynthesis	0	0	1000	0
PPTGS_Syn	Peptidoglycan subunit synthesis Synechocystis sp. PCC6803	uaagmda[c] -> h[c] + peptido_syn[c] + udcpdp[c]	WH5701_11944	WH5701_11944		Peptidoglycan biosynthesis	0	0	1000	0
UAAGDS	UDP-N-acetylmuramoyl-L-alanyl-D-glutamyl-meso-2,6-diaminopimelate synthetase	atp[c] + 26dap-M[c] + uamag[c] -> adp[c] + h[c] + pi[c] + ugmd[c]	WH5701_07451	WH5701_07451		Peptidoglycan biosynthesis	0	0	1000	0		6.3.2.13
UAGPT3	UDP-N-acetylglucosamine-N-acetylmuramyl-(pentapeptide)pyrophosphoryl-undecaprenol N-acetylglucosamine transferase	uagmda[c] + uacgam[c] -> h[c] + udp[c] + uaagmda[c]	WH5701_05125	WH5701_05125		Peptidoglycan biosynthesis	0	0	1000	0		2.4.1.227
UGLDDS2	UDP-N-acetylmuramoyl-L-alanyl-D-glutamyl-L-lysyl-D-alanyl-D-alanine synthetase (gamma-glutamate)	atp[c] + alaala[c] + fdxr-2:2[c] + uGgl[c] -> adp[c] + pi[c] + fdxo-2:2[c] + uGgla[c]	WH5701_12818	WH5701_12818		Peptidoglycan biosynthesis	0	0	1000	0		6.3.2.10
UGLT	UDPglucose--hexose-1-phosphate uridylyltransferase	gal1p[c] + udpg[c] <=> udpgal[c] + g1p[c]				Peptidoglycan biosynthesis	1	-1000	1000	0		2.7.7.12
UDCPDP	undecaprenyl-diphosphatase	h2o[c] + udcpdp[c] -> h[c] + pi[c] + udcpp[c]	WH5701_00540	WH5701_00540		Peptidoglycan biosynthesis	0	0	1000	0		3.6.1.27
UGMDDS	UDP-N-acetylmuramoyl-L-alanyl-D-glutamyl-meso-2,6-diaminopimeloyl-D-alanyl-D-alanine synthetase	atp[c] + alaala[c] + ugmd[c] -> adp[c] + h[c] + pi[c] + ugmda[c]	WH5701_12818	WH5701_12818		Peptidoglycan biosynthesis	0	0	1000	0		6.3.2.15
34DHOXPEGOX	3,4-Dihydroxyphenylethyleneglycol:NAD+ oxidoreductase	h[c] + 34dhmald[c] + nadh[c] <=> 34dhoxpeg[c] + nad[c]	WH5701_13120	WH5701_13120		Phenylalanine tyrosine and tryptophan biosynthesis	1	-1000	1000	0		1.1.1.1
34HPPOR	4-Hydroxyphenylpyruvate:oxygen oxidoreductase	34hpp[c] + o2[c] -> co2[c] + hgentis[c]				Phenylalanine tyrosine and tryptophan biosynthesis	0	0	1000	0		1.13.11.27
ALDD20x	aldehyde dehydrogenase (indole-3-acetaldehyde, NAD)	nad[c] + h2o[c] + id3acald[c] -> 2 h[c] + nadh[c] + ind3ac[c]	WH5701_06196	WH5701_06196		Phenylalanine tyrosine and tryptophan biosynthesis	0	0	1000	0
ANPRT	anthranilate phosphoribosyltransferase	prpp[c] + anth[c] -> ppi[c] + pran[c]	WH5701_08499	WH5701_08499		Phenylalanine tyrosine and tryptophan biosynthesis	0	0	1000	0		2.4.2.18
ANS	anthranilate synthase	gln-L[c] + chor[c] -> h[c] + glu-L[c] + pyr[c] + anth[c]	((WH5701_05790 or WH5701_03489) and WH5701_05330)	WH5701_05790 WH5701_03489 WH5701_05330		Phenylalanine tyrosine and tryptophan biosynthesis	0	0	1000	0		4.1.3.27
CAT	catalase	2 h2o2[c] -> o2[c] + 2 h2o[c]	WH5701_07161	WH5701_07161		Phenylalanine tyrosine and tryptophan biosynthesis	0	0	1000	0		1.11.1.6
CHORM	chorismate mutase	chor[c] -> pphn[c]	WH5701_07621	WH5701_07621		Phenylalanine tyrosine and tryptophan biosynthesis	0	0	1000	0		5.4.99.5
CHORS	chorismate synthase	3psme[c] -> pi[c] + chor[c]	WH5701_01130	WH5701_01130		Phenylalanine tyrosine and tryptophan biosynthesis	0	0	1000	0		4.2.3.5
DDPA	3-deoxy-D-arabino-heptulosonate 7-phosphate synthetase	h2o[c] + e4p[c] + pep[c] -> pi[c] + 2dda7p[c]	WH5701_01755	WH5701_02569		Phenylalanine tyrosine and tryptophan biosynthesis	0	0	1000	0		4.1.2.15
DHQS	3-dehydroquinate synthase	2dda7p[c] -> pi[c] + 3dhq[c]	WH5701_13400	WH5701_13400		Phenylalanine tyrosine and tryptophan biosynthesis	0	0	1000	0		4.2.3.4
DHQTi	3-dehydroquinate dehydratase, irreversible	3dhq[c] -> h2o[c] + 3dhsk[c]	(WH5701_06201 or WH5701_05030)	WH5701_06201 WH5701_05030		Phenylalanine tyrosine and tryptophan biosynthesis	0	0	1000	0		4.2.1.10
IGPS	indole-3-glycerol-phosphate synthase	h[c] + 2cpr5p[c] -> co2[c] + h2o[c] + 3ig3p[c]	WH5701_07431	WH5701_07431		Phenylalanine tyrosine and tryptophan biosynthesis	0	0	1000	0		4.1.1.48
PHETA1	phenylalanine transaminase	akg[c] + phe-L[c] <=> glu-L[c] + phpyr[c]	(WH5701_08184 or WH5701_01085 or WH5701_05320 or WH5701_05320)	WH5701_08184 WH5701_01085 WH5701_05320 WH5701_05320		Phenylalanine tyrosine and tryptophan biosynthesis	1	-1000	1000	0		2.6.1.58
PPND	prephenate dehydrogenase	nad[c] + pphn[c] -> nadh[c] + 34hpp[c] + co2[c]	WH5701_05720	WH5701_05720		Phenylalanine tyrosine and tryptophan biosynthesis	0	0	1000	0		1.3.1.12
PPNDH	prephenate dehydratase	h[c] + pphn[c] -> co2[c] + h2o[c] + phpyr[c]	WH5701_01060	WH5701_01060		Phenylalanine tyrosine and tryptophan biosynthesis	0	0	1000	0		4.2.1.51
PRAIi	phosphoribosylanthranilate isomerase (irreversible)	pran[c] -> 2cpr5p[c]	WH5701_11419	WH5701_11419		Phenylalanine tyrosine and tryptophan biosynthesis	0	0	1000	0		5.3.1.24
PSCVTi	3-phosphoshikimate 1-carboxyvinyltransferase, irreversible	pep[c] + skm5p[c] -> pi[c] + 3psme[c]	WH5701_12833	WH5701_12833		Phenylalanine tyrosine and tryptophan biosynthesis	0	0	1000	0		2.5.1.19
SHK3D	shikimate dehydrogenase	h[c] + nadph[c] + 3dhsk[c] -> nadp[c] + skm[c]	WH5701_02624	WH5701_02624		Phenylalanine tyrosine and tryptophan biosynthesis	0	0	1000	0		1.1.1.25
SHKK	shikimate kinase	atp[c] + skm[c] -> adp[c] + h[c] + skm5p[c]	WH5701_00610	WH5701_00610		Phenylalanine tyrosine and tryptophan biosynthesis	0	0	1000	0		2.7.1.71
TRPS1	tryptophan synthase (indoleglycerol phosphate)	ser-L[c] + 3ig3p[c] -> h2o[c] + g3p[c] + trp-L[c]	(WH5701_00960 and WH5701_11709)	WH5701_00960 WH5701_11709		Phenylalanine tyrosine and tryptophan biosynthesis	0	0	1000	0		4.2.1.20
TYRTA	tyrosine transaminase	akg[c] + tyr-L[c] <=> 34hpp[c] + glu-L[c]	(WH5701_08184 or WH5701_01085 or WH5701_05320 or WH5701_05320)	WH5701_08184 WH5701_01085 WH5701_05320 WH5701_05320		Phenylalanine tyrosine and tryptophan biosynthesis	1	-1000	1000	0		2.6.1.5
TYRTRS	tyrosyl-tRNA synthetase	atp[c] + tyr-L[c] + trnatyr[c] -> ppi[c] + amp[c] + tyrtrna[c]	WH5701_14861	WH5701_14861		Phenylalanine tyrosine and tryptophan biosynthesis	0	0	1000	0		6.1.1.1
CBFC2	cytochrome b6/f complex	2 h[c] + 2 ficytc6[v] + pqh2[v] -> 4 h[v] + 2 focytc6[v] + pq[v]	(WH5701_06120 and WH5701_06125 and WH5701_07859 and WH5701_07864 and WH5701_14386 and WH5701_13365 and WH5701_08039)	WH5701_06120 WH5701_06125 WH5701_07859 WH5701_07864 WH5701_14386 WH5701_13365 WH5701_08039		Photosynthesis	0	0	1000	0		1.10.99.1
CBFCu	cytochrome b6/f complex	2 h[c] + pqh2[v] + 2 pcox[v] -> 4 h[v] + pq[v] + 2 pcrd[v]	(WH5701_06120 and WH5701_06125 and WH5701_07859 and WH5701_07864 and WH5701_14386 and WH5701_13365 and WH5701_08039)	WH5701_06120 WH5701_06125 WH5701_07859 WH5701_07864 WH5701_14386 WH5701_13365 WH5701_08039		Photosynthesis	0	0	1000	0		1.10.99.1
CYO1b_syn	cytochrome c oxidase, synechocystis (2 protons)	4 h[c] + 2 focytc6[v] + 0.5 o2[v] -> 2 h[v] + 2 ficytc6[v] + h2o[v]	(WH5701_07741 or WH5701_13810) and (WH5701_13815 or WH5701_07746) and (WH5701_07736 or WH5701_13810)	WH5701_07741 WH5701_13810 WH5701_13815 WH5701_07746 WH5701_07736 WH5701_13810		Photosynthesis	0	0	1000	0		1.9.3.1
CYO1b2_syn	cytochrome c oxidase, synechocystis (2 protons)	4 h[c] + 2 pcrd[v] + 0.5 o2[v] -> 2 h[v] + 2 pcox[v] + h2o[v]	(WH5701_07741 or WH5701_13810) and (WH5701_13815 or WH5701_07746) and (WH5701_07736 or WH5701_13810)	WH5701_07741 WH5701_13810 WH5701_13815 WH5701_07746 WH5701_07736 WH5701_13810		Photosynthesis	0	0	1000	0		1.9.3.1
CYTBDu	cytochrome oxidase bd (plastocianine-8: 2 protons) (lumen)	pqh2[v] + 0.5 o2[v] -> pq[v] + h2o[v]	WH5701_10899	WH5701_10899		Photosynthesis	0	0	1000	0
FNOR	ferredoxin---NADP+ reductase	h[c] + nadp[c] + 2 fdxr-2:2[c] <=> nadph[c] + 2 fdxo-2:2[c]	((WH5701_13215 or WH5701_15016) and WH5701_10210)	WH5701_13215 WH5701_15016 WH5701_10210		Photosynthesis	1	-1000	1000	0		1.18.1.2
HCO3E	HCO3 equilibration reaction	co2[c] + h2o[c] <=> h[c] + hco3[c]	WH5701_04545	WH5701_04545		Photosynthesis	1	-1000	1000	0		4.2.1.1
PSI	photosystem I (plastocyanin)	2 pcrd[v] + 2 fdxo-2:2[c] + 2 photon[c] -> 2 pcox[v] + 2 fdxr-2:2[c]	(WH5701_05475 and WH5701_05480 and WH5701_01585 and WH5701_01585 and WH5701_06176 and WH5701_07894 and WH5701_05495 and WH5701_07889 and WH5701_13285 and WH5701_05490 and WH5701_11394)	WH5701_05475 WH5701_05480 WH5701_01585 WH5701_01585 WH5701_06176 WH5701_07894 WH5701_05495 WH5701_07889 WH5701_13285 WH5701_05490 WH5701_11394		Photosynthesis	0	0	1000	0
PSI_2	photosystem I (ferrocytochrome)	2 focytc6[v] + 2 fdxo-2:2[c] + 2 photon[c] -> 2 ficytc6[v] + 2 fdxr-2:2[c]	(WH5701_05475 and WH5701_05480 and WH5701_01585 and WH5701_01585 and WH5701_06176 and WH5701_07894 and WH5701_05495 and WH5701_07889 and WH5701_13285 and WH5701_05490 and WH5701_11394)	WH5701_05475 WH5701_05480 WH5701_01585 WH5701_01585 WH5701_06176 WH5701_07894 WH5701_05495 WH5701_07889 WH5701_13285 WH5701_05490 WH5701_11394		Photosynthesis	0	0	1000	0
PSII	photosystem II	2 h[c] + pq[v] + h2o[v] + 2 photon[c] -> 2 h[v] + pqh2[v] + 0.5 o2[v]	(WH5701_03945 and WH5701_03950 and WH5701_06000 and WH5701_14421 and WH5701_01425 and WH5701_01440 and WH5701_03935 and WH5701_01550 and WH5701_03940 and WH5701_06010 and WH5701_01430 and WH5701_01150 and WH5701_05995 and WH5701_00550 and WH5701_15006 and WH5701_13535 and WH5701_15691 and WH5701_12653 and WH5701_15526 and WH5701_14416)	WH5701_03945 WH5701_03950 WH5701_06000 WH5701_14421 WH5701_01425 WH5701_01440 WH5701_03935 WH5701_01550 WH5701_03940 WH5701_06010 WH5701_01430 WH5701_01150 WH5701_05995 WH5701_00550 WH5701_15006 WH5701_13535 WH5701_15691 WH5701_12653 WH5701_15526 WH5701_14416		Photosynthesis	0	0	1000	0
MEHLER	Mehler reaction	h[c] + 0.5 o2[c] + nadph[c] -> h2o[c] + nadp[c]	(WH5701_01960 or WH5701_01950)	WH5701_01960 WH5701_01950		Photosynthesis	0	0	1000	0
ACBIPGT	Adenosyl cobinamide phosphate guanyltransferase	h[c] + adocbip[c] + gtp[c] -> agdpcbi[c] + ppi[c]	WH5701_12893	WH5701_12893		Porphyrin and chlorophyll metabolism	0	0	1000	0		2.7.1.156
ADCPS1	adenosylcobinamide-phosphate synthase	atp[c] + adcobhex[c] + appl[c] -> adp[c] + h[c] + pi[c] + adocbi[c]	WH5701_07306	WH5701_07306		Porphyrin and chlorophyll metabolism	0	0	1000	0		6.3.1.10
ADCPS2	adenosylcobinamide-phosphate synthase	atp[c] + adcobhex[c] + applp[c] -> adp[c] + h[c] + adocbip[c] + pi[c]	WH5701_07306	WH5701_07306		Porphyrin and chlorophyll metabolism	0	0	1000	0		6.3.1.10
ADCYRS	adenosylcobyric acid synthase (glutamine-hydrolysing)	4 atp[c] + 4 h2o[c] + adcobdam[c] + 4 gln-L[c] -> 4 adp[c] + 4 h[c] + 4 pi[c] + 4 glu-L[c] + adcobhex[c]	WH5701_14441	WH5701_14441		Porphyrin and chlorophyll metabolism	0	0	1000	0		6.3.5.10
ADOCBLS	Adenosylcobalamin 5'-phosphate synthase	agdpcbi[c] + rdmbzi[c] -> h[c] + adocbl[c] + gmp[c]	WH5701_16238	WH5701_16238		Porphyrin and chlorophyll metabolism	0	0	1000	0		2.7.8.26
CHPHYS	chlorophyll a synthase	h[c] + chlld[c] + phdp[c] -> ppi[c] + cholphya[c]	WH5701_06716	WH5701_06716		Porphyrin and chlorophyll metabolism	0	0	1000	0		2.5.1.62
COCHL	cobaltochelatase	atp[c] + h2o[c] + cobalt2[c] + hgbam[c] -> adp[c] + 2 h[c] + pi[c] + co2dam[c]	WH5701_13040	WH5701_13040		Porphyrin and chlorophyll metabolism	0	0	1000	0		6.6.1.2
CPPPGO	coproporphyrinogen oxidase (O2 required)	2 h[c] + o2[c] + cpppg3[c] -> 2 co2[c] + 2 h2o[c] + pppg9[c]	WH5701_05815	WH5701_05815		Porphyrin and chlorophyll metabolism	0	0	1000	0		1.3.3.3
CPPPGO2	Oxygen Independent coproporphyrinogen-III oxidase	2 amet[c] + cpppg3[c] -> 2 co2[c] + 2 dad-5[c] + 2 met-L[c] + pppg9[c]	WH5701_07336	WH5701_07336		Porphyrin and chlorophyll metabolism	0	0	1000	0		1.3.99.22
CYRDAAT	cob(I)yrinic acid a,c-diamide adenosyltransferase	atp[c] + h[c] + co1dam[c] -> adcobdam[c] + pppi[c]	WH5701_16505	WH5701_16505		Porphyrin and chlorophyll metabolism	0	0	1000	0		2.5.1.17
CYRDAR	cob(II)yrinic acid a,c-diamide reductase	nadh[c] + 2 co2dam[c] -> h[c] + nad[c] + 2 co1dam[c]				Porphyrin and chlorophyll metabolism	0	0	1000	0
POR	protochlorophyllide oxidoreductase	h[c] + nadph[c] + pchlld[c] -> nadp[c] + chlld[c]	(WH5701_11369 and WH5701_11359 and WH5701_11364) or (WH5701_11384)	WH5701_11369 WH5701_11359 WH5701_11364 WH5701_11384		Porphyrin and chlorophyll metabolism	0	0	1000	0		1.18..
DVOCHR	divinyl protochlorophyllide a 8-vinyl-reductase	h[c] + nadph[c] + dvpchlld[c] -> nadp[c] + pchlld[c]				Porphyrin and chlorophyll metabolism	0	0	1000	0
FCLT	Ferrochelatase	fe2[c] + ppp9[c] -> 2 h[c] + pheme[c]	WH5701_11904	WH5701_11904		Porphyrin and chlorophyll metabolism	0	0	1000	0		4.99.1.1
FOMETR	aminomethyltransferase	h[c] + 5fthf[c] <=> h2o[c] + methf[c]	WH5701_03875	WH5701_03875		Porphyrin and chlorophyll metabolism	1	-1000	1000	0		2.1.2.10
G1SATi	glutamate-1-semialdehyde aminotransferase	glu1sa[c] -> 5aop[c]	WH5701_10070	WH5701_10070		Porphyrin and chlorophyll metabolism	0	0	1000	0		5.4.3.8
GLUTRR	glutamyl-tRNA reductase	h[c] + nadph[c] + glutrna[c] -> nadp[c] + glu1sa[c] + trnaglu[c]	WH5701_13755	WH5701_13755		Porphyrin and chlorophyll metabolism	0	0	1000	0
HEMEAS	Heme A synthase	h2o[c] + hemeO[c] -> 4 h[c] + hemeA_#1[c]	WH5701_07751	WH5701_07751		Porphyrin and chlorophyll metabolism	0	0	1000	0
HEMEOS	Heme O synthase	h2o[c] + pheme[c] + frdp[c] -> ppi[c] + hemeO[c]	WH5701_07756	WH5701_07756		Porphyrin and chlorophyll metabolism	0	0	1000	0		2.5.1.-
HMBS	hydroxymethylbilane synthase	h2o[c] + 4 ppbng[c] -> 4 nh4[c] + hmbil[c]	WH5701_12079	WH5701_12079		Porphyrin and chlorophyll metabolism	0	0	1000	0		2.5.1.61
HOXG	Heme oxygenase 1	5 h[c] + 3 o2[c] + 3 nadph[c] + pheme[c] -> 3 h2o[c] + 3 nadp[c] + biliverd[c] + fe2[c] + co[c]	WH5701_01770	WH5701_01770		Porphyrin and chlorophyll metabolism	0	0	1000	0		1.14.99.3
MPML	Mg-protoporphyrin IX magnesium-lyase	atp[c] + h2o[c] + ppp9[c] + mg2[c] <=> adp[c] + 3 h[c] + pi[c] + mppp9[c]	(WH5701_08014) and (WH5701_07181) and (WH5701_11029)	WH5701_08014 WH5701_07181 WH5701_11029		Porphyrin and chlorophyll metabolism	1	-1000	1000	0		6.6.1.1
MPOMC1	magnesium-protoporphyrin-IX 13-monomethyl ester,NADPH:oxygen oxidoreductase (hydroxylating)	h[c] + o2[c] + nadph[c] + mppp9om[c] -> h2o[c] + nadp[c] + hmppp9[c]	WH5701_09359	WH5701_09359		Porphyrin and chlorophyll metabolism	0	0	1000	0		1.14.13.81
MPOMMM	magnesium-protoporphyrin-IX 13-monomethyl ester,NADPH:oxygen oxidoreductase (hydroxylating)	h[c] + o2[c] + nadph[c] + hmppp9[c] -> 2 h2o[c] + nadp[c] + omppp9[c]	WH5701_09359	WH5701_09359		Porphyrin and chlorophyll metabolism	0	0	1000	0		1.14.13.81
MPOMOR	magnesium-protoporphyrin-IX 13-monomethyl ester,NADPH:oxygen oxidoreductase (hydroxylating)	h[c] + o2[c] + nadph[c] + omppp9[c] -> 2 h2o[c] + nadp[c] + dvpchlld[c]	WH5701_09359	WH5701_09359		Porphyrin and chlorophyll metabolism	0	0	1000	0		1.14.13.81
MPOMT	S-adenosyl-L-methionine:magnesium-protoporphyrin-IX O-methyltransferase	amet[c] + mppp9[c] -> ahcys[c] + mppp9om[c]	WH5701_01000	WH5701_01000		Porphyrin and chlorophyll metabolism	0	0	1000	0		2.1.1.11
PC11M	precorrin-4 C11-methyltransferase	amet[c] + pre4[c] -> h[c] + ahcys[c] + pre5[c]	WH5701_07849	WH5701_07849		Porphyrin and chlorophyll metabolism	0	0	1000	0		2.1.1.133
PC17M	precorrin-3B C17-methyltransferase	amet[c] + pre3b[c] -> 3 h[c] + ahcys[c] + pre4[c]	WH5701_05465	WH5701_05465		Porphyrin and chlorophyll metabolism	0	0	1000	0		2.1.1.131
PC20M	precorrin-2 C20-methyltransferase	amet[c] + dscl[c] -> h[c] + ahcys[c] + pre3a[c]	WH5701_06216	WH5701_06216		Porphyrin and chlorophyll metabolism	0	0	1000	0		2.1.1.130
PC6AR	precorrin-6A reductase	h[c] + nadph[c] + pre6a[c] -> nadp[c] + pre6b[c]	WH5701_16735	WH5701_16735		Porphyrin and chlorophyll metabolism	0	0	1000	0		1.3.1.54
PC6YM	precorrin-6Y C5,15-methyltransferase (decarboxylating)	2 amet[c] + pre6b[c] -> 2 h[c] + co2[c] + 2 ahcys[c] + pre8[c]	WH5701_12024	WH5701_12024		Porphyrin and chlorophyll metabolism	0	0	1000	0		2.1.1.132
PC8XM	precorrin-8X methylmutase	h[c] + pre8[c] -> hgbyr[c]	WH5701_03089	WH5701_03089		Porphyrin and chlorophyll metabolism	0	0	1000	0		5.4.1.2
PPBNGS	porphobilinogen synthase	2 5aop[c] -> h[c] + 2 h2o[c] + ppbng[c]	WH5701_15591	WH5701_15591		Porphyrin and chlorophyll metabolism	0	0	1000	0		4.2.1.24
PPPGO	protoporphyrinogen oxidase (aerobic)	1.5 o2[c] + pppg9[c] -> 3 h2o[c] + ppp9[c]	WH5701_13055	WH5701_13055		Porphyrin and chlorophyll metabolism	0	0	1000	0		1.3.3.4
R05217		h[c] + 0.5 o2[c] + pre3a[c] -> pre3b[c]				Porphyrin and chlorophyll metabolism	0	0	1000	0
R05219		h2o[c] + amet[c] + pre5[c] -> h[c] + ac[c] + ahcys[c] + pre6a[c]				Porphyrin and chlorophyll metabolism	0	0	1000	0
R05224	Hydrogenobyrinate <=> Hydrogenobyrinate a,c diamide	2 atp[c] + h2o[c] + 2 gln-L[c] + fdxr-2:2[c] + hgbyr[c] -> 2 adp[c] + h[c] + ppi[c] + 2 glu-L[c] + fdxo-2:2[c] + hgbam[c]	WH5701_10195	WH5701_10195		Porphyrin and chlorophyll metabolism	0	0	1000	0
THRPD	threonine-phosphate decarboxylase	h[c] + thrp[c] -> co2[c] + applp[c]	WH5701_05120	WH5701_05120		Porphyrin and chlorophyll metabolism	0	0	1000	0		4.1.1.81
THRPS	threonine-phosphate synthase	atp[c] + thr-L[c] -> adp[c] + h[c] + thrp[c]				Porphyrin and chlorophyll metabolism	0	0	1000	0
UPP3MT	uroporphyrinogen methyltransferase	2 amet[c] + uppg3[c] -> h[c] + 2 ahcys[c] + dscl[c]	WH5701_04685	WH5701_04685		Porphyrin and chlorophyll metabolism	0	0	1000	0		2.1.1.107
UPP3S	uroporphyrinogen-III synthase	hmbil[c] -> h2o[c] + uppg3[c]	WH5701_00650	WH5701_00650		Porphyrin and chlorophyll metabolism	0	0	1000	0		4.2.1.75
UPPDC1	uroporphyrinogen decarboxylase (uroporphyrinogen III)	4 h[c] + uppg3[c] -> 4 co2[c] + cpppg3[c]	WH5701_12533	WH5701_12533		Porphyrin and chlorophyll metabolism	0	0	1000	0		4.1.1.37
UPPDC2	uroporphyrinogen decarboxylase (uroporphyrinogen I)	4 h[c] + uppg1[c] -> 4 co2[c] + cpppg1[c]	WH5701_12533	WH5701_12533		Porphyrin and chlorophyll metabolism	0	0	1000	0		4.1.1.37
ADK1	adenylate kinase	atp[c] + amp[c] <=> 2 adp[c]	WH5701_05580	WH5701_05580		Purine metabolism	1	-1000	1000	0		2.7.4.3
ADPRDP	ADPribose diphosphatase	h2o[c] + adprib[c] -> 2 h[c] + amp[c] + r5p[c]	WH5701_04500	WH5701_04500		Purine metabolism	0	0	1000	0		3.6.1.13
ADPT	adenine phosphoribosyltransferase	ade[c] + prpp[c] -> ppi[c] + amp[c]	WH5701_07211	WH5701_07211		Purine metabolism	0	0	1000	0		2.4.2.7
ADPT2	adenine phosphoribosyltransferase	ppi[c] + aicar[c] <=> prpp[c] + C04051[c]	WH5701_07211	WH5701_07211		Purine metabolism	1	-1000	1000	0		2.4.2.7
ADSL1r	adenylsuccinate lyase	dcamp[c] <=> amp[c] + fum[c]	WH5701_15341	WH5701_15341		Purine metabolism	1	-1000	1000	0		4.3.2.2
ADSL2r	adenylosuccinate lyase	25aics[c] <=> aicar[c] + fum[c]	WH5701_15341	WH5701_15341		Purine metabolism	1	-1000	1000	0		4.3.2.2
ADSS	adenylosuccinate synthase	gtp[c] + asp-L[c] + imp[c] -> 2 h[c] + pi[c] + dcamp[c] + gdp[c]	WH5701_12014	WH5701_12014		Purine metabolism	0	0	1000	0		6.3.4.4
AICART	phosphoribosylaminoimidazolecarboxamide formyltransferase	aicar[c] + 10fthf[c] <=> fprica[c] + thf[c]	WH5701_01520	WH5701_01520		Purine metabolism	1	-1000	1000	0		2.1.2.3
AIRCr	phosphoribosylaminoimidazole carboxylase	co2[c] + air[c] <=> h[c] + 5aizc[c]	(WH5701_13385 and WH5701_00990)	WH5701_13385 WH5701_00990		Purine metabolism	1	-1000	1000	0		4.1.1.21
AMPN	AMP nucleosidase	h2o[c] + amp[c] -> r5p[c] + ade[c]				Purine metabolism	0	0	1000	0		3.2.2.4
GARFT	phosphoribosylglycinamide formyltransferase	10fthf[c] + gar[c] <=> h[c] + thf[c] + fgam[c]	(WH5701_13155 or WH5701_02674)	WH5701_13155 WH5701_02674		Purine metabolism	1	-1000	1000	0		2.1.2.2
GK1	guanylate kinase (GMP:ATP)	atp[c] + gmp[c] <=> adp[c] + gdp[c]	WH5701_07884	WH5701_07884		Purine metabolism	1	-1000	1000	0		2.7.4.8
GLUPRT	glutamine phosphoribosyldiphosphate amidotransferase	h2o[c] + gln-L[c] + prpp[c] -> ppi[c] + glu-L[c] + pram[c]	WH5701_02734	WH5701_02734		Purine metabolism	0	0	1000	0		2.4.2.14
GMPS2	GMP synthase	atp[c] + h2o[c] + gln-L[c] + xmp[c] -> 2 h[c] + ppi[c] + glu-L[c] + amp[c] + gmp[c]	WH5701_02939	WH5701_02939		Purine metabolism	0	0	1000	0		6.3.5.2
IMPC	IMP cyclohydrolase	h2o[c] + imp[c] <=> fprica[c]	WH5701_01520	WH5701_01520		Purine metabolism	1	-1000	1000	0		3.5.4.10
IMPD	IMP dehydrogenase	nad[c] + h2o[c] + imp[c] -> h[c] + nadh[c] + xmp[c]	WH5701_08064	WH5701_08064		Purine metabolism	0	0	1000	0		1.1.1.205
NDPK1	nucleoside-diphosphate kinase (ATP:GDP)	atp[c] + gdp[c] <=> adp[c] + gtp[c]	WH5701_04910	WH5701_04910		Purine metabolism	1	-1000	1000	0		2.7.4.6
NDPK10	nucleoside-diphosphate kinase (ATP:dIDP)	atp[c] + didp[c] <=> adp[c] + ditp[c]	WH5701_04910	WH5701_04910		Purine metabolism	1	-1000	1000	0		2.7.4.6
NDPK5	nucleoside-diphosphate kinase (ATP:dGDP)	atp[c] + dgdp[c] <=> adp[c] + dgtp[c]	WH5701_04910	WH5701_04910		Purine metabolism	1	-1000	1000	0		2.7.4.6
NDPK8	nucleoside-diphosphate kinase (ATP:dADP)	atp[c] + dadp[c] <=> adp[c] + datp[c]	WH5701_04910	WH5701_04910		Purine metabolism	1	-1000	1000	0		2.7.4.6
NDPK9	nucleoside-diphosphate kinase (ATP:IDP)	atp[c] + idp[c] <=> adp[c] + itp[c]	WH5701_04910	WH5701_04910		Purine metabolism	1	-1000	1000	0		2.7.4.6
PRAGS	phosphoribosylglycinamide synthetase	atp[c] + gly[c] + pram[c] -> adp[c] + h[c] + pi[c] + gar[c]	WH5701_14936	WH5701_14936		Purine metabolism	0	0	1000	0		6.3.4.13
PRAIS	phosphoribosylaminoimidazole synthase	atp[c] + fpram[c] -> adp[c] + 2 h[c] + pi[c] + air[c]	WH5701_05865	WH5701_05865		Purine metabolism	0	0	1000	0		6.3.3.1
PRASCS	phosphoribosylaminoimidazolesuccinocarboxamide synthase	atp[c] + asp-L[c] + 5aizc[c] <=> adp[c] + h[c] + pi[c] + 25aics[c]	WH5701_14926	WH5701_14926		Purine metabolism	1	-1000	1000	0		6.3.2.6
PRFGS	phosphoribosylformylglycinamidine synthase	atp[c] + h2o[c] + gln-L[c] + fgam[c] -> adp[c] + h[c] + pi[c] + glu-L[c] + fpram[c]	(WH5701_02729 or WH5701_12868)	WH5701_02729 WH5701_12868		Purine metabolism	0	0	1000	0		6.3.5.3
RNDR1	ribonucleoside-diphosphate reductase (ADP)	adp[c] + trdrd[c] -> h2o[c] + dadp[c] + trdox[c]	WH5701_08274	WH5701_08274		Purine metabolism	0	0	1000	0		1.17.4.1
RNDR2	ribonucleoside-diphosphate reductase (GDP)	gdp[c] + trdrd[c] -> h2o[c] + dgdp[c] + trdox[c]	WH5701_08274	WH5701_08274		Purine metabolism	0	0	1000	0		1.17.4.1
UREA	urease	2 h[c] + h2o[c] + urea[c] -> co2[c] + 2 nh4[c]	(WH5701_03574 and WH5701_03579 and WH5701_03584 and WH5701_03564 and WH5701_03559 and WH5701_03554 and WH5701_03549)	WH5701_03574 WH5701_03579 WH5701_03584 WH5701_03564 WH5701_03559 WH5701_03554 WH5701_03549		Purine metabolism	0	0	1000	0		3.5.1.5
NTPP4	Nucleoside triphosphate pyrophosphorylase (ctp)	h2o[c] + ctp[c] -> h[c] + ppi[c] + cmp[c]	WH5701_03840	WH5701_03840		Purine metabolism	0	0	1000	0		3.6.1.19
CYTDH	Cytidine hydrolase	h2o[c] + cytd[c] -> csn[c] + rib-D[c]				Purine metabolism	0	0	1000	0		3.2.2.8
NTD4	5'-nucleotidase (CMP)	h2o[c] + cmp[c] -> pi[c] + cytd[c]	WH5701_14556	WH5701_14556		Purine metabolism	0	0	1000	0		3.1.3.5
NTPP2	Nucleoside triphosphate pyrophosphorylase (gtp)	h2o[c] + gtp[c] -> h[c] + ppi[c] + gmp[c]	WH5701_03840	WH5701_03840		Purine metabolism	0	0	1000	0		3.6.1.19
NTPP8	Nucleoside triphosphate pyrophosphorylase (utp)	h2o[c] + utp[c] -> h[c] + ppi[c] + ump[c]	WH5701_03840	WH5701_03840		Purine metabolism	0	0	1000	0		3.6.1.19
NTD7	5'-nucleotidase (AMP)	h2o[c] + amp[c] -> pi[c] + adn[c]	WH5701_14556	WH5701_14556		Purine metabolism	0	0	1000	0		3.1.3.5
ASPCT	aspartate carbamoyltransferase	asp-L[c] + cbp[c] -> h[c] + pi[c] + cbasp[c]	WH5701_01185	WH5701_01185		Pyrimidine metabolism	0	0	1000	0		2.1.3.2
CBPS	carbamoyl-phosphate synthase (glutamine-hydrolysing)	2 atp[c] + h2o[c] + hco3[c] + gln-L[c] -> 2 adp[c] + 2 h[c] + pi[c] + glu-L[c] + cbp[c]	(WH5701_10110 and WH5701_08489)	WH5701_10110 WH5701_08489		Pyrimidine metabolism	0	0	1000	0		6.3.5.5
CSND	Cytosine deaminase	h[c] + h2o[c] + csn[c] -> nh4[c] + ura[c]	WH5701_07386	WH5701_07386		Pyrimidine metabolism	0	0	1000	0		3.5.4.1
CTPS1	CTP synthase (NH3)	atp[c] + nh4[c] + utp[c] -> adp[c] + 2 h[c] + pi[c] + ctp[c]	WH5701_03895	WH5701_03895		Pyrimidine metabolism	0	0	1000	0		6.3.4.2
CTPS2	CTP synthase (glutamine)	atp[c] + h2o[c] + gln-L[c] + utp[c] -> adp[c] + 2 h[c] + pi[c] + glu-L[c] + ctp[c]	WH5701_03895	WH5701_03895		Pyrimidine metabolism	0	0	1000	0		6.3.4.2
CYTK1	cytidylate kinase (CMP)	atp[c] + cmp[c] <=> adp[c] + cdp[c]	WH5701_05875	WH5701_05875		Pyrimidine metabolism	1	-1000	1000	0		2.7.4.14
DCTPD	dCTP deaminase	h[c] + h2o[c] + dctp[c] -> nh4[c] + dutp[c]	WH5701_01385	WH5701_01385		Pyrimidine metabolism	0	0	1000	0		3.5.4.13
DCTPD2	dCTP deaminase	h[c] + h2o[c] + ctp[c] -> nh4[c] + utp[c]	WH5701_01385	WH5701_01385		Pyrimidine metabolism	0	0	1000	0		3.5.4.13
DHORD	dihydoorotic acid dehydrogenase	o2[c] + dhor-S[c] <=> h2o2[c] + orot[c]	WH5701_05085	WH5701_05085		Pyrimidine metabolism	1	-1000	1000	0		1.3.3.1
DHORTS	dihydroorotase	h2o[c] + dhor-S[c] <=> h[c] + cbasp[c]	(WH5701_11964 or WH5701_11789)	WH5701_11964 WH5701_11789		Pyrimidine metabolism	1	-1000	1000	0		3.5.2.3
DTMPK	dTMP kinase	atp[c] + dtmp[c] <=> adp[c] + dtdp[c]	WH5701_00755	WH5701_00755		Pyrimidine metabolism	1	-1000	1000	0		2.7.4.9
NDPK2	nucleoside-diphosphate kinase (ATP:UDP)	atp[c] + udp[c] <=> adp[c] + utp[c]	WH5701_04910	WH5701_04910		Pyrimidine metabolism	1	-1000	1000	0		2.7.4.6
NDPK3	nucleoside-diphosphate kinase (ATP:CDP)	atp[c] + cdp[c] <=> adp[c] + ctp[c]	WH5701_04910	WH5701_04910		Pyrimidine metabolism	1	-1000	1000	0		2.7.4.6
NDPK4	nucleoside-diphosphate kinase (ATP:dTDP)	atp[c] + dtdp[c] <=> adp[c] + dttp[c]	WH5701_04910	WH5701_04910		Pyrimidine metabolism	1	-1000	1000	0		2.7.4.6
NDPK6	nucleoside-diphosphate kinase (ATP:dUDP)	atp[c] + dudp[c] <=> adp[c] + dutp[c]	WH5701_04910	WH5701_04910		Pyrimidine metabolism	1	-1000	1000	0		2.7.4.6
NDPK7	nucleoside-diphosphate kinase (ATP:dCDP)	atp[c] + dcdp[c] <=> adp[c] + dctp[c]	WH5701_04910	WH5701_04910		Pyrimidine metabolism	1	-1000	1000	0		2.7.4.6
OMPDC	orotidine-5'-phosphate decarboxylase	h[c] + orot5p[c] -> co2[c] + ump[c]	WH5701_14856	WH5701_14856		Pyrimidine metabolism	0	0	1000	0		4.1.1.23
ORPT	orotate phosphoribosyltransferase	ppi[c] + orot5p[c] <=> prpp[c] + orot[c]	WH5701_04655	WH5701_04655		Pyrimidine metabolism	1	-1000	1000	0		2.4.2.10
PUNP1	purine-nucleoside phosphorylase (Adenosine)	pi[c] + adn[c] <=> ade[c] + r1p[c]				Pyrimidine metabolism	1	-1000	1000	0		2.4.2.1
RNDR3	ribonucleoside-diphosphate reductase (CDP)	cdp[c] + trdrd[c] -> h2o[c] + dcdp[c] + trdox[c]	WH5701_08274	WH5701_08274		Pyrimidine metabolism	0	0	1000	0		1.17.4.1
RNDR4	ribonucleoside-diphosphate reductase (UDP)	udp[c] + trdrd[c] -> h2o[c] + dudp[c] + trdox[c]	WH5701_08274	WH5701_08274		Pyrimidine metabolism	0	0	1000	0		1.17.4.1
TMDK1	thymidine kinase (ATP:thymidine)	atp[c] + thymd[c] -> adp[c] + h[c] + dtmp[c]	WH5701_00755	WH5701_00755		Pyrimidine metabolism	0	0	1000	0		2.7.1.21
UMPK	UMP kinase	atp[c] + ump[c] <=> adp[c] + udp[c]	WH5701_05875	WH5701_05875		Pyrimidine metabolism	1	-1000	1000	0		2.7.4.14
UPPRT	uracil phosphoribosyltransferase	prpp[c] + ura[c] -> ppi[c] + ump[c]	(WH5701_15091 or WH5701_12838)	WH5701_15091 WH5701_12838		Pyrimidine metabolism	0	0	1000	0		2.4.2.9
URIDK2r	uridylate kinase (dUMP)	atp[c] + dump[c] <=> adp[c] + dudp[c]	WH5701_00755	WH5701_00755		Pyrimidine metabolism	1	-1000	1000	0
TMDS	thymidylate synthase	mlthf[c] + dump[c] -> dhf[c] + dtmp[c]	WH5701_01375	WH5701_01375		Pyrimidine metabolism	0	0	1000	0		2.1.1.148
ACCOACr	acetyl-CoA carboxylase, reversible reaction	atp[c] + accoa[c] + hco3[c] <=> adp[c] + h[c] + malcoa[c] + pi[c]	(WH5701_11434 and WH5701_02864 and WH5701_15681 and WH5701_09480)	WH5701_11434 WH5701_02864 WH5701_15681 WH5701_09480		Pyruvate metabolism	1	-1000	1000	0		6.4.1.2
ACKr	acetate kinase	atp[c] + ac[c] <=> adp[c] + actp[c]	WH5701_07576	WH5701_07576		Pyruvate metabolism	1	-1000	1000	0		6.2.1.1
GLYOX	hydroxyacylglutathione hydrolase	h2o[c] + lgt-S[c] -> h[c] + gthrd[c] + lac-D[c]	WH5701_11079	WH5701_11079		Pyruvate metabolism	0	0	1000	0		3.1.2.6
IPPS	2-isopropylmalate synthase	h2o[c] + accoa[c] + 3mob[c] -> h[c] + coa[c] + 3c3hmp[c]	WH5701_08109	WH5701_08109		Pyruvate metabolism	0	0	1000	0		4.1.3.12
LALDO	D-Lactaldehyde:NAD+ oxidoreductase (glutathione-formylating)	nad[c] + gthrd[c] + lald-D[c] <=> h[c] + nadh[c] + lgt-S[c]	WH5701_13120	WH5701_13120		Pyruvate metabolism	1	-1000	1000	0		1.1.1.284
LDH_D	D-lactate dehydrogenase	nad[c] + lac-D[c] <=> h[c] + nadh[c] + pyr[c]	WH5701_07541	WH5701_07541		Pyruvate metabolism	1	-1000	1000	0		1.1.1.28
ME1	malic enzyme (NAD)	nadp[c] + mal-L[c] -> co2[c] + nadph[c] + pyr[c]	WH5701_09149	WH5701_09149		Pyruvate metabolism	0	0	1000	0		1.1.1.38
MGSA	methylglyoxal synthase	dhap[c] -> pi[c] + mthgxl[c]	WH5701_04850	WH5701_04850		Pyruvate metabolism	0	0	1000	0		4.2.3.3
LGTHL	lactoylglutathione lyase	gthrd[c] + mthgxl[c] <=> lgt-S[c]	WH5701_05035	WH5701_05035		Pyruvate metabolism	1	-1000	1000	0		4.4.1.5
PDH	pyruvate dehydrogenase	nad[c] + coa[c] + pyr[c] -> nadh[c] + co2[c] + accoa[c]	(WH5701_13505 and WH5701_14801 and WH5701_07426)	WH5701_13505 WH5701_14801 WH5701_07426		Pyruvate metabolism	0	0	1000	0		1.2.4.1, 1.8.1.4, 2.3.1.12
POR_syn	Pyruvate-ferredoxin oxidoreductase	coa[c] + pyr[c] + 2 fdxo-2:2[c] -> h[c] + co2[c] + accoa[c] + 2 fdxr-2:2[c]	WH5701_06461	WH5701_06461		Pyruvate metabolism	0	0	1000	0		1.2.7.1
PPC	phosphoenolpyruvate carboxylase	co2[c] + h2o[c] + pep[c] -> h[c] + pi[c] + oaa[c]	WH5701_05780	WH5701_05780		Pyruvate metabolism	0	0	1000	0		4.1.1.31
PPS	phosphoenolpyruvate synthase	atp[c] + h2o[c] + pyr[c] -> 2 h[c] + pi[c] + amp[c] + pep[c]	WH5701_11869	WH5701_11869		Pyruvate metabolism	0	0	1000	0		2.7.9.2
UDPG4E	UDPglucose 4-epimerase	udpg[c] <=> udpgal[c]	WH5701_03614	WH5701_03614		Pyruvate metabolism	1	-1000	1000	0		5.1.3.2
ACP1_FMN	acid phosphatase (FMN)	h2o[c] + fmn[c] -> pi[c] + ribflv[c]	WH5701_14556	WH5701_14556		Riboflavin metabolism	0	0	1000	0		3.1.3.2
APRAUR	5-amino-6-(5-phosphoribosylamino)uracil reductase	h[c] + nadph[c] + 5apru[c] -> nadp[c] + 5aprbu[c]	WH5701_14601	WH5701_14601		Riboflavin metabolism	0	0	1000	0		1.1.1.193
DB4PS	3,4-Dihydroxy-2-butanone-4-phosphate synthase	ru5p-D[c] -> h[c] + db4p[c] + for[c]	WH5701_13165	WH5701_13165		Riboflavin metabolism	0	0	1000	0		1.4.99.12
DHPPDA	diaminohydroxyphosphoribosylaminopyrimidine deaminase	h[c] + h2o[c] + 25dhpp[c] -> nh4[c] + 5apru[c]	WH5701_14601	WH5701_14601		Riboflavin metabolism	0	0	1000	0		3.5.4.26
FMNAT	FMN adenylyltransferase	atp[c] + h[c] + fmn[c] -> ppi[c] + fad[c]	WH5701_14546	WH5701_14546		Riboflavin metabolism	0	0	1000	0		2.7.7.2
GTPCII	GTP cyclohydrolase II	3 h2o[c] + gtp[c] -> 2 h[c] + ppi[c] + for[c] + 25dhpp[c]	WH5701_13165	WH5701_13165		Riboflavin metabolism	0	0	1000	0		3.5.4.25
PMDPHT	pyrimidine phosphatase	h2o[c] + 5aprbu[c] -> pi[c] + 4r5au[c]				Riboflavin metabolism	0	0	1000	0		3.1.3.-
RBFK	riboflavin kinase	atp[c] + ribflv[c] -> adp[c] + h[c] + fmn[c]	WH5701_14546	WH5701_14546		Riboflavin metabolism	0	0	1000	0		2.7.1.26
RBFSa	riboflavin synthase	db4p[c] + 4r5au[c] -> 2 h2o[c] + pi[c] + dmlz[c]	WH5701_03104	WH5701_03104		Riboflavin metabolism	0	0	1000	0		2.5.1.-
RBFSb	riboflavin synthase(b)	2 dmlz[c] -> ribflv[c] + 4r5au[c]	WH5701_07721	WH5701_07721		Riboflavin metabolism	0	0	1000	0		2.5.1.9
GALK	galactokinase	atp[c] + gal[c] -> adp[c] + h[c] + gal1p[c]				Starch and sucrose metabolism	0	0	1000	0		2.7.1.6
GALU	UTP-glucose-1-phosphate uridylyltransferase	h[c] + utp[c] + g1p[c] <=> ppi[c] + udpg[c]				Starch and sucrose metabolism	1	-1000	1000	0		2.7.7.9
GLBRAN2	1,4-alpha-glucan branching enzyme (glycogen -> bglycogen)	glycogen[c] -> bglycogen[c]	WH5701_12538	WH5701_12538		Starch and sucrose metabolism	0	0	1000	0		2.4.1.18
GLCP	glycogen phosphorylase	pi[c] + glycogen[c] -> g1p[c]	(WH5701_12538 or WH5701_03604 or WH5701_03654)	WH5701_12538 WH5701_03604 WH5701_03654		Starch and sucrose metabolism	0	0	1000	0		2.4.1.1
GLCP2	glycogen phosphorylase	pi[c] + bglycogen[c] -> g1p[c]	(WH5701_03604 or WH5701_03654)	WH5701_03604 WH5701_03654		Starch and sucrose metabolism	0	0	1000	0		2.4.1.1
GLCS1	glycogen synthase (ADPGlc)	adpglc[c] -> adp[c] + h[c] + glycogen[c]	WH5701_12808	WH5701_12808		Starch and sucrose metabolism	0	0	1000	0		2.4.1.21
GLGC	glucose-1-phosphate adenylyltransferase	atp[c] + h[c] + g1p[c] -> ppi[c] + adpglc[c]	WH5701_13760	WH5701_13760		Starch and sucrose metabolism	0	0	1000	0		2.7.7.27
MALT	alpha-glucosidase	h2o[c] + malt[c] -> 2 glc-D[c]	WH5701_10270	WH5701_10270		Starch and sucrose metabolism	0	0	1000	0		3.2.1.20
SPS	sucrose phosphate synthase	f6p[c] + udpg[c] -> h[c] + udp[c] + suc6p[c]	(WH5701_04810 and WH5701_04820)	WH5701_04810 WH5701_04820		Starch and sucrose metabolism	0	0	1000	0		2.4.1.14
SPP	sucrose-phosphate phosphatase	h2o[c] + suc6p[c] -> pi[c] + sucr[c]	WH5701_04820	WH5701_04820		Starch and sucrose metabolism	0	0	1000	0		3.1.3.24
GGPS	glucosylglycerol-phosphate synthase	glyc3p[c] + adpglc[c] -> adp[c] + h[c] + glcglycp[c]	WH5701_05250	WH5701_05250		Starch and sucrose metabolism	0	0	1000	0		2.4.1.213
GGPP	glucosylglycerol 3-phosphatase	h2o[c] + glcglycp[c] -> pi[c] + glcglyc[c]	WH5701_05220	WH5701_05220		Starch and sucrose metabolism	0	0	1000	0		3.1.3.69
SQLS	Squalene synthase	h[c] + nadph[c] + 2 frdp[c] -> nadp[c] + 2 ppi[c] + sql[c]	WH5701_00830	WH5701_00830		Steroid biosynthesis	0	0	1000	0		2.5.1.21
DXPRIi	1-deoxy-D-xylulose reductoisomerase	h[c] + nadph[c] + dxyl5p[c] -> nadp[c] + 2me4p[c]	WH5701_14321	WH5701_14321		Sterol biosynthesis	0	0	1000	0		1.1.1.267
DXPS	1-deoxy-D-xylulose 5-phosphate synthase	h[c] + pyr[c] + g3p[c] -> co2[c] + dxyl5p[c]	WH5701_13290	WH5701_13290		Sterol biosynthesis	0	0	1000	0		2.2.1.7
FRTT	farnesyltranstransferase	frdp[c] + ipdp[c] -> ppi[c] + ggdp[c]	WH5701_10170	WH5701_10170		Sterol biosynthesis	0	0	1000	0		2.5.1.29
GRTT	geranyltranstransferase	ipdp[c] + grdp[c] -> ppi[c] + frdp[c]	WH5701_00830	WH5701_00830		Sterol biosynthesis	0	0	1000	0		2.5.1.10
MEPCT	2-C-methyl-D-erythritol 4-phosphate cytidylyltransferase	h[c] + ctp[c] + 2me4p[c] -> ppi[c] + 4c2me[c]	WH5701_07824	WH5701_07824		Sterol biosynthesis	0	0	1000	0		2.7.7.60
SQD1	UDP-6-sulfo-6-deoxyglucose sulfohydrolase	h[c] + udpg[c] + so3[c] -> h2o[c] + udpsq[c]	WH5701_02964	WH5701_02964		Sulfolipid Biosynthesis	0	0	1000	0		3.13.1.1
SQD2_160	sulfoquinovosyltransferase (n-C16:0)	h2o[c] + 12dgr160[c] + udpsq[c] -> h[c] + udp[c] + sqdg160[c]	WH5701_02959	WH5701_02959		Sulfolipid Biosynthesis	0	0	1000	0		2.4.1.-
SQD2_161	sulfoquinovosyltransferase (n-C16:1)	h2o[c] + 12dgr161[c] + udpsq[c] -> h[c] + udp[c] + sqdg161[c]	WH5701_02959	WH5701_02959		Sulfolipid Biosynthesis	0	0	1000	0		2.4.1.-
SQD2_183_6_9_12	sulfoquinovosyltransferase (n-C18:3)	h2o[c] + 12dgr183:6:9:12[c] + udpsq[c] -> h[c] + udp[c] + sqdg183:6:9:12[c]	WH5701_02959	WH5701_02959		Sulfolipid Biosynthesis	0	0	1000	0		2.4.1.-
SQD2_180	sulfoquinovosyltransferase (n-C18:0)	h2o[c] + 12dgr180[c] + udpsq[c] -> h[c] + udp[c] + sqdg180[c]	WH5701_02959	WH5701_02959		Sulfolipid Biosynthesis	0	0	1000	0		2.4.1.-
SQD2_181	sulfoquinovosyltransferase (n-C18:1)	h2o[c] + 12dgr181[c] + udpsq[c] -> h[c] + udp[c] + sqdg181[c]	WH5701_02959	WH5701_02959		Sulfolipid Biosynthesis	0	0	1000	0		2.4.1.-
SQD2_181_9	sulfoquinovosyltransferase (n-C18:1)	h2o[c] + 12dgr181:9[c] + udpsq[c] -> h[c] + udp[c] + sqdg181:9[c]	WH5701_02959	WH5701_02959		Sulfolipid Biosynthesis	0	0	1000	0		2.4.1.-
SQD2_182_9_12	sulfoquinovosyltransferase (n-C18:2)	h2o[c] + 12dgr182:9:12[c] + udpsq[c] -> h[c] + udp[c] + sqdg182:9:12[c]	WH5701_02959	WH5701_02959		Sulfolipid Biosynthesis	0	0	1000	0		2.4.1.-
SQD2_183_9_12_15	sulfoquinovosyltransferase (n-C18:3)	h2o[c] + 12dgr183:9:12:15[c] + udpsq[c] -> h[c] + udp[c] + sqdg183:9:12:15[c]	WH5701_02959	WH5701_02959		Sulfolipid Biosynthesis	0	0	1000	0		2.4.1.-
SQD2_184_6_9_12_15	sulfoquinovosyltransferase (n-C18:4)	h2o[c] + 12dgr184:6:9:12:15[c] + udpsq[c] -> h[c] + udp[c] + sqdg184:6:9:12:15[c]	WH5701_02959	WH5701_02959		Sulfolipid Biosynthesis	0	0	1000	0		2.4.1.-
ADSK	adenylyl-sulfate kinase	atp[c] + aps[c] -> adp[c] + h[c] + paps[c]	WH5701_00975	WH5701_00975		Sulfur Cysteine and methionine metabolism	0	0	1000	0		2.7.1.25
AHCi	adenosylhomocysteinase	h2o[c] + ahcys[c] -> adn[c] + hcys-L[c]	WH5701_03399	WH5701_03399		Sulfur Cysteine and methionine metabolism	0	0	1000	0		3.3.1.1
CYSS	cysteine synthase	acser[c] + h2s[c] -> h[c] + ac[c] + cys-L[c]	(WH5701_03474 or WH5701_11524)	WH5701_03474 WH5701_11524		Sulfur Cysteine and methionine metabolism	0	0	1000	0		2.5.1.47
CYSTA	cysteine transaminase	akg[c] + cys-L[c] <=> glu-L[c] + mercppyr[c]	WH5701_08184	WH5701_08184		Sulfur Cysteine and methionine metabolism	1	-1000	1000	0		2.6.1.1
METAT	methionine adenosyltransferase	atp[c] + h2o[c] + met-L[c] -> ppi[c] + pi[c] + amet[c]	WH5701_05975	WH5701_05975		Sulfur Cysteine and methionine metabolism	0	0	1000	0		2.5.1.6
METS	methionine synthase irreversible	hcys-L[c] + 5mthf[c] -> h[c] + thf[c] + met-L[c]	WH5701_13030	WH5701_13030		Sulfur Cysteine and methionine metabolism	0	0	1000	0		2.1.1.13
PAPSR	phosphoadenylyl-sulfate reductase (thioredoxin)	paps[c] + trdrd[c] -> 2 h[c] + pap[c] + so3[c] + trdox[c]	WH5701_15981	WH5701_15981		Sulfur Cysteine and methionine metabolism	0	0	1000	0		1.8.4.8
SADT	sulfate adenylyltransferase	atp[c] + h[c] + so4[c] -> ppi[c] + aps[c]	WH5701_01145	WH5701_01145		Sulfur Cysteine and methionine metabolism	0	0	1000	0		2.7.7.4
SERATi	serine O-acetyltransferase, irreversible	accoa[c] + ser-L[c] -> coa[c] + acser[c]	WH5701_03299	WH5701_03299		Sulfur Cysteine and methionine metabolism	0	0	1000	0		2.3.1.30
SULR_syn	ferredoxin-sulfite reductase	8 h[c] + 6 fdxr-2:2[c] + so3[c] -> 3 h2o[c] + 6 fdxo-2:2[c] + h2s[c]	WH5701_13695	WH5701_13695		Sulfur Cysteine and methionine metabolism	0	0	1000	0		1.8.7.1
BPNT	3',5'-bisphosphate nucleotidase	h2o[c] + pap[c] -> pi[c] + amp[c]	WH5701_06551	WH5701_06551		Sulfur Cysteine and methionine metabolism	0	0	1000	0		1.3.3.7
HSERTA	homoserine O-trans-acetylase	accoa[c] + hom-L[c] -> coa[c] + achms[c]	WH5701_02374	WH5701_02374		Sulfur Cysteine and methionine metabolism	0	0	1000	0		2.3.1.31
METACH	O-Acetyl-L-homoserine acetate-lyase (adding methanethiol)	h2s[c] + achms[c] -> h[c] + ac[c] + hcys-L[c]				Sulfur Cysteine and methionine metabolism	0	0	1000	0		2.5.1.49
MTAP	5'-methylthioadenosine phosphorylase	pi[c] + 5mta[c] -> ade[c] + 5mdr1p[c]	WH5701_13175	WH5701_13175		Sulfur Cysteine and methionine metabolism	0	0	1000	0		2.4.2.28
MTRI	5-methylthioribose-1-phosphate isomerase	5mdr1p[c] -> 5mdru1p[c]	WH5701_15771	WH5701_15771		Sulfur Cysteine and methionine metabolism	0	0	1000	0		5.3.1.23
CDPMEK	4-(cytidine 5'-diphospho)-2-C-methyl-D-erythritol kinase	atp[c] + 4c2me[c] -> adp[c] + h[c] + 2p4c2me[c]	WH5701_13490	WH5701_13490		Terpenoid backbone biosynthesis	0	0	1000	0		2.7.1.148
DMPPS_syn	1-hydroxy-2-methyl-2-_e-butenyl 4-diphosphate reductase (dmpp)	h[c] + nadph[c] + h2mb4p[c] -> h2o[c] + nadp[c] + dmpp[c]	WH5701_01505	WH5701_01505		Terpenoid backbone biosynthesis	0	0	1000	0		1.17.1.2
IPDPS_syn	1-hydroxy-2-methyl-2-_e-butenyl 4-diphosphate reductase (ipdp)	h[c] + nadph[c] + h2mb4p[c] -> h2o[c] + nadp[c] + ipdp[c]	WH5701_01505	WH5701_01505		Terpenoid backbone biosynthesis	0	0	1000	0		1.17.1.2
MECDPDH_syn	2C-methyl-D-erythritol 2,4 cyclodiphosphate dehydratase	nadph[c] + 2mecdp[c] -> h2o[c] + nadp[c] + h2mb4p[c]	WH5701_08174	WH5701_08174		Terpenoid backbone biosynthesis	0	0	1000	0		1.17.7.1
MECDPS	2-C-methyl-D-erythritol 2,4-cyclodiphosphate synthase	2p4c2me[c] -> cmp[c] + 2mecdp[c]	WH5701_14511	WH5701_14511		Terpenoid backbone biosynthesis	0	0	1000	0		4.6.1.12
DPPS	decaprenyl synthase	frdp[c] + 7 ipdp[c] -> 7 ppi[c] + decdp[c]	WH5701_10365	WH5701_10365		Terpenoid backbone biosynthesis	0	0	1000	0		2.5.1.-
UDPDPS	undecaprenyl-diphosphate synthase	ipdp[c] + decdp[c] -> ppi[c] + udcpdp[c]	WH5701_10365	WH5701_10365		Terpenoid backbone biosynthesis	0	0	1000	0		2.5.1.31
DMATT	dimethylallyltranstransferase	dmpp[c] + ipdp[c] -> ppi[c] + grdp[c]	WH5701_10170	WH5701_10170		Terpenoid backbone biosynthesis	0	0	1000	0		2.1.1.148
GGDPR	geranylgeranyl diphosphate reductase	3 h[c] + 3 nadph[c] + ggdp[c] -> 3 nadp[c] + phdp[c]	WH5701_13705	WH5701_13705		Terpenoid backbone biosynthesis	0	0	1000	0		1.3.1.83
AHMMPS	4-amino-5-hydroxymethyl-2-methylpyrimidine synthetase	2 h[c] + air[c] -> pi[c] + 4ahmmp[c] + gcald[c]	(WH5701_01635 and WH5701_01630)	WH5701_01635 WH5701_01630		Thiamine metabolism	0	0	1000	0
THZPSN	thiazole phosphate synthesis	atp[c] + cys-L[c] + dxyl5p[c] + tyr-L[c] -> h[c] + co2[c] + h2o[c] + ppi[c] + amp[c] + ala-L[c] + 4hba[c] + 4mpetz[c]	(WH5701_04925 or WH5701_14531)	WH5701_04925 WH5701_14531		Thiamine metabolism	0	0	1000	0
THZSN	thiazole synthesis from xylulose	fdxo-2:2[c] + cys-L[c] + tyr-L[c] + dxyl[c] -> h[c] + co2[c] + h2o[c] + pyr[c] + nh4[c] + fdxr-2:2[c] + 4hba[c] + 4mhetz[c]	(WH5701_04925 or WH5701_14531)	WH5701_04925 WH5701_14531		Thiamine metabolism	0	0	1000	0
TMK	thiamine kinase	atp[c] + thm[c] -> adp[c] + h[c] + thmmp[c]				Thiamine metabolism	0	0	1000	0		2.7.1.89
TMPKr	thiamine-phosphate kinase	atp[c] + thmmp[c] <=> adp[c] + thmpp[c]	WH5701_02849	WH5701_02849		Thiamine metabolism	1	-1000	1000	0		2.7.4.16
TMPPP	thiamine-phosphate diphosphorylase	h[c] + 4mpetz[c] + 2mahmp[c] -> ppi[c] + thmmp[c]	WH5701_14536	WH5701_14536		Thiamine metabolism	0	0	1000	0		2.5.1.3
O2tc	O2 transport (diffusion), pp	o2[p] <=> o2[c]				Transport	1	-1000	1000	0
O2tu	O2 transport (diffusion), lumen	o2[v] <=> o2[c]				Transport	1	-1000	1000	0
GLUt4pp	Na+/glutamate symport (periplasm)	glu-L[p] + na1[p] -> glu-L[c] + na1[c]	WH5701_10460	WH5701_10460		Transport	0	0	1000	0
GLUtex	L-glutamate transport via diffusion (extracellular to periplasm)	glu-L[e] <=> glu-L[p]				Transport	1	0	0	0
BCT1_syn	Bicarbonate transport via ABC system (periplasm)	atp[c] + h2o[c] + hco3[p] -> adp[c] + h[c] + hco3[c] + pi[c]	(WH5701_01925 and WH5701_01920 and WH5701_01915 and WH5701_01910)	WH5701_01925 WH5701_01920 WH5701_01915 WH5701_01910		Transport	0	0	1000	0
H2CO3_NAt_syn	Bicarbonate transport (Na/HCO3 cotransport periplasme)	na1[p] + hco3[p] -> hco3[c] + na1[c]	(WH5701_01945 or WH5701_11534)	WH5701_01945 WH5701_11534		Transport	0	0	1000	0
HCO3tex	Bicarbonate transport via diffusion (extracellular to periplasm)	hco3[e] <=> hco3[p]				Transport	1	-1000	1000	0
CO2tex	CO2 transport via diffusion (extracellular to periplasm)	co2[e] <=> co2[p]				Transport	1	-1000	1000	0
CO2tpp	CO2 transport via diffusion ( cytosol to periplasm )	co2[c] -> co2[p]				Transport	0	0	1000	0
NDH1_4pp	Active co2 transporter facilitator (periplasm)	3 h[c] + h2o[c] + nadph[c] + pq[p] + co2[p] -> nadp[c] + hco3[c] + 3 h[p] + pqh2[p]	(WH5701_00925 and WH5701_07681 and WH5701_03965 and WH5701_00910 and WH5701_00915 and WH5701_05425 and WH5701_00920 and WH5701_03975 and WH5701_03970 and WH5701_00840 and WH5701_05680 and WH5701_06516 and WH5701_06511 and WH5701_06506 and WH5701_11304 and WH5701_11309 and WH5701_11299)	WH5701_00925 WH5701_07681 WH5701_03965 WH5701_00910 WH5701_00915 WH5701_05425 WH5701_00920 WH5701_03975 WH5701_03970 WH5701_00840 WH5701_05680 WH5701_06516 WH5701_06511 WH5701_06506 WH5701_11304 WH5701_11309 WH5701_11299		Transport	0	0	1000	0
NDH1_3u	Active co2 transporter facilitator (tilacoide)	3 h[c] + h2o[c] + nadph[c] + pq[v] + co2[p] -> nadp[c] + hco3[c] +3 h[v] + pqh2[v]	(WH5701_00925 and WH5701_07681 and WH5701_03965 and WH5701_00910 and WH5701_00915 and WH5701_05425 and WH5701_00920 and WH5701_03975 and WH5701_03970 and WH5701_00840 and WH5701_05680 and WH5701_06516 and WH5701_06511 and WH5701_06506 and WH5701_11304 and WH5701_11309 and WH5701_11844 and WH5701_11839)	WH5701_00925 WH5701_07681 WH5701_03965 WH5701_00910 WH5701_00915 WH5701_05425 WH5701_00920 WH5701_03975 WH5701_03970 WH5701_00840 WH5701_05680 WH5701_06516 WH5701_06511 WH5701_06506 WH5701_11304 WH5701_11309 WH5701_11844 WH5701_11839		Transport	0	0	1000	0
ARGabcpp	L-arginine transport via ABC system (periplasm)	atp[c] + h2o[c] + arg-L[p] -> adp[c] + h[c] + pi[c] + arg-L[c]	(WH5701_11814 and WH5701_11804)	WH5701_11814 WH5701_11804		Transport	0	0	1000	0
ARGtex	L-arginine transport via diffusion (extracellular to periplasm)	arg-L[e] <=> arg-L[p]				Transport	1	0	0	0
LYSabcpp	L-lysine transport via ABC system (periplasm)	atp[c] + h2o[c] + lys-L[p] -> adp[c] + h[c] + pi[c] + lys-L[c]	(WH5701_11814 and WH5701_11804)	WH5701_11814 WH5701_11804		Transport	0	0	1000	0
LYStex	L-lysine transport via diffusion (extracellular to periplasm)	lys-L[e] <=> lys-L[p]				Transport	1	-1000	1000	0
NO3abcpp	Nitrate transport via ABC system (periplasm)	atp[c] + h2o[c] + no3[p] -> adp[c] + h[c] + pi[c] + no3[c]	(WH5701_04715 and WH5701_04725 and WH5701_04730)	WH5701_04715 WH5701_04725 WH5701_04730		Transport	0	0	1000	0
NO3tex	nitrate transport via diffusion (extracellular to periplasm)	no3[e] <=> no3[p]				Transport	1	-1000	1000	0
UREAabcpp	Urea transport via ABC system (periplasm)	atp[c] + h2o[c] + urea[p] -> adp[c] + h[c] + pi[c] + urea[c]	(WH5701_03534 and WH5701_03529 and WH5701_03524 and WH5701_03519 and WH5701_03514)	WH5701_03534 WH5701_03529 WH5701_03524 WH5701_03519 WH5701_03514		Transport	0	0	1000	0
UREAtex	Urea transport via diffusion (extracellular to periplasm)	urea[e] <=> urea[p]				Transport	1	-1000	1000	0
NH4tpp	ammonia ireversible transport (periplasm)	h[p] + nh4[p] -> h[c] + nh4[c]	WH5701_01500	WH5701_01500		Transport	0	0	1000	0
NH4tex	ammonia transport via diffusion (extracellular to periplasm)	nh4[e] <=> nh4[p]				Transport	1	-1000	1000	0
Ktpp	Potasium ireversible transport (periplasm)	h[p] + k[p] -> h[c] + k[c]	(WH5701_16011 and WH5701_11794 and WH5701_14841)	WH5701_16011 WH5701_11794 WH5701_14841		Transport	0	0	1000	0
Kex	Potasium transport via diffusion (extracellular to periplasm)	k[e] <=> k[p]				Transport	1	-1000	1000	0
SULabcpp	sulfate transport via ABC system (periplasm)	atp[c] + h2o[c] + so4[p] -> adp[c] + h[c] + pi[c] + so4[c]	(WH5701_11534 and WH5701_10689 and WH5701_04065 and WH5701_04595)	WH5701_11534 WH5701_10689 WH5701_04065 WH5701_04595		Transport	0	0	1000	0
SO4tex	sulfate transport via diffusion (extracellular to periplasm)	so4[e] <=> so4[p]				Transport	1	-1000	1000	0
PIuabcpp	phosphate transport via ABC system (uptake, periplasm)	atp[c] + h2o[c] + pi[p] -> adp[c] + h[c] + 2 pi[c]	(WH5701_08779 or WH5701_02614 or WH5701_01260) and (WH5701_16795 or WH5701_13200) and (WH5701_13205 or WH5701_16795) and WH5701_13210	WH5701_08779 WH5701_02614 WH5701_01260 WH5701_16795 WH5701_13200 WH5701_13205 WH5701_16795 WH5701_13210		Transport	0	0	1000	0
PItex	phosphate transport via diffusion (extracellular to periplasm)	pi[e] <=> pi[p]				Transport	1	-1000	1000	0
MOBDabcpp	molybdate transport via ABC system (periplasm)	atp[c] + h2o[c] + mobd[p] -> adp[c] + h[c] + pi[c] + mobd[c]	(WH5701_01805 and WH5701_01800)	WH5701_01805 WH5701_01800		Transport	0	0	1000	0
MOBDtex	molybdate transport via diffusion (extracellular to periplasm)	mobd[e] <=> mobd[p]				Transport	1	-1000	1000	0
FE3abc	iron (III) transport via ABC system	atp[c] + h2o[c] + fe3[p] -> adp[c] + h[c] + pi[c] + fe3[c]	(WH5701_12134 and WH5701_12139 and WH5701_11074)	WH5701_12134 WH5701_12139 WH5701_11074		Transport	0	0	1000	0
FE3tex	iron (III) transport via diffusion (extracellular to periplasm)	fe3[e] <=> fe3[p]				Transport	1	-1000	1000	0
FE2abcpp	iron (II) transport via ABC system (periplasm)	atp[c] + h2o[c] + fe2[p] -> adp[c] + h[c] + pi[c] + fe2[c]	WH5701_02394	WH5701_02394		Transport	0	0	1000	0
FE2tex	iron (II) transport via diffusion (extracellular to periplasm)	fe2[e] <=> fe2[p]				Transport	1	-1000	1000	0
NAt3pp	sodium transport out via proton antiport (cytoplasm to periplasm)	h[p] + na1[c] -> h[c] + na1[p]	(WH5701_11174 or WH5701_03659 or WH5701_13915)	WH5701_11174 WH5701_03659 WH5701_13915		Transport	0	-1000	1000	0
NAtex	sodium transport via diffusion (extracellular to periplasm)	na1[e] <=> na1[p]				Transport	1	-1000	1000	0
MNt2pp	manganese (Mn+2) transport in via proton symport (periplasm)	h[p] + mn2[p] -> h[c] + mn2[c]	(WH5701_12663 and WH5701_12668 and WH5701_12658)	WH5701_12663 WH5701_12668 WH5701_12658		Transport	0	0	1000	0
MNtex	Manganese (Mn+2) transport via diffusion (extracellular to periplasm)	mn2[e] <=> mn2[p]				Transport	1	-1000	1000	0
MG2tex	magnesium (Mg+2) transport via diffusion (extracellular to periplasm)	mg2[e] <=> mg2[p]				Transport	1	-1000	1000	0
MG2tpp	magnesium (+2) transport in via P-type Atpase	atp[c] + h2o[c] + mg2[p] -> adp[c] + h[c] + pi[c] + mg2[c]	(WH5701_03339 or WH5701_15766 or WH5701_04060)	WH5701_03339 WH5701_15766 WH5701_04060		Transport	0	0	1000	0
O2tex	oxygen transport via diffusion (extracellular to periplasm)	o2[e] <=> o2[p]				Transport	1	-1000	1000	0
H2Otex	H2O transport via diffusion (extracellular to periplasm)	h2o[e] <=> h2o[p]				Transport	1	-1000	1000	0
H2Otpp	H2O transport via diffusion (periplasm)	h2o[p] <=> h2o[c]	WH5701_07456	WH5701_07456		Transport	1	-1000	1000	0
H2Otu_syn	H2O transport via diffusion (tilacoid)	h2o[v] <=> h2o[c]	WH5701_07456	WH5701_07456		Transport	1	-1000	1000	0
PTRCabcpp	putrescine transport via ABC system (periplasm)	atp[c] + h2o[c] + ptrc[p] -> adp[c] + h[c] + pi[c] + ptrc[c]				Transport	0	0	1000	0
PTRCt2pp	putrescine transport in via proton symport	h[p] + ptrc[p] -> h[c] + ptrc[c]				Transport	0	0	1000	0
PTRCtex	putrescine transport via diffusion (extracellular to periplasm)	ptrc[e] <=> ptrc[p]				Transport	1	-1000	1000	0
SPMDabcpp	spermidine transport via ABC system (periplasm)	atp[c] + h2o[c] + spmd[p] -> adp[c] + h[c] + pi[c] + spmd[c]				Transport	0	0	1000	0
SPMDt2pp	spermidine transport in via proton symport	h[p] + spmd[p] -> h[c] + spmd[c]				Transport	0	0	1000	0
SPMDtex	spermidine transport via diffusion (extracellular to periplasm)	spmd[e] <=> spmd[p]				Transport	1	-1000	1000	0
CU2abcpp_syn	Copper (Cu+2) ABC transporter (periplasm)	atp[c] + h2o[c] + cu2[p] -> adp[c] + h[c] + pi[c] + cu2[c]	WH5701_00760	WH5701_00760		Transport	0	0	1000	0
CU2tex	copper (Cu+2) transport via diffusion (extracellular to periplasm)	cu2[e] <=> cu2[p]				Transport	1	-1000	1000	0
CU2abcu_syn	Copper (Cu+2) ABC transporter (periplasm)	atp[c] + h2o[c] + cu2[c] -> adp[c] + h[c] + pi[c] + cu2[v]	WH5701_02444	WH5701_02444		Transport	0	0	1000	0
ZNabcpp	zinc (Zn+2) transport via ABC system (periplasm)	atp[c] + h2o[c] + zn2[p] -> adp[c] + h[c] + pi[c] + zn2[c]				Transport	0	0	1000	0
Zn2tex	zinc (Zn+2) transport via diffusion (extracellular to periplasm)	zn2[e] <=> zn2[p]				Transport	1	-1000	1000	0
COBALT2abcpp_syn	Cobalt (Co+2) ABC transporter (periplasm)	atp[c] + h2o[c] + cobalt2[p] -> adp[c] + h[c] + pi[c] + cobalt2[c]	(WH5701_15766 or WH5701_04060)	WH5701_15766 WH5701_04060		Transport	0	0	1000	0
COBALT2tex	cobalt (Co+2) transport via diffusion (extracellular to periplasm)	cobalt2[e] <=> cobalt2[p]				Transport	1	-1000	1000	0
CA2abcpp	calcium transport via ABC system (periplasm)	atp[c] + h2o[c] + ca2[p] -> adp[c] + h[c] + pi[c] + ca2[c]	WH5701_08604	WH5701_08604		Transport	0	0	1000	0
CA2tex	calcium (Ca+2) transport via diffusion (extracellular to periplasm)	ca2[e] <=> ca2[p]				Transport	1	-1000	1000	0
CA2t3pp	calcium (Ca+2) transport out via proton antiport (periplasm)	h[p] + ca2[c] -> h[c] + ca2[p]	WH5701_10465	WH5701_10465		Transport	0	0	1000	0
ACt2rpp	acetate reversible transport via proton symport (periplasm)	h[p] + ac[p] <=> h[c] + ac[c]				Transport	1	-1000	1000	0
ACtex	acetate transport via diffusion (extracellular to periplasm)	ac[e] <=> ac[p]				Transport	1	-1000	1000	0
PHOtex	Photon transport ext	photon[e] <=> photon[p]				Transport	1	-1000	1000	0
PHOtpp	Photon transport pp	photon[p] <=> photon[c]				Transport	1	-1000	1000	0
CYNTt2pp	Cyanate transport via proton symport (periplasm)	h[p] + cynt[p] -> h[c] + cynt[c]				Transport	0	0	1000	0
CYNTtex	Cyanate transport via diffusion (extracellular to periplasm)	cynt[e] <=> cynt[p]				Transport	1	-1000	1000	0
CITtex	citrate transport via diffusion (extracellular to periplasm)	cit[e] <=> cit[p]				Transport	1	-1000	1000	0
H2tpp	hydrogen transport	h2[p] <=> h2[c]				Transport	1	-1000	1000	0
H2tex	hydrogen transport	h2[e] <=> h2[p]				Transport	1	-1000	1000	0
MALtpp	Malate transport via diffusion (periplasm to cytosol)	h[p] + mal-L[p] <=> h[c] + mal-L[c]				Transport	1	-1000	1000	0
MALtex	Malate transport via diffusion (extracellular to periplasm)	mal-L[e] <=> mal-L[p]				Transport	1	-1000	1000	0
AKGtpp	alpha-ketoglutarate transport via diffusion (periplasm to cytosol)	h[p] + akg[p] <=> h[c] + akg[c]				Transport	1	-1000	1000	0
AKGtex	alpha-ketoglutarate transport via diffusion (extracellular to periplasm)	akg[e] <=> akg[p]				Transport	1	-1000	1000	0
SUCCtpp	succinate transport via diffusion (periplasm to cytosol)	h[p] + succ[p] <=> h[c] + succ[c]				Transport	1	-1000	1000	0
SUCCtex	succinate transport via diffusion (extracellular to periplasm)	succ[e] <=> succ[p]				Transport	1	-1000	1000	0
CITtpp	pyruvate transport via diffusion (periplasm to cytosol)	h[p] + cit[p] <=> h[c] + cit[c]				Transport	1	-1000	1000	0
PYRtpp	pyruvate transport via diffusion (periplasm to cytosol)	h[p] + pyr[p] <=> h[c] + pyr[c]				Transport	1	-1000	1000	0
PYRtex	pyruvate transport via diffusion (extracellular to periplasm)	pyr[e] <=> pyr[p]				Transport	1	-1000	1000	0
FUMtpp	fumarate transport via diffusion (periplasm to cytosol)	h[p] + fum[p] <=> h[c] + fum[c]				Transport	1	-1000	1000	0
FUMtex	fumarate transport via diffusion (extracellular to periplasm)	fum[e] <=> fum[p]				Transport	1	-1000	1000	0
Htex	proton transport via diffusion (extracellular to periplasm)	h[e] <=> h[p]				Transport	1	-1000	1000	0
COt	co transport via diffusion (extracellular to periplasm)	co[e] <=> co[p]				Transport	1	-1000	1000	0
Cotpp	co transport via diffusion (periplasm to cytosol)	co[p] <=> co[c]				Transport	1	-1000	1000	0
HGPHT	homogenitisate phytyltransferase	h[c] + hgentis[c] + phdp[c] -> co2[c] + ppi[c] + 2m6phol[c]				Ubiquinone and other pterpenoids biosynthesis	0	0	1000	0		2.5.9.-
ICHORS	isochorismate synthase	chor[c] <=> ichor[c]	WH5701_05375	WH5701_05375		Ubiquinone and other pterpenoids biosynthesis	1	-1000	1000	0		5.4.99.6
MPBQ	2-methyl-6-phytylbenzoquinone methyltransferase	amet[c] + 2m6phol[c] <=> h[c] + ahcys[c] + 23dmphol[c]	WH5701_01055	WH5701_01055		Ubiquinone and other pterpenoids biosynthesis	1	-1000	1000	0		2.1.1.-
NPHS	naphthoate synthase	sbzcoa[c] -> coa[c] + dhna[c]	WH5701_12693	WH5701_12693		Ubiquinone and other pterpenoids biosynthesis	0	0	1000	0		4.1.3.36
OXGDC2	2-oxoglutarate decarboxylase	h[c] + akg[c] + thmpp[c] -> co2[c] + ssaltpp[c]	WH5701_12688	WH5701_12688		Ubiquinone and other pterpenoids biosynthesis	0	0	1000	0		4.1.1.71
SUCBZL	o-succinylbenzoate-CoA ligase	atp[c] + coa[c] + sucbz[c] -> ppi[c] + amp[c] + sbzcoa[c]	WH5701_05395	WH5701_05395		Ubiquinone and other pterpenoids biosynthesis	0	0	1000	0		6.2.1.26
SUCBZS	O-succinylbenzoate-CoA synthase	2shchc[c] -> h2o[c] + sucbz[c]	WH5701_16253	WH5701_16253		Ubiquinone and other pterpenoids biosynthesis	0	0	1000	0		4.2.1.113
TOCOPHOM1	tocopherol O-methyltransferase	amet[c] + gtocophe[c] <=> h[c] + ahcys[c] + atocophe[c]	WH5701_01055	WH5701_01055		Ubiquinone and other pterpenoids biosynthesis	1	-1000	1000	0		2.1.1.95
TOCOPHOM2	tocopherol O-methyltransferase(2)	amet[c] + dtocophe[c] <=> h[c] + ahcys[c] + btocophe[c]	WH5701_01055	WH5701_01055		Ubiquinone and other pterpenoids biosynthesis	1	-1000	1000	0		2.1.1.95
TOCOPHS1	tocopherol cyclase (g)	23dmphol[c] <=> gtocophe[c]				Ubiquinone and other pterpenoids biosynthesis	1	-1000	1000	0
TOCOPHS2	tocopherol cyclase (d)	2m6phol[c] -> dtocophe[c]				Ubiquinone and other pterpenoids biosynthesis	0	0	1000	0
SHCHCS2	2-succinyl-6-hydroxy-2,4-cyclohexadiene 1-carboxylate synthase	ichor[c] + ssaltpp[c] -> pyr[c] + thmpp[c] + 2shchc[c]	WH5701_12688	WH5701_12688		Ubiquinone and other pterpenoids biosynthesis	0	0	1000	0		2.2.1.9
DHNAPHT	1,4-dihydroxy-2-naphthoate phytyltransferase	2 fdxo-2:2[c] + phdp[c] + dhna[c] -> h[c] + co2[c] + ppi[c] + 2 fdxr-2:2[c] + dmtphllqne[c]	WH5701_05380	WH5701_05380		Ubiquinone and other pterpenoids biosynthesis	0	0	1000	0		2.5.1.-
DMTPHT	demethylphylloquinone methyltransferase	amet[c] + dmtphllqne[c] -> h[c] + ahcys[c] + phllqne[c]	WH5701_06736	WH5701_06736		Ubiquinone and other pterpenoids biosynthesis	0	0	1000	0		2.1.1.-
ACGK	acetylglutamate kinase	atp[c] + acglu[c] -> adp[c] + acg5p[c]	WH5701_12044	WH5701_12044		Urea cycle and metabolism of amino groups	0	0	1000	0		2.7.2.8
ACGS	N-acetylglutamate synthase	accoa[c] + glu-L[c] -> h[c] + acglu[c] + coa[c]	WH5701_04955	WH5701_04955		Urea cycle and metabolism of amino groups	0	0	1000	0		2.3.1.35
ACOTA	acetylornithine transaminase	acorn[c] + akg[c] <=> glu-L[c] + acg5sa[c]	WH5701_07406	WH5701_07406		Urea cycle and metabolism of amino groups	1	-1000	1000	0		2.6.1.11
AGPR	N-acetyl-g-glutamyl-phosphate reductase	nadp[c] + pi[c] + acg5sa[c] <=> h[c] + nadph[c] + acg5p[c]	WH5701_13160	WH5701_13160		Urea cycle and metabolism of amino groups	1	-1000	1000	0		1.2.1.38
ABTA	4-aminobutyrate transaminase	4abut[c] + akg[c] -> glu-L[c] + sucsal[c]	(WH5701_07406 or WH5701_10070)	WH5701_07406 WH5701_10070		Urea cycle and metabolism of amino groups	0	0	1000	0		2.6.1.19
G5SD	glutamate-5-semialdehyde dehydrogenase	h[c] + nadph[c] + glu5p[c] -> nadp[c] + pi[c] + glu5sa[c]	WH5701_12578	WH5701_12578		Urea cycle and metabolism of amino groups	0	0	1000	0		1.2.1.41
GLU5K	glutamate 5-kinase	atp[c] + glu-L[c] -> adp[c] + glu5p[c]	WH5701_09510	WH5701_09510		Urea cycle and metabolism of amino groups	0	0	1000	0		2.7.2.11
ORNTACr	ornithine transacetylase reversible	glu-L[c] + acorn[c] <=> acglu[c] + orn[c]	(WH5701_04955 or WH5701_01650)	WH5701_04955 WH5701_01650		Urea cycle and metabolism of amino groups	1	-1000	1000	0		2.3.1.35
DHAD1	dihydroxy-acid dehydratase (2,3-dihydroxy-3-methylbutanoate)	23dhmb[c] -> h2o[c] + 3mob[c]	WH5701_13785	WH5701_13785		Valine leucine and isoleucine biosynthesis	0	0	1000	0		4.2.1.9
DHAD2	Dihydroxy-acid dehydratase (2,3-dihydroxy-3-methylpentanoate)	23dhmp[c] -> h2o[c] + 3mop[c]	WH5701_13785	WH5701_13785		Valine leucine and isoleucine biosynthesis	0	0	1000	0		4.2.1.9
HIBD_syn	3-hydroxyisobutyrate dehydrogenase	nad[c] + 3hmp[c] -> h[c] + nadh[c] + mmtsa[c]	WH5701_05135	WH5701_05135		Valine leucine and isoleucine biosynthesis	0	0	1000	0		1.1.1.31
ILETA	isoleucine transaminase	akg[c] + ile-L[c] <=> glu-L[c] + 3mop[c]	WH5701_13035	WH5701_13035		Valine leucine and isoleucine biosynthesis	1	-1000	1000	0		2.6.1.42
IPMD	3-isopropylmalate dehydrogenase reversible	nad[c] + 3c2hmp[c] -> h[c] + nadh[c] + 3c4mop[c]	WH5701_09500	WH5701_09500		Valine leucine and isoleucine biosynthesis	0	0	1000	0		1.1.1.85
IPPMIa	3-isopropylmalate dehydratase	3c2hmp[c] <=> h2o[c] + 2ippm[c]	(WH5701_01455 and WH5701_01450)	WH5701_01455 WH5701_01450		Valine leucine and isoleucine biosynthesis	1	-1000	1000	0		4.2.1.33
KARA1i	acetohydroxy acid isomeroreductase	h[c] + nadph[c] + alac-S[c] -> nadp[c] + 23dhmb[c]	WH5701_07316	WH5701_07316		Valine leucine and isoleucine biosynthesis	0	0	1000	0		1.1.1.86
KARA2i	ketol-acid reductoisomerase (2-Aceto-2-hydroxybutanoate)	h[c] + nadph[c] + 2ahbut[c] -> nadp[c] + 23dhmp[c]	WH5701_07316	WH5701_07316		Valine leucine and isoleucine biosynthesis	0	0	1000	0		1.1.1.86
LEUTA	leucine transaminase	akg[c] + leu-L[c] <=> glu-L[c] + 4mop[c]	WH5701_13035	WH5701_13035		Valine leucine and isoleucine biosynthesis	1	-1000	1000	0		2.6.1.6
LEUTAi	leucine transaminase (irreversible)	glu-L[c] + 4mop[c] -> akg[c] + leu-L[c]	WH5701_13035	WH5701_13035		Valine leucine and isoleucine biosynthesis	0	0	1000	0		2.6.1.42
VALTA	valine transaminase	akg[c] + val-L[c] <=> glu-L[c] + 3mob[c]	WH5701_13035	WH5701_13035		Valine leucine and isoleucine biosynthesis	1	-1000	1000	0		2.6.1.42
IPPMIb	2-isopropylmalate hydratase	h2o[c] + 2ippm[c] <=> 3c3hmp[c]	(WH5701_01455 and WH5701_01450)	WH5701_01455 WH5701_01450		Valine leucine and isoleucine biosynthesis	1	-1000	1000	0		4.2.1.33
ACHBS	2-aceto-2-hydroxybutanoate synthase	h[c] + pyr[c] + 2obut[c] -> co2[c] + 2ahbut[c]	(WH5701_11894 and WH5701_11894 and WH5701_14401)	WH5701_11894 WH5701_11894 WH5701_14401		Valine leucine and isoleucine biosynthesis	0	0	1000	0		2.2.1.6

## Sheet: Comparison with iSyn811
Overall blocked reactions were computed by leaving all the exchange reactions unconstrained (lower/upper bounds of -/+ 103 mmol/gDW/h)											The blocked reactions in iJN678 under autotrophic and heterotrophic conditions were compared with those found in iSyn811 under equivalent culture conditions.
HCO3 (-3.7 mmol/gDW/h) and light uptake rate of -100 mmol/gDW/h were used to compute the blocked reactions under autotrophic conditions.											Total reactions	Reaction carrying flux	Blocked Reactions	% Blocked reactions
Blocked reactions under heterotrophic conditions were computed on glucose (uptake rate -0.85 mmol/gDW/h) as only carbon and energy source										iJN678	863	681	182	21.0892
										iSyn811¶	956	579	377	39.45
										iJN678	863	675	188	21.7845
										iSyn811¶	956	562	394	41.25
											Autotrophic conditions		¶Montagud et al, (2011). Biotechnology Journal 6: 330-342
											Heterotrophic conditions
Overall blocked reactions (125)	Subsystem ( 34)	Number of reactions	Autotrophic conditions			Heterotrophic conditions
Blocked reactions	Distribution of blocked reactions per subsystem		Blocked reactions	Distribution of blocked reactions per subsystems		Blocked reactions	Distribution of blocked reactions per subsystems
34DHOXPEGOX	Arginine and proline metabolism	14	'HEX1'	Transport	46	'GLUK_syn'	Transport	49
ABUTD	Transport	9	'GLUK_syn'	Exchange reactions	21	'34DHOXPEGOX'	Exchange reactions	22
ACGS	Phenylalanine tyrosine and tryptophan biosynthesis	8	'34DHOXPEGOX'	Arginine and proline metabolism	14	'ABUTD'	Arginine and proline metabolism	14
ADCPS1	Fructose and mannose metabolism	7	'ABUTD'	Fructose and mannose metabolism	8	'ACGS'	Fructose and mannose metabolism	8
ADK_syn	Porphyrin and chlorophyll metabolism	7	'ACGS'	Phenylalanine tyrosine and tryptophan biosynthesis	8	'ADCPS1'	Phenylalanine tyrosine and tryptophan biosynthesis	8
ADNCYC	Purine metabolism	6	'ADCPS1'	Porphyrin and chlorophyll metabolism	7	'ADK_syn'	Porphyrin and chlorophyll metabolism	7
ADPT2	Starch and sucrose metabolism	6	'ADK_syn'	Glycolysis/Gluconeogenesis	6	'ADNCYC'	Purine metabolism	6
AHMMPS	Thiamine metabolism	6	'ADNCYC'	Purine metabolism	6	'ADPT2'	Starch and sucrose metabolism	6
ALATRS	Glycolysis/Gluconeogenesis	5	'ADPT2'	Starch and sucrose metabolism	6	'AHMMPS'	Thiamine metabolism	6
ALCD2y	Vitamin B6 metabolism	5	'AHMMPS'	Thiamine metabolism	6	'ALATRS'	Glycolysis/Gluconeogenesis	5
ALDD20x	Exchange reactions	4	'ALATRS'	Vitamin B6 metabolism	5	'ALCD2y'	Vitamin B6 metabolism	5
ALDD2xr	Nucleotide sugars metabolism	4	'ALCD2y'	Nucleotide sugars metabolism	4	'ALDD20x'	Nucleotide sugars metabolism	4
AMID	Sulfur Cysteine and methionine metabolism	4	'ALDD20x'	Sulfur Cysteine and methionine metabolism	4	'ALDD2xr'	Sulfur Cysteine and methionine metabolism	4
AMID2	Valine leucine and isoleucine biosynthesis	4	'ALDD2xr'	Valine leucine and isoleucine biosynthesis	4	'AMID'	Valine leucine and isoleucine biosynthesis	4
AMID3	Alanine, aspartate and glutamate metabolism	3	'AMID'	Alanine, aspartate and glutamate metabolism	3	'AMID2'	Alanine, aspartate and glutamate metabolism	3
AOXSr	Biotin metabolism	3	'AMID2'	Biotin metabolism	3	'AMID3'	Biotin metabolism	3
ARGTRS	Others	3	'AMID3'	Others	3	'AOXSr'	Others	3
ASNTRS	Steroid biosynthesis	3	'AOXSr'	Steroid biosynthesis	3	'ARGTRS'	Photosynthesis	3
ASPTRS	Folate biosynthesis	2	'ARGTRS'	Folate biosynthesis	2	'ASNTRS'	Steroid biosynthesis	3
BAMPPALDOX	Glutathione metabolism	2	'ASNTRS'	Glutathione metabolism	2	'ASPTRS'	Folate biosynthesis	2
BILIRED	Glycerolipid metabolism	2	'ASPTRS'	Glycerolipid metabolism	2	'BAMPPALDOX'	Glutathione metabolism	2
BTS4	Histidine metabolism	2	'BAMPPALDOX'	Histidine metabolism	2	'BILIRED'	Glycerolipid metabolism	2
COt	Inositol phosphate metabolism	2	'BILIRED'	Inositol phosphate metabolism	2	'BTS4'	Histidine metabolism	2
Cotpp	Lysine metabolism	2	'BTS4'	Lysine metabolism	2	'CPPPGO2'	Inositol phosphate metabolism	2
CPPPGO2	Oxidative phosphorylation	2	'CPPPGO2'	Oxidative phosphorylation	2	'CYSTA'	Lysine metabolism	2
CU2abcu_syn	Pentose phosphate pathway	2	'CYSTA'	Pentose phosphate pathway	2	'CYSTRS'	Oxidative phosphorylation	2
CYSTA	Peptidoglycan biosynthesis	2	'CYSTRS'	Peptidoglycan biosynthesis	2	'DBTSr'	Pentose phosphate pathway	2
CYSTL	Aminosugars metabolism	1	'DBTSr'	Aminosugars metabolism	1	'DDPGA'	Peptidoglycan biosynthesis	2
CYSTRS	Glutamate metabolism	1	'DDPGA'	Glutamate metabolism	1	'DPGM'	Aminosugars metabolism	1
DBTSr	Glyoxylate and dicarboxylate metabolism	1	'DPGM'	Glyoxylate and dicarboxylate metabolism	1	'DRBK'	Glutamate metabolism	1
DDPGA	Pyrimidine metabolism	1	'DRBK'	Nitrogen metabolism	1	'DRPA'	Glyoxylate and dicarboxylate metabolism	1
DPGM	Pyruvate metabolism	1	'DRPA'	Pyrimidine metabolism	1	'EHGLAT'	Nitrogen metabolism	1
DRBK	Urea cycle and metabolism of amino groups	1	'EHGLAT'	Pyruvate metabolism	1	'FBA2'	Pyrimidine metabolism	1
DRPA		125	'FBA2'	Urea cycle and metabolism of amino groups	1	'FMETTRS'	Pyruvate metabolism	1
EHGLAT			'FMETTRS'			'FOMETR'	Urea cycle and metabolism of amino groups	1
EX_co(e)			'FOMETR'			'G1PTT'
EX_glcglyc(e)			'G1PTT'			'G3PD'
EX_ni2(e)			'G3PD'			'GALK'
EX_sucr(e)			'GALK'			'GFUCS'
FBA2			'GFUCS'			'GLNTRAT'
FMETTRS			'GLNTRAT'			'GLYCDx'
FOMETR			'GLYCDx'			'GLYTRS'
G1PTT			'GLYTRS'			'GMAND'
G3PD			'GMAND'			'GTHP'
GALK			'GTHP'			'GTHRDH_syn'
GFUCS			'GTHRDH_syn'			'GUACYC'
GGPP			'GUACYC'			'HEX7'
GGPS			'HEX7'			'HIBD_syn'
GLCGLYCabcpp_syn			'HIBD_syn'			'HISTRS'
GLCGLYCtex			'HISTRS'			'HOXG'
GLNTRAT			'HOXG'			'HPROa'
GLUK_syn			'HPROa'			'HPROb'
GLYCDx			'HPROb'			'ILETRS'
GLYTRS			'ILETRS'			'IMACTD'
GMAND			'IMACTD'			'LALDO'
GTHP			'LALDO'			'LCARS'
GTHRDH_syn			'LCARS'			'LEUTRS'
GUACYC			'LEUTRS'			'LYSDC'
HIBD_syn			'LYSDC'			'LYSTRS'
HISTRS			'LYSTRS'			'MALT'
HOXG			'MALT'			'MAN1PT'
HPROa			'MAN1PT'			'MAN1PT2'
HPROb			'MAN1PT2'			'MAN6PI'
ILETRS			'MAN6PI'			'METTRS'
IMACTD			'METTRS'			'MI1PP'
LALDO			'MI1PP'			'MI1PS'
LCARS			'MI1PS'			'NABTNO'
LEUTRS			'NABTNO'			'NADH5'
LYSDC			'NADH5'			'NDPK10'
LYSTRS			'NDPK10'			'NTPTP1'
MALT			'NTPTP1'			'OPHBDC'
MAN1PT			'OPHBDC'			'PDX5PO'
MAN1PT2			'PDX5PO'			'PDX5PS'
MAN6PI			'PDX5PS'			'PFK_2'
METTRS			'PFK_2'			'PGCD'
MI1PP			'PGCD'			'PHCD'
MI1PS			'PHCD'			'PHETRS'
NABTNO			'PHETRS'			'PMANM'
NADH5			'PMANM'			'PPOR'
NDPK10			'PPOR'			'PROD2'
NI2abcpp_syn			'PROD2'			'PROTRS'
Ni2tex			'PROTRS'			'PSI'
NTPTP1			'PTHPS'			'PSI_2'
OPHBDC			'PYAM5PO'			'PSII'
PDX5PO			'PYDXNO'			'PTHPS'
PDX5PS			'PYDXO'			'PYAM5PO'
PFK_2			'SERTRS'			'PYDXNO'
PGCD			'SUCDi'			'PYDXO'
PHCD			'TDPDRE'			'SERTRS'
PHETRS			'TDPDRR'			'SUCDi'
PMANM			'TDPGDH'			'TDPDRE'
PPOR			'THFGLUS'			'TDPDRR'
PROD2			'THRTRS'			'TDPGDH'
PROTRS			'THZPSN'			'THFGLUS'
PTHPS			'THZSN'			'THRTRS'
PYAM5PO			'TMDK1'			'THZPSN'
PYDXNO			'TMK'			'THZSN'
PYDXO			'TMPKr'			'TMDK1'
SERTRS			'TMPPP'			'TMK'
SPP			'TRPTRS'			'TMPKr'
SPS			'TYRTRS'			'TMPPP'
SQLC			'UAG2EMA'			'TRPTRS'
SQLC2			'UGLDDS2'			'TYRTRS'
SQLS			'UGLT'			'UAG2EMA'
SUCDi			'UPPDC2'			'UGLDDS2'
SUCRabcpp_syn			'VALTRS'			'UGLT'
SUCRtex			'CYSTL'			'UPPDC2'
TDPDRE			'CYNTAH'			'VALTRS'
TDPDRR			'GLCt2pp'			'CYSTL'
TDPGDH			'GLCtex'			'CYNTAH'
THFGLUS			'FRUt3'			'FRUt3'
THRTRS			'FRUtex'			'FRUtex'
THZPSN			'GLUt4pp'			'GLUt4pp'
THZSN			'GLUtex'			'GLUtex'
TMDK1			'GLUttrappp'			'GLUttrappp'
TMK			'ALAabcpp'			'BCT1_syn'
TMPKr			'ALAtex'			'H2CO3_NAt_syn'
TMPPP			'ARGabcpp'			'HCO3tex'
TRPTRS			'ARGtex'			'ALAabcpp'
TYRTRS			'GLYabcpp'			'ALAtex'
UAG2EMA			'GLYtex'			'ARGabcpp'
UGLDDS2			'GLNabcpp'			'ARGtex'
UGLT			'GLNtex'			'GLYabcpp'
UPPDC2			'HISabcpp'			'GLYtex'
VALTRS			'HIStex'			'GLNabcpp'
			'LEUabcpp'			'GLNtex'
			'LEUtex'			'HISabcpp'
			'LYSabcpp'			'HIStex'
			'LYStex'			'LEUabcpp'
			'PROabcpp'			'LEUtex'
			'PROtex'			'LYSabcpp'
			'SERabcpp'			'LYStex'
			'SERtex'			'PROabcpp'
			'UREAabcpp'			'PROtex'
			'UREAtex'			'SERabcpp'
			'NH4tpp'			'SERtex'
			'NH4tex'			'UREAabcpp'
			'PTRCabcpp'			'UREAtex'
			'PTRCt2pp'			'NH4tpp'
			'PTRCtex'			'NH4tex'
			'SPMDabcpp'			'PTRCabcpp'
			'SPMDt2pp'			'PTRCt2pp'
			'SPMDtex'			'PTRCtex'
			'CU2abcu_syn'			'SPMDabcpp'
			'NI2abcpp_syn'			'SPMDt2pp'
			'Ni2tex'			'SPMDtex'
			'CYNTt2pp'			'CU2abcu_syn'
			'CYNTtex'			'NI2abcpp_syn'
			'EX_glc(e)'			'Ni2tex'
			'EX_fru(e)'			'PHOtex'
			'EX_glu-L(e)'			'PHOtpp'
			'EX_ala-L(e)'			'CYNTt2pp'
			'EX_arg-L(e)'			'CYNTtex'
			'EX_gly(e)'			'EX_fru(e)'
			'EX_gln-L(e)'			'EX_glu-L(e)'
			'EX_his-L(e)'			'EX_hco3(e)'
			'EX_leu-L(e)'			'EX_ala-L(e)'
			'EX_lys-L(e)'			'EX_arg-L(e)'
			'EX_pro-L(e)'			'EX_gly(e)'
			'EX_ser-L(e)'			'EX_gln-L(e)'
			'EX_urea(e)'			'EX_his-L(e)'
			'EX_nh4(e)'			'EX_leu-L(e)'
			'EX_ptrc(e)'			'EX_lys-L(e)'
			'EX_spmd(e)'			'EX_pro-L(e)'
			'EX_ni2(e)'			'EX_ser-L(e)'
			'EX_cynt(e)'			'EX_urea(e)'
			'EX_co(e)'			'EX_nh4(e)'
			'COt'			'EX_ptrc(e)'
			'Cotpp'			'EX_spmd(e)'
			'SPS'			'EX_ni2(e)'
			'SPP'			'EX_photon(e)'
			'GGPS'			'EX_cynt(e)'
			'GGPP'			'EX_co(e)'
			'GLCGLYCabcpp_syn'			'COt'
			'GLCGLYCtex'			'Cotpp'
			'SUCRtex'			'SPS'
			'SUCRabcpp_syn'			'SPP'
			'EX_glcglyc(e)'			'GGPS'
			'EX_sucr(e)'			'GGPP'
			'SQLS'			'GLCGLYCabcpp_syn'
			'SQLC'			'GLCGLYCtex'
			'SQLC2'			'SUCRtex'
						'SUCRabcpp_syn'
						'EX_glcglyc(e)'
						'EX_sucr(e)'
						'SQLS'
						'SQLC'
						'SQLC2'

## Sheet: Comparison with iSyn669
Gene content comparison.					Reactions associated to exclusive-gene in iJN678					Reactions associated to exclusive-genes in iSyn669 (rxns in bold are present in iJN678 but an alternative gene have been associated in iSyn669)
iSyn669	iJN678	"iSyn669" and "iJN678":	only in "iSyn669":	only in "iJN678":	Gene	Rxn name	Rxn formule	Subsystem	EC number	Rxn name	Subsystem
sll0017	sll0006	sll0017	sll0037	sll0006	'sll0006'	'SDPTA'	'akg[c] + sl26da[c] <=> glu-L[c] + sl2a6o[c] '	'Lysine metabolism'	'2.6.1.17'	2.7.1.2a : beta-D-glucose + ATP -> beta-D-glucose-6-phosphate + ADP	# GLYCOLYSIS
sll0018	sll0017	sll0018	sll0067	sll0099	'sll0099'	'PC6YM'	'2 amet[c] + pre6b[c] -> 2 h[c] + co2[c] + 2 ahcys[c] + pre8[c] '	'Porphyrin and chlorophyll metabolism'	'2.1.1.132'	2.7.1.2b : alpha-D-glucose + ATP <-> alpha-D-glucose 6-phosphate + ADP	# GLYCOLYSIS
sll0019	sll0018	sll0019	sll0227	sll0146	'sll1336'	'ARGD'	'h2o[c] + arg-L[c] -> nh4[c] + citr-L[c] '	'Arginine and proline metabolism'	3.5.3.6'	5.4.2.1 : 3-phosphoglycerate <-> 2-phosphoglycerate	# GLYCOLYSIS
sll0026	sll0019	sll0026	sll0261	sll0248	'slr0036'	'EHGLAT'	'akg[c] + e4hglu[c] -> glu-L[c] + 4h2oglt[c] '	'Arginine and proline metabolism'	'2.6.1.1'	6.2.1.5 : succinate + coenzyme A + ATP <-> succinyl-CoA + ADP + phosphate O4P	# TCA CYCLE
sll0027	sll0026	sll0027	sll0395	sll0262	'slr0879'	'GLYCL'	'nad[c] + thf[c] + gly[c] -> nadh[c] + co2[c] + nh4[c] + mlthf[c] '	'Arginine and proline metabolism'	'1.4.4.2'	3.5.1.1 : L-asparagine + H2O <-> ammonia H3N + L-aspartate	# Asp, Arg, Asn, Lys and Thr
sll0036	sll0027	sll0036	sll0408	sll0374	'slr0036'	'ASPTA'	'akg[c] + asp-L[c] <=> glu-L[c] + oaa[c] '	'Carbon fixation'	'2.6.1.1'	5.2.1.8 : peptidylproline (omega = 180) -> peptidylproline (omega = 0)	# proline - Pro
sll0037	sll0036	sll0045	sll0450	sll0383	'slr2001'	'CYPHYC'	'2 h2o[c] + cyanphy[c] -> asp-L[c] + arg-L[c] + precyanphy[c] '	'Cyanophycin metabolism'	'3.4.15.6 '	4.2.1.96 : 4alpha-hydroxy-tetrahydrobiopterin -> dihydrobiopterin + H2O	# Phe and Tyr
sll0045	sll0045	sll0053	sll0507	sll0384	'slr2002'	'CYPHYS'	'2 atp[c] + asp-L[c] + arg-L[c] + precyanphy[c] -> 2 adp[c] + 2 h[c] + 2 pi[c] + cyanphy[c] '	'Cyanophycin metabolism'	'6.3.2.29/ 6.3.2.30'	3.5.2.10 : H2O + creatinine -> creatine	# additional aa reactions
sll0053	sll0053	sll0065	sll0509	sll0385	'sll0262'	'DES::6'	'2 h[c] + o2[c] + 2 fdxr-2:2[c] + octe(9:12:15)ACP[c] -> 2 h2o[c] + octe(6:9:12:15)ACP[c] + 2 fdxo-2:2[c] '	'Fatty acid biosynthesis'	'1.14.19.1'	2.7.7.8c : RNAn1 + phosphate O4P -> RNAn + UDP	# Pyrimidine biosynthesis (C, T, U)
sll0065	sll0065	sll0070	sll0544	sll0404	'sll0262'	'DES::6B'	'2 h[c] + o2[c] + octe(9:12)ACP[c] + 2 fdxr-2:2[c] -> 2 h2o[c] + octe(6:9:12)ACP[c] + 2 fdxo-2:2[c] '	'Fatty acid biosynthesis'	'1.14.19.1'	2.7.7.6c : UTP + RNAn -> diphosphate + RNAn1	# Pyrimidine biosynthesis (C, T, U)
sll0067	sll0070	sll0078	sll0585	Sll0418	'sll1510'	'G3PAT160'	'palmACP[c] + glyc3p[c] -> ACP[c] + 1hdecg3p[c] '	'Fatty acid biosynthesis'	'2.3.1.15'	2.7.7.6d : CTP + RNAn -> diphosphate + RNAn1	# Pyrimidine biosynthesis (C, T, U)
sll0070	sll0078	sll0080	sll0672	sll0493	'sll1510'	'G3PAT161'	'hdeACP[c] + glyc3p[c] -> ACP[c] + 1hdec9eg3p[c] '	'Fatty acid biosynthesis'	'2.3.1.15'	2.7.7.8d : RNAn1 + phosphate O4P -> RNAn + CDP	# Pyrimidine biosynthesis (C, T, U)
sll0078	sll0080	sll0107	sll0777	sll0537	'sll1510'	'G3PAT180'	'ocdcaACP[c] + glyc3p[c] -> ACP[c] + 1odecg3p[c] '	'Fatty acid biosynthesis'	'2.3.1.15'	2.7.7.7c : dCTP + DNAn <-> diphosphate + DNAn1	# Pyrimidine biosynthesis (C, T, U)
sll0080	sll0099	sll0108	sll0809	sll0550	'sll1510'	'G3PAT181'	'octeACP[c] + glyc3p[c] -> ACP[c] + 1odec11eg3p[c] '	'Fatty acid biosynthesis'	'2.3.1.15'	2.7.7.7d : dTTP + DNAn <-> diphosphate + DNAn1	# Pyrimidine biosynthesis (C, T, U)
sll0107	sll0107	sll0109	sll0855	sll0554	'sll1510'	'G3PAT181(9)'	'octe(9)ACP[c] + glyc3p[c] -> ACP[c] + 1odec9eg3p[c] '	'Fatty acid biosynthesis'	'2.3.1.15'	6.3.5.3 : ATP + 5'-phosphoribosyl-N-formylglycineamide + L-glutamine + H2O -> L-glutamate + ADP + phosphate O4P + 5-phosphoribosyl-N-formylglycineamidine	# Purine metabolism (A, G)
sll0108	sll0108	sll0135	sll0861	sll0556	'sll1510'	'G3PAT182(9:12)'	'octe(9:12)ACP[c] + glyc3p[c] -> ACP[c] + 1odec912eg3p[c] '	'Fatty acid biosynthesis'	'2.3.1.15'	3.6.1.15 : H2O + ATP -> phosphate O4P + ADP	# Purine metabolism (A, G)
sll0109	sll0109	sll0158	sll0868	sll0603	'sll1510'	'G3PAT183(6:9:12)'	'octe(6:9:12:15)ACP[c] + glyc3p[c] -> ACP[c] + 1odec691215eg3p[c] '	'Fatty acid biosynthesis'	'2.3.1.15'	2.7.7.7a : dATP + DNAn <-> diphosphate + DNAn1	# Purine metabolism (A, G)
sll0135	sll0135	sll0166	sll1043	sll0622	'sll1510'	'G3PAT183(9:12:15)'	'octe(9:12:15)ACP[c] + glyc3p[c] -> ACP[c] + 1odec91215eg3p[c] '	'Fatty acid biosynthesis'	'2.3.1.15'	2.7.7.6a : ATP + RNAn -> diphosphate + RNAn1	# Purine metabolism (A, G)
sll0158	sll0146	sll0171	sll1076	sll0643	'sll1510'	'G3PAT184(6:9:12:15)'	'octe(6:9:12)ACP[c] + glyc3p[c] -> ACP[c] + 1odec6912eg3p[c] '	'Fatty acid biosynthesis'	'2.3.1.15'	2.7.7.8a : RNAn1 + phosphate O4P -> RNAn + ADP	# Purine metabolism (A, G)
sll0166	sll0158	sll0179	sll1082	sll0679	'sll1605'	'3HAD100'	'3hdecACP[c] -> h2o[c] + tdec2eACP[c] '	'Fatty acid biosynthesis'	'4.2.1.60'	3.1.7.2 : guanosine 5'-diphosphate,3'-diphosphate + H2O <-> diphosphate + GDP	# Purine metabolism (A, G)
sll0171	sll0166	sll0199	sll1138	sll0680	'sll1605'	'3HAD120'	'3hddecACP[c] -> h2o[c] + tddec2eACP[c] '	'Fatty acid biosynthesis'	'4.2.1.61'	3.6.1.11 : H2O + guanosine 3'-diphosphate 5'-triphosphate <-> phosphate O4P + guanosine 5'-diphosphate,3'-diphosphate	# Purine metabolism (A, G)
sll0179	sll0171	sll0207	sll1147	sll0682	'sll1605'	'3HAD121'	'3hcddec5eACP[c] -> h2o[c] + t3c5ddeceACP[c] '	'Fatty acid biosynthesis'	'4.2.1.61'	2.7.7.6b : GTP + RNAn -> diphosphate + RNAn1	# Purine metabolism (A, G)
sll0199	sll0179	sll0210	sll1281	sll0689	'sll1605'	'3HAD140'	'3hmrsACP[c] -> h2o[c] + tmrs2eACP[c] '	'Fatty acid biosynthesis'	'4.2.1.61'	2.7.7.8b : RNAn1 + phosphate O4P -> RNAn + GDP	# Purine metabolism (A, G)
sll0207	sll0199	sll0220	sll1329	sll0738	'sll1605'	'3HAD141'	'3hcmrs7eACP[c] -> h2o[c] + t3c7mrseACP[c] '	'Fatty acid biosynthesis'	'4.2.1.61'	2.7.7.7b : dGTP + DNAn <-> diphosphate + DNAn1	# Purine metabolism (A, G)
sll0210	sll0207	sll0223	sll1343	sll0739	'sll1605'	'3HAD160'	'3hpalmACP[c] -> h2o[c] + tpalm2eACP[c] '	'Fatty acid biosynthesis'	'4.2.1.61'	_2.7.7.53a : 2 adenosine 5'-phosphosulfate + ATP -> sulfite O3s + phosphate O4P + 5',5'''-diadenosine tetraphosphate + AMP	# Purine metabolism (A, G)
sll0220	sll0210	sll0228	sll1360	sll0741	'sll1605'	'3HAD161'	'3hcpalm9eACP[c] -> h2o[c] + t3c9palmeACP[c] '	'Fatty acid biosynthesis'	'4.2.1.61'	2.7.7.53b : ATP + ADP <-> phosphate O4P + 5',5'''-diadenosine tetraphosphate	# Purine metabolism (A, G)
sll0223	sll0220	sll0244	sll1538	sll0764	'sll1605'	'3HAD180'	'3hoctaACP[c] -> h2o[c] + toctd2eACP[c] '	'Fatty acid biosynthesis'	'4.2.1.61'	_4.2.3.12 : 7,8-dihydroneopterin triphosphate -> 6-pyruvoyl-5,6,7,8-tetrahydropterin + diphosphate	# Folate biosynthesis
sll0227	sll0223	sll0250	sll1545	sll0834	'sll1605'	'3HAD181'	'3hcvac11eACP[c] -> h2o[c] + t3c11vaceACP[c] '	'Fatty acid biosynthesis'	'4.2.1.61'	6.3.3.2 : 5-formyl-tetrahydrofolate + ATP -> 5,10-methenyltetrahydrofolate + ADP + phosphate O4P	# - one carbon pool by folate
sll0228	sll0228	sll0258	sll1546	sll0928	'sll1605'	'3HAD40'	'3haACP[c] -> h2o[c] + but2eACP[c] '	'Fatty acid biosynthesis'	'4.2.1.58'	_1.6.5.3 : NADH + UQ + 7 H+ -> NAD+ + UQH2 + 4 H+_thylac	# Oxidative phosphorylation CHECK REACTIONS AND STOICHIOMETRY
sll0244	sll0244	sll0273	sll1572	sll0936	'sll1605'	'3HAD60'	'3hhexACP[c] -> h2o[c] + thex2eACP[c] '	'Fatty acid biosynthesis'	'4.2.1.58'	_cit c : citb6f* + cit c -> citb6f + cit c*	# Oxidative phosphorylation CHECK REACTIONS AND STOICHIOMETRY
sll0250	sll0248	sll0290	sll1643	sll1017	'sll1605'	'3HAD80'	'3hoctACP[c] -> h2o[c] + toct2eACP[c] '	'Fatty acid biosynthesis'	'4.2.1.58'	_PSIaltern : photonI + cit c* + PSI -> cit c + PSI*	# Oxidative phosphorylation CHECK REACTIONS AND STOICHIOMETRY
sll0258	sll0250	sll0300	sll1655	sll1051	'sll1973'	'G3PAT160'	'palmACP[c] + glyc3p[c] -> ACP[c] + 1hdecg3p[c] '	'Fatty acid biosynthesis'	'2.3.1.15'	_1.4.3.4 : O2 + H2O + N-acetylputrescine -> ammonia H3N + H2O2 + N4-acetylaminobutanal	# Urea Cycle and metabolism of amino groups
sll0261	sll0258	sll0329	sll1787	sll1054	'sll1973'	'G3PAT161'	'hdeACP[c] + glyc3p[c] -> ACP[c] + 1hdec9eg3p[c] '	'Fatty acid biosynthesis'	'2.3.1.15'	1.7.99.7 : 2 nitric oxide + reduced acceptor -> nitrous oxide + acceptor + H2O	# Nitrogen metabolism
sll0273	sll0262	sll0330	sll1789	sll1091	'sll1973'	'G3PAT180'	'ocdcaACP[c] + glyc3p[c] -> ACP[c] + 1odecg3p[c] '	'Fatty acid biosynthesis'	'2.3.1.15'	1.3.7.5 : biliverdin + thioredoxin -> (3Z)-phycocyanobilin + thioredoxin disulfide	# Porphyrin and chlorophyll metabolism
sll0290	sll0273	sll0336	sll1796	sll1102	'sll1973'	'G3PAT181'	'octeACP[c] + glyc3p[c] -> ACP[c] + 1odec11eg3p[c] '	'Fatty acid biosynthesis'	'2.3.1.15'	4.99.1.3 : precorrin-2 + Co2+ <-> cobalt-precorrin-2 + 2 H+	# Porphyrin and chlorophyll metabolism
sll0300	sll0290	sll0356	sll1818	sll1103	'sll1973'	'G3PAT181(9)'	'octe(9)ACP[c] + glyc3p[c] -> ACP[c] + 1odec9eg3p[c] '	'Fatty acid biosynthesis'	'2.3.1.15'	6.6.1.2 : hydrogenobyrinate a,c-diamide + Co2+ + ATP + H2O -> cob(II)yrinate a,c-diamide + ADP + phosphate O4P + 2 H+	# Porphyrin and chlorophyll metabolism
sll0329	sll0300	sll0362	sll1902	sll1104	'sll1973'	'G3PAT182(9:12)'	'octe(9:12)ACP[c] + glyc3p[c] -> ACP[c] + 1odec912eg3p[c] '	'Fatty acid biosynthesis'	'2.3.1.15'	1.2.4.1 : pyruvate + lipoate acetyltransferase N6-(lipoyl)lysine <-> lipoate acetyltransferase N6-(S-acetyldihydrolipoyl)lysine + CO2	# Pyruvate metabolism
sll0330	sll0329	sll0368	slr0054	sll1189	'sll1973'	'G3PAT183(6:9:12)'	'octe(6:9:12:15)ACP[c] + glyc3p[c] -> ACP[c] + 1odec691215eg3p[c] '	'Fatty acid biosynthesis'	'2.3.1.15'	3.4.11.2a : cysteinylglycine + H2O -> L-cysteine + glycine	# Glutathione metabolism
sll0336	sll0330	sll0370	slr0078	sll1224	'sll1973'	'G3PAT183(9:12:15)'	'octe(9:12:15)ACP[c] + glyc3p[c] -> ACP[c] + 1odec91215eg3p[c] '	'Fatty acid biosynthesis'	'2.3.1.15'	3.4.11.2b : R-S-cysteinylglycine + H2O -> R-S-cysteine + glycine	# Glutathione metabolism
sll0356	sll0336	sll0373	slr0096	sll1226	'sll1973'	'G3PAT184(6:9:12:15)'	'octe(6:9:12)ACP[c] + glyc3p[c] -> ACP[c] + 1odec6912eg3p[c] '	'Fatty acid biosynthesis'	'2.3.1.15'	_2.5.1.18 : glutathione -> R-S-glutathione	# Glutathione metabolism
sll0362	sll0356	sll0378	slr0116	sll1282	'Slr0493'	'MAN6PI'	'man6p[c] <=> f6p[c] '	'Fructose and mannose metabolism'	'5.4.2.8'	_5.1.3.8 : N-acetyl-D-glucosamine <-> N-acetyl-D-mannosamine	# Aminosugars metabolism
sll0368	sll0362	sll0379	slr0121	sll1321	'slr1508'	'DGDG160'	'udpgal[c] + mgdg160[c] -> dgdg160[c] + udp[c] '	'Galactolipids metabolism'	'2.4.1.241'	3.4.16.4 : D-alanyl-D-alanine + H2O <-> 2 D-alanine	# Peptidoglycan biosynthesis
sll0370	sll0368	sll0398	slr0319	sll1336	'slr1508'	'DGDG161'	'udpgal[c] + mgdg161[c] -> udp[c] + dgdg161[c] '	'Galactolipids metabolism'	'2.4.1.241'	_5.4.2.6 : beta-D-glucose 1-phosphate <-> beta-D-glucose 6-phosphate	# Starch and sucrose metabolism
sll0373	sll0370	sll0401	slr0329	sll1349	'slr1508'	'DGDG180'	'udpgal[c] + mgdg180[c] -> udp[c] + dgdg180[c] '	'Galactolipids metabolism'	'2.4.1.241'	4.2.1.45 : CDP-D-glucose -> H2O + CDP-4-dehydro-6-deoxy-D-glucose	# Starch and sucrose metabolism
sll0378	sll0373	sll0402	slr0402	sll1358	'slr1508'	'DGDG181'	'udpgal[c] + mgdg181[c] -> udp[c] + dgdg181[c] '	'Galactolipids metabolism'	'2.4.1.241'	_3.2.1.4 : 1,4-beta-D-glucan_n1 + H2O <-> 1,4-beta-D-glucan_n + cellobiose	# Starch and sucrose metabolism
sll0379	sll0374	sll0409	slr0446	sll1359	'slr1508'	'DGDG181(9)'	'udpgal[c] + mgdg181:9[c] -> udp[c] + dgdg181:9[c] '	'Galactolipids metabolism'	'2.4.1.241'	_3.2.1.21a : cellobiose <-> beta-D-glucose	# Starch and sucrose metabolism
sll0395	sll0378	sll0420	slr0519	Sll1392	'slr1508'	'DGDG182(9:12)'	'udpgal[c] + mgdg182:9:12[c] -> udp[c] + dgdg182:9:12[c] '	'Galactolipids metabolism'	'2.4.1.241'	_3.2.1.21b : 1,4-beta-D-glucan_n <-> beta-D-glucose	# Starch and sucrose metabolism
sll0398	sll0379	sll0421	slr0596	sll1398	'slr1508'	'DGDG183(6:9:12)'	'udpgal[c] + mgdg183:6:9:12[c] -> udp[c] + dgdg183:6:9:12[c] '	'Galactolipids metabolism'	'2.4.1.241'	_2.3.1.181a : octanoyl-[acyl-carrier protein] C8H15OSR + a protein -> a protein-N-6-octanoyl-lysine + an [acyl-carrier protein]	# Lipoic acid metabolism
sll0401	sll0383	sll0422	slr0603	sll1450	'slr1508'	'DGDG183(9:12:15)'	'udpgal[c] + mgdg183:9:12:15[c] -> udp[c] + dgdg183:9:12:15[c] '	'Galactolipids metabolism'	'2.4.1.241'	_2.8.1.8a : a protein-N-6-octanoyl-lysine + 2 S0 + 2 S-adenosyl-L-methionine -> a protein-N-6-lipoyl-lysine + 2 L-methionine + 2 5'-deoxyadenosine	# Lipoic acid metabolism
sll0402	sll0384	sll0427	slr0646	sll1452	'slr1508'	'DGDG184(6:9:12:15)'	'udpgal[c] + mgdg184:6:9:12:15[c] -> udp[c] + dgdg184:6:9:12:15[c] '	'Galactolipids metabolism'	'2.4.1.241'	_2.8.1.8b : octanoyl-[acyl-carrier protein] C8H15OSR + 2 S0 + 2 S-adenosyl-L-methionine -> lipoyl-[acyl carrier protein] C8H13OS3R + 2 L-methionine + 2 5'-deoxyadenosine	# Lipoic acid metabolism
sll0408	sll0385	sll0454	slr0697	sll1453	'slr1508'	'MGDG160'	'udpgal[c] + 12dgr160[c] -> h[c] + mgdg160[c] + udp[c] '	'Galactolipids metabolism'	'2.4.1.6'	_2.3.1.181b : lipoyl-[acyl carrier protein] C8H13OS3R + a protein -> a protein-N-6-lipoyl-lysine + an [acyl-carrier protein]	# Lipoic acid metabolism
sll0409	sll0398	sll0455	slr0707	sll1471	'slr1508'	'MGDG161'	'udpgal[c] + 12dgr161[c] -> h[c] + udp[c] + mgdg161[c] '	'Galactolipids metabolism'	'2.4.1.6'	_2.7.7.63a : ATP + lipoate -> diphosphate + lipoyl-AMP	# Lipoic acid metabolism
sll0420	sll0401	sll0461	slr0782	sll1499	'slr1508'	'MGDG180'	'udpgal[c] + 12dgr180[c] -> h[c] + udp[c] + mgdg180[c] '	'Galactolipids metabolism'	'2.4.1.6'	_2.7.7.63b : lipoyl-AMP + a protein -> a protein-N-6-lipoyl-lysine + AMP	# Lipoic acid metabolism
sll0421	sll0402	sll0469	slr0804	sll1508	'slr1508'	'MGDG181'	'udpgal[c] + 12dgr181[c] -> h[c] + udp[c] + mgdg181[c] '	'Galactolipids metabolism'	'2.4.1.6'	1.1.1.22 : UDP-D-glucose + H2O + 2 NAD+ + H+ -> UDP-D-glucuronate + 2 NADH	# Nucleotide sugars metabolism - present? necessary?
sll0422	sll0404	sll0480	slr0897	sll1510	'slr1508'	'MGDG181(9)'	'udpgal[c] + 12dgr181:9[c] -> h[c] + udp[c] + mgdg181:9[c] '	'Galactolipids metabolism'	'2.4.1.6'	6.3.4.15 : BCCP + biotin + ATP -> diphosphate + AMP + biotin-BCCP (monomer)	# Biotin metabolism - present?
sll0427	sll0409	sll0495	slr0965	sll1521	'slr1508'	'MGDG182(9:12)'	'udpgal[c] + 12dgr182:9:12[c] -> h[c] + udp[c] + mgdg182:9:12[c] '	'Galactolipids metabolism'	'2.4.1.6'	_3.5.2.6 : H2O + penicillin -> penicilloic acid	# Penicillin and cephalosporin biosynthesis - mostly not present
sll0450	Sll0418	sll0502	slr0984	sll1559	'slr1508'	'MGDG183(6:9:12)'	'udpgal[c] + 12dgr183:6:9:12[c] -> h[c] + udp[c] + mgdg183:6:9:12[c] '	'Galactolipids metabolism'	'2.4.1.6'	_3.5.1.11 : penicillin + H2O -> 6-aminopenicillanate C8H12N2O3S + acetate	# Penicillin and cephalosporin biosynthesis - mostly not present
sll0454	sll0420	sll0504	slr0994	sll1577	'slr1508'	'MGDG183(9:12:15)'	'udpgal[c] + 12dgr183:9:12:15[c] -> h[c] + udp[c] + mgdg183:9:12:15[c] '	'Galactolipids metabolism'	'2.4.1.6'	2.6.99.2 : 1-deoxy-D-xylulose 5-phosphate + 1-amino-propan-2-one-3-phosphate -> pyridoxine-5'-phosphate + phosphate O4P + 2 H2O	# Vitamin B6 metabolism - present?
sll0455	sll0421	sll0506	slr1129	sll1578	'slr1508'	'MGDG184(6:9:12:15)'	'udpgal[c] + 12dgr184:6:9:12:15[c] -> h[c] + udp[c] + mgdg184:6:9:12:15[c] '	'Galactolipids metabolism'	'2.4.1.6'	2.7.1.107 : ATP + a 1,2-diacylglycerol -> an L-phosphatidate + ADP	# Glycerophospholipid metabolism & Inositol phosphate metabolism - mostly not present
sll0461	sll0422	sll0513	slr1211	sll1579	'slr1167'	'GLYCDx'	'nad[c] + glyc[c] -> h[c] + nadh[c] + dha[c] '	'Glycerolipid metabolism'	'1.1.1.6'	3.1.3.25 : D-myo-inositol (3)-monophosphate + H2O -> myo-inositol + phosphate O4P	# reactions with cognate genes !!!
sll0469	sll0427	sll0519	slr1251	sll1580	'slr1672'	'GLYK'	'atp[c] + glyc[c] -> adp[c] + h[c] + glyc3p[c] '	'Glycerolipid metabolism'	'2.7.1.30'	3.1.4.- : 1-(1-Alkenyl)-sn-glycero-3-phosphoethanolamine + H2O <-> 1-(1-Alkenyl)-sn-glycerol + Ethanolamine phosphate	# reactions with cognate genes !!!
sll0480	sll0454	sll0520	slr1265	sll1598	'slr1755'	'G3PD2'	'nad[c] + glyc3p[c] <=> h[c] + nadh[c] + dhap[c] '	'Glycerolipid metabolism'	'1.1.1.94'	6.3.4.- : formate + ATP + 1-(5'-Phosphoribosyl)-5-amino-4-imidazolecarboxamide <-> ADP + phosphate O4P + 1-(5'-Phosphoribosyl)-5-formamido-4-imidazolecarboxamide	# reactions with cognate genes !!!
sll0495	sll0455	sll0521	slr1278	sll1599	'slr0395'	'PGM'	'2pg[c] <=> 3pg[c] '	'Glycolysis/Gluconeogenesis'	'5.4.2.1'	4.2.-.- : N-Acetylmuramic acid 6-phosphate + H2O <-> N-Acetyl-D-glucosamine 6-phosphate + (R)-Lactate	# reactions with cognate genes !!!
sll0502	sll0461	sll0522	slr1299	sll1600	'sll0404'	'GLYCTO1'	'o2[c] + glyclt[c] -> h2o2[c] + glx[c] '	'Glyoxylate and dicarboxylate metabolism'	'1.1.3.15'	sulfate TRANS-RXN59G-407 : sulfate O4S_extrac <-> sulfate O4s	# - transport
sll0504	sll0469	sll0541	slr1325	sll1605	'sll0404'	'GLYCTO_syn'	'nad[c] + glyclt[c] -> h[c] + nadh[c] + glx[c] '	'Glyoxylate and dicarboxylate metabolism'	'1.1.99.14'	nitrate TRANS-RXN59G-237 : nitrate NO3_extrac + ATP + H2O -> nitrate NO3 + ADP + phosphate O4P	# - transport
sll0506	sll0480	sll0542	slr1392	sll1614	'sll1189'	'GLYCTO1'	'o2[c] + glyclt[c] -> h2o2[c] + glx[c] '	'Glyoxylate and dicarboxylate metabolism'	'1.1.3.15'	iron TRANS-RXN59G-711 : Fe2+_extrac -> Fe2+	# - transport
sll0507	sll0493	sll0573	slr1598	sll1639	'sll1189'	'GLYCTO_syn'	'nad[c] + glyclt[c] -> h[c] + nadh[c] + glx[c] '	'Glyoxylate and dicarboxylate metabolism'	'1.1.99.14'	magnesium TRANS-RXN59G-53 : Mg2+_extrac <-> Mg2+	# - transport
sll0509	sll0495	sll0578	slr1761	sll1653	'sll1349'	'PGLYCP'	'h2o[c] + 2pglyc[c] -> pi[c] + glyclt[c] '	'Glyoxylate and dicarboxylate metabolism'	'3.1.3.18'	zinc TRANS-RXN59G-228 : Zn2+ <-> Zn2+_extrac	# - transport
sll0513	sll0502	sll0587	slr1772	sll1722	'sll1358'	'OXADC'	'h[c] + oxa[c] -> co2[c] + for[c] '	'Glyoxylate and dicarboxylate metabolism'	'4.1.1.2'	cobalt TRANS-RXN59G-71 : Co2+_extrac + ATP + H2O -> Co2+ + ADP + phosphate O4P	# - transport
sll0519	sll0504	sll0593	slr1779	sll1734	'sll1359'	'FDH6pp'	'2 ficytc6[p] + for[c] -> h[c] + co2[c] + 2 focytc6[p] '	'Glyoxylate and dicarboxylate metabolism'	'1.2.2.1'	potassium TRANS-RXN59G-35 : K+_extrac -> K+	# - transport
sll0520	sll0506	sll0629	slr1888	sll1735	'sll1559'	'SPT_syn'	'glx[c] + ser-L[c] <=> gly[c] + hpyr[c] '	'Glyoxylate and dicarboxylate metabolism'	' 2.6.1.45 '	chloride TRANS-RXN59G-171 : chloride_extrac -> chloride	# - transport
sll0521	sll0513	sll0631	slr1924	sll1831	'sll1559'	'SPT_syn2'	'ala-L[c] + glx[c] <=> pyr[c] + gly[c] '	'Glyoxylate and dicarboxylate metabolism'	' 2.6.1.45 '
sll0522	sll0519	sll0635	slr1934	sll1833	'sll1831'	'GLYCTO1'	'o2[c] + glyclt[c] -> h2o2[c] + glx[c] '	'Glyoxylate and dicarboxylate metabolism'	'1.1.3.15'
sll0541	sll0520	sll0646	slr1975	sll1878	'sll1831'	'GLYCTO_syn'	'nad[c] + glyclt[c] -> h[c] + nadh[c] + glx[c] '	'Glyoxylate and dicarboxylate metabolism'	'1.1.99.14'
sll0542	sll0521	sll0657	slr2007	sll1893	'slr0229'	'TRSARr'	'h[c] + nadh[c] + 2h3oppan[c] <=> nad[c] + glyc-R[c] '	'Glyoxylate and dicarboxylate metabolism'	'1.1.1.60'
sll0544	sll0522	sll0660	slr2009	sll1920	'slr0458'	'PGLYCP'	'h2o[c] + 2pglyc[c] -> pi[c] + glyclt[c] '	'Glyoxylate and dicarboxylate metabolism'	'3.1.3.18'
sll0573	sll0537	sll0681	smr0001	sll1973	'Slr0806'	'GLYCTO1'	'o2[c] + glyclt[c] -> h2o2[c] + glx[c] '	'Glyoxylate and dicarboxylate metabolism'	'1.1.3.15'
sll0578	sll0541	sll0683	ssl2296	sll8031	'Slr0806'	'GLYCTO_syn'	'nad[c] + glyclt[c] -> h[c] + nadh[c] + glx[c] '	'Glyoxylate and dicarboxylate metabolism'	'1.1.99.14'
sll0585	sll0542	sll0684	ssl2982	slr0015	'slr1840'	'GLYCK'	'atp[c] + glyc-R[c] -> adp[c] + h[c] + 3pg[c] '	'Glyoxylate and dicarboxylate metabolism'	'2.7.1.31'
sll0587	sll0550	sll0711	ssr1386	slr0036	'sll1893'	'IG3PS'	'gln-L[c] + prlp[c] -> h[c] + glu-L[c] + aicar[c] + eig3p[c] '	'Histidine metabolism'	''
sll0593	sll0554	sll0712		slr0040	'slr0084'	'IG3PS'	'gln-L[c] + prlp[c] -> h[c] + glu-L[c] + aicar[c] + eig3p[c] '	'Histidine metabolism'	''
sll0629	sll0556	sll0726		slr0041	'sll1224'	'H2ASE_syn'	'h[c] + nadph[c] <=> nadp[c] + h2[c] '	'Hydrogen production'	''
sll0631	sll0573	sll0728		slr0043	'sll1226'	'H2ASE_syn'	'h[c] + nadph[c] <=> nadp[c] + h2[c] '	'Hydrogen production'	''
sll0635	sll0578	sll0745		slr0044	'sll1722'	'MI1PS'	'g6p[c] -> mi1p-D[c] '	'Inositol phosphate metabolism'	'5.5.1.4'
sll0646	sll0587	sll0753		slr0084	'sll1508'	'UHGADA'	'h2o[c] + u3aga[c] -> ac[c] + u3hga[c] '	'Lipopolysaccharide biosynthesis'	'3.5.1.-'
sll0657	sll0593	sll0757		slr0089	'slr0015'	'LPADSS'	'lipidX[c] + u23ga[c] -> h[c] + udp[c] + lipidAds[c] '	'Lipopolysaccharide biosynthesis'	'2.4.1.182'
sll0660	sll0603	sll0771		slr0118	'slr0776'	'U23GAAT'	'3hmrsACP[c] + u3hga[c] -> h[c] + ACP[c] + u23ga[c] '	'Lipopolysaccharide biosynthesis'	'2.3.1.-'
sll0672	sll0622	sll0794		slr0214	'sll0622'	'QULNS'	'iasp[c] + dhap[c] -> 2 h2o[c] + pi[c] + quln[c] '	'Nicotinate and nicotinamide metabolism'	'2.5.1.72 '
sll0681	sll0629	sll0807		slr0229	'slr0788'	'NMNS'	'h[c] + prpp[c] + ncam[c] -> ppi[c] + nmn[c] '	'Nicotinate and nicotinamide metabolism'	'2.4.2.12'
sll0683	sll0631	sll0813		slr0327	'sll1499'	'GLMS_syn'	'2 h[c] + akg[c] + gln-L[c] + 2 fdxr-2:2[c] -> 2 glu-L[c] + 2 fdxo-2:2[c] '	'Nitrogen metabolism'	'1.4.7.1'
sll0684	sll0635	sll0819		slr0335	'sll0554'	'FTR'	'2 h[c] + 2 fdxr-2:2[c] + trdox[c] -> 2 fdxo-2:2[c] + trdrd[c] '	'Others'	'1.18.-.-'
sll0711	sll0643	sll0823		slr0384	'sll0928'	'CBFCpp'	'2 h[c] + 2 pcox[p] + pqh2[p] -> 4 h[p] + 2 pcrd[p] + pq[p] '	'Oxidative phosphorylation'	'1.10.99.1'
sll0712	sll0646	sll0828		slr0395	'sll0928'	'CBFC2pp'	'2 h[c] + pqh2[p] + 2 ficytc6[p] -> 4 h[p] + pq[p] + 2 focytc6[p] '	'Oxidative phosphorylation'	'1.10.99.1'
sll0726	sll0657	sll0838		slr0415	'sll1051'	'CBFCpp'	'2 h[c] + 2 pcox[p] + pqh2[p] -> 4 h[p] + 2 pcrd[p] + pq[p] '	'Oxidative phosphorylation'	'1.10.99.1'
sll0728	sll0660	sll0849		slr0435	'sll1051'	'CBFC2pp'	'2 h[c] + pqh2[p] + 2 ficytc6[p] -> 4 h[p] + pq[p] + 2 focytc6[p] '	'Oxidative phosphorylation'	'1.10.99.1'
sll0745	sll0679	sll0851		slr0458	'sll1321'	'ATPS4rpp'	'3 adp[c] + 3 pi[c] + 14 h[p] -> 3 atp[c] + 11 h[c] + 3 h2o[c] '	'Oxidative phosphorylation'	'3.6.3.14'
sll0753	sll0680	sll0891		slr0467	'sll1321'	'ATPSu'	'3 adp[c] + 3 pi[c] + 14 h[u] -> 3 atp[c] + 11 h[c] + 3 h2o[c] '	'Oxidative phosphorylation'	'3.6.3.14'
sll0757	sll0681	sll0892		slr0488	'sll1471'	'CBFCpp'	'2 h[c] + 2 pcox[p] + pqh2[p] -> 4 h[p] + 2 pcrd[p] + pq[p] '	'Oxidative phosphorylation'	'1.10.99.1'
sll0771	sll0682	sll0895		Slr0493	'sll1471'	'CBFC2pp'	'2 h[c] + pqh2[p] + 2 ficytc6[p] -> 4 h[p] + pq[p] + 2 focytc6[p] '	'Oxidative phosphorylation'	'1.10.99.1'
sll0777	sll0683	sll0899		slr0513	'sll1577'	'CBFCpp'	'2 h[c] + 2 pcox[p] + pqh2[p] -> 4 h[p] + 2 pcrd[p] + pq[p] '	'Oxidative phosphorylation'	'1.10.99.1'
sll0794	sll0684	sll0900		slr0529	'sll1577'	'CBFC2pp'	'2 h[c] + pqh2[p] + 2 ficytc6[p] -> 4 h[p] + pq[p] + 2 focytc6[p] '	'Oxidative phosphorylation'	'1.10.99.1'
sll0807	sll0689	sll0901		slr0530	'sll1578'	'CBFCpp'	'2 h[c] + 2 pcox[p] + pqh2[p] -> 4 h[p] + 2 pcrd[p] + pq[p] '	'Oxidative phosphorylation'	'1.10.99.1'
sll0809	sll0711	sll0902		slr0531	'sll1578'	'CBFC2pp'	'2 h[c] + pqh2[p] + 2 ficytc6[p] -> 4 h[p] + pq[p] + 2 focytc6[p] '	'Oxidative phosphorylation'	'1.10.99.1'
sll0813	sll0712	sll0916		slr0559	'sll1579'	'CBFCpp'	'2 h[c] + 2 pcox[p] + pqh2[p] -> 4 h[p] + 2 pcrd[p] + pq[p] '	'Oxidative phosphorylation'	'1.10.99.1'
sll0819	sll0726	sll0920		slr0633	'sll1579'	'CBFC2pp'	'2 h[c] + pqh2[p] + 2 ficytc6[p] -> 4 h[p] + pq[p] + 2 focytc6[p] '	'Oxidative phosphorylation'	'1.10.99.1'
sll0823	sll0728	sll0927		slr0747	'sll1580'	'CBFCpp'	'2 h[c] + 2 pcox[p] + pqh2[p] -> 4 h[p] + 2 pcrd[p] + pq[p] '	'Oxidative phosphorylation'	'1.10.99.1'
sll0828	sll0738	sll0934		slr0749	'sll1580'	'CBFC2pp'	'2 h[c] + pqh2[p] + 2 ficytc6[p] -> 4 h[p] + pq[p] + 2 focytc6[p] '	'Oxidative phosphorylation'	'1.10.99.1'
sll0838	sll0739	sll0938		slr0750	'sll8031'	'NDH1_2p'	'4 h[c] + nadh[c] + pq[p] -> nad[c] + 3 h[p] + pqh2[p] '	'Oxidative phosphorylation'	'1.6.5.3'
sll0849	sll0741	sll0945		slr0772	'sll8031'	'NDH1_1u'	'4 h[c] + nadph[c] + pq[u] -> nadp[c] + 3 h[u] + pqh2[u] '	'Oxidative phosphorylation'	'1.6.5.3'
sll0851	sll0745	sll0990		slr0776	'sll8031'	'NDH1_2u'	'4 h[c] + nadh[c] + pq[u] -> nad[c] + 3 h[u] + pqh2[u] '	'Oxidative phosphorylation'	'1.6.5.3'
sll0855	sll0753	sll1005		slr0788	'sll8031'	'NDH1_1p'	'4 h[c] + nadph[c] + pq[p] -> nadp[c] + 3 h[p] + pqh2[p] '	'Oxidative phosphorylation'	'1.6.5.3'
sll0861	sll0757	sll1018		slr0797	'slr0335'	'CBFCpp'	'2 h[c] + 2 pcox[p] + pqh2[p] -> 4 h[p] + 2 pcrd[p] + pq[p] '	'Oxidative phosphorylation'	'1.10.99.1'
sll0868	sll0764	sll1019		slr0798	'slr0335'	'CBFC2pp'	'2 h[c] + pqh2[p] + 2 ficytc6[p] -> 4 h[p] + pq[p] + 2 focytc6[p] '	'Oxidative phosphorylation'	'1.10.99.1'
sll0891	sll0771	sll1023		Slr0806	'slr1379'	'CYTBDpp'	'pqh2[p] + 0.5 o2[p] -> pq[p] + h2o[p] '	'Oxidative phosphorylation'	''
sll0892	sll0794	sll1027		slr0879	'slr1380'	'CYTBDpp'	'pqh2[p] + 0.5 o2[p] -> pq[p] + h2o[p] '	'Oxidative phosphorylation'	''
sll0895	sll0807	sll1035		slr0949	'slr1459'	'CBFCpp'	'2 h[c] + 2 pcox[p] + pqh2[p] -> 4 h[p] + 2 pcrd[p] + pq[p] '	'Oxidative phosphorylation'	'1.10.99.1'
sll0899	sll0813	sll1056		slr0953	'slr1459'	'CBFC2pp'	'2 h[c] + pqh2[p] + 2 ficytc6[p] -> 4 h[p] + pq[p] + 2 focytc6[p] '	'Oxidative phosphorylation'	'1.10.99.1'
sll0900	sll0819	sll1058		slr1020	'slr1986'	'CBFCpp'	'2 h[c] + 2 pcox[p] + pqh2[p] -> 4 h[p] + 2 pcrd[p] + pq[p] '	'Oxidative phosphorylation'	'1.10.99.1'
sll0901	sll0823	sll1059		slr1099	'slr1986'	'CBFC2pp'	'2 h[c] + pqh2[p] + 2 ficytc6[p] -> 4 h[p] + pq[p] + 2 focytc6[p] '	'Oxidative phosphorylation'	'1.10.99.1'
sll0902	sll0828	sll1069		slr1134	'slr2051'	'CBFCpp'	'2 h[c] + 2 pcox[p] + pqh2[p] -> 4 h[p] + 2 pcrd[p] + pq[p] '	'Oxidative phosphorylation'	'1.10.99.1'
sll0916	sll0834	sll1070		slr1167	'slr2051'	'CBFC2pp'	'2 h[c] + pqh2[p] + 2 ficytc6[p] -> 4 h[p] + pq[p] + 2 focytc6[p] '	'Oxidative phosphorylation'	'1.10.99.1'
sll0920	sll0838	sll1074		slr1200	'slr2067'	'CBFCpp'	'2 h[c] + 2 pcox[p] + pqh2[p] -> 4 h[p] + 2 pcrd[p] + pq[p] '	'Oxidative phosphorylation'	'1.10.99.1'
sll0927	sll0849	sll1077		slr1201	'slr2067'	'CBFC2pp'	'2 h[c] + pqh2[p] + 2 ficytc6[p] -> 4 h[p] + pq[p] + 2 focytc6[p] '	'Oxidative phosphorylation'	'1.10.99.1'
sll0934	sll0851	sll1085		slr1216	'ssl3093'	'CBFCpp'	'2 h[c] + 2 pcox[p] + pqh2[p] -> 4 h[p] + 2 pcrd[p] + pq[p] '	'Oxidative phosphorylation'	'1.10.99.1'
sll0938	sll0891	sll1108		slr1219	'ssl3093'	'CBFC2pp'	'2 h[c] + pqh2[p] + 2 ficytc6[p] -> 4 h[p] + pq[p] + 2 focytc6[p] '	'Oxidative phosphorylation'	'1.10.99.1'
sll0945	sll0892	sll1112		slr1247	'ssr3383'	'CBFCpp'	'2 h[c] + 2 pcox[p] + pqh2[p] -> 4 h[p] + 2 pcrd[p] + pq[p] '	'Oxidative phosphorylation'	'1.10.99.1'
sll0990	sll0895	sll1127		slr1248	'ssr3383'	'CBFC2pp'	'2 h[c] + pqh2[p] + 2 ficytc6[p] -> 4 h[p] + pq[p] + 2 focytc6[p] '	'Oxidative phosphorylation'	'1.10.99.1'
sll1005	sll0899	sll1161		slr1249	'sll1833'	'PPTGS_Syn'	'uaagmda[c] -> h[c] + peptido_syn[c] + udcpdp[c] '	'Peptidoglycan biosynthesis '	''
sll1018	sll0900	sll1172		slr1250	'slr0488'	'PPTGF_Syn'	'peptido_syn[c] -> peptido_syn[p] '	'Peptidoglycan biosynthesis '	''
sll1019	sll0901	sll1182		slr1295	'slr1829'	'PHBS_syn'	'3hbcoa-R[c] + phbg[c] -> coa[c] + PHB[c] '	'PHB byosynthesis'	''
sll1023	sll0902	sll1184		slr1302	'slr1830'	'PHBS_syn'	'3hbcoa-R[c] + phbg[c] -> coa[c] + PHB[c] '	'PHB byosynthesis'	''
sll1027	sll0916	sll1185		slr1379	'slr0036'	'PHETA1'	'akg[c] + phe-L[c] <=> glu-L[c] + phpyr[c] '	'Phenylalanine tyrosine and tryptophan biosynthesis'	'2.6.1.58'
sll1035	sll0920	sll1194		slr1380	'slr0036'	'TYRTA'	'akg[c] + tyr-L[c] <=> 34hpp[c] + glu-L[c] '	'Phenylalanine tyrosine and tryptophan biosynthesis'	'2.6.1.5'
sll1043	sll0927	sll1196		slr1452	'sll0248'	'FNOR'	'h[c] + nadp[c] + 2 fdxr-2:2[c] <=> nadph[c] + 2 fdxo-2:2[c] '	'Photosynthesis'	'1.18.1.2'
sll1056	sll0928	sll1212		slr1454	'sll0550'	'MEHLER'	'h[c] + 0.5 o2[c] + nadph[c] -> h2o[c] + nadp[c] '	'Photosynthesis'	''
sll1058	sll0934	sll1213		slr1455	'sll0928'	'CBFC2'	'2 h[c] + 2 ficytc6[u] + pqh2[u] -> 4 h[u] + 2 focytc6[u] + pq[u] '	'Photosynthesis'	'1.10.99.1'
sll1059	sll0936	sll1214		slr1459	'sll0928'	'CBFCu'	'2 h[c] + pqh2[u] + 2 pcox[u] -> 4 h[u] + pq[u] + 2 pcrd[u] '	'Photosynthesis'	'1.10.99.1'
sll1069	sll0938	sll1220		slr1508	'sll1051'	'CBFC2'	'2 h[c] + 2 ficytc6[u] + pqh2[u] -> 4 h[u] + 2 focytc6[u] + pq[u] '	'Photosynthesis'	'1.10.99.1'
sll1070	sll0945	sll1221		slr1509	'sll1051'	'CBFCu'	'2 h[c] + pqh2[u] + 2 pcox[u] -> 4 h[u] + pq[u] + 2 pcrd[u] '	'Photosynthesis'	'1.10.99.1'
sll1074	sll0990	sll1223		slr1512	'sll1398'	'PSII'	'2 h[c] + pq[u] + h2o[u] + 2 photon[c] -> 2 h[u] + pqh2[u] + 0.5 o2[u] '	'Photosynthesis'	''
sll1076	sll1005	sll1234		slr1518	'sll1471'	'CBFC2'	'2 h[c] + 2 ficytc6[u] + pqh2[u] -> 4 h[u] + 2 focytc6[u] + pq[u] '	'Photosynthesis'	'1.10.99.1'
sll1077	sll1017	sll1249		slr1595	'sll1471'	'CBFCu'	'2 h[c] + pqh2[u] + 2 pcox[u] -> 4 h[u] + pq[u] + 2 pcrd[u] '	'Photosynthesis'	'1.10.99.1'
sll1082	sll1018	sll1258		slr1672	'sll1521'	'MEHLER'	'h[c] + 0.5 o2[c] + nadph[c] -> h2o[c] + nadp[c] '	'Photosynthesis'	''
sll1085	sll1019	sll1262		slr1727	'sll1577'	'CBFC2'	'2 h[c] + 2 ficytc6[u] + pqh2[u] -> 4 h[u] + 2 focytc6[u] + pq[u] '	'Photosynthesis'	'1.10.99.1'
sll1108	sll1023	sll1270		slr1735	'sll1577'	'CBFCu'	'2 h[c] + pqh2[u] + 2 pcox[u] -> 4 h[u] + pq[u] + 2 pcrd[u] '	'Photosynthesis'	'1.10.99.1'
sll1112	sll1027	sll1275		slr1736	'sll1578'	'CBFC2'	'2 h[c] + 2 ficytc6[u] + pqh2[u] -> 4 h[u] + 2 focytc6[u] + pq[u] '	'Photosynthesis'	'1.10.99.1'
sll1127	sll1035	sll1299		slr1737	'sll1578'	'CBFCu'	'2 h[c] + pqh2[u] + 2 pcox[u] -> 4 h[u] + pq[u] + 2 pcrd[u] '	'Photosynthesis'	'1.10.99.1'
sll1138	sll1051	sll1316		slr1739	'sll1579'	'CBFC2'	'2 h[c] + 2 ficytc6[u] + pqh2[u] -> 4 h[u] + 2 focytc6[u] + pq[u] '	'Photosynthesis'	'1.10.99.1'
sll1147	sll1054	sll1317		slr1755	'sll1579'	'CBFCu'	'2 h[c] + pqh2[u] + 2 pcox[u] -> 4 h[u] + pq[u] + 2 pcrd[u] '	'Photosynthesis'	'1.10.99.1'
sll1161	sll1056	sll1322		slr1790	'sll1580'	'CBFC2'	'2 h[c] + 2 ficytc6[u] + pqh2[u] -> 4 h[u] + 2 focytc6[u] + pq[u] '	'Photosynthesis'	'1.10.99.1'
sll1172	sll1058	sll1323		slr1829	'sll1580'	'CBFCu'	'2 h[c] + pqh2[u] + 2 pcox[u] -> 4 h[u] + pq[u] + 2 pcrd[u] '	'Photosynthesis'	'1.10.99.1'
sll1182	sll1059	sll1324		slr1830	'slr0335'	'CBFC2'	'2 h[c] + 2 ficytc6[u] + pqh2[u] -> 4 h[u] + 2 focytc6[u] + pq[u] '	'Photosynthesis'	'1.10.99.1'
sll1184	sll1069	sll1325		slr1840	'slr0335'	'CBFCu'	'2 h[c] + pqh2[u] + 2 pcox[u] -> 4 h[u] + pq[u] + 2 pcrd[u] '	'Photosynthesis'	'1.10.99.1'
sll1185	sll1070	sll1326		slr1881	'slr1379'	'CYTBDu'	'pqh2[u] + 0.5 o2[u] -> pq[u] + h2o[u] '	'Photosynthesis'	''
sll1194	sll1074	sll1327		slr1899	'slr1380'	'CYTBDu'	'pqh2[u] + 0.5 o2[u] -> pq[u] + h2o[u] '	'Photosynthesis'	''
sll1196	sll1077	sll1342		slr1950	'slr1459'	'CBFC2'	'2 h[c] + 2 ficytc6[u] + pqh2[u] -> 4 h[u] + 2 focytc6[u] + pq[u] '	'Photosynthesis'	'1.10.99.1'
sll1212	sll1085	sll1356		slr1986	'slr1459'	'CBFCu'	'2 h[c] + pqh2[u] + 2 pcox[u] -> 4 h[u] + pq[u] + 2 pcrd[u] '	'Photosynthesis'	'1.10.99.1'
sll1213	sll1091	sll1362		slr2001	'slr1739'	'PSII'	'2 h[c] + pq[u] + h2o[u] + 2 photon[c] -> 2 h[u] + pqh2[u] + 0.5 o2[u] '	'Photosynthesis'	''
sll1214	sll1102	sll1363		slr2002	'slr1986'	'CBFC2'	'2 h[c] + 2 ficytc6[u] + pqh2[u] -> 4 h[u] + 2 focytc6[u] + pq[u] '	'Photosynthesis'	'1.10.99.1'
sll1220	sll1103	sll1370		slr2044	'slr1986'	'CBFCu'	'2 h[c] + pqh2[u] + 2 pcox[u] -> 4 h[u] + pq[u] + 2 pcrd[u] '	'Photosynthesis'	'1.10.99.1'
sll1221	sll1104	sll1382		slr2045	'slr2051'	'CBFC2'	'2 h[c] + 2 ficytc6[u] + pqh2[u] -> 4 h[u] + 2 focytc6[u] + pq[u] '	'Photosynthesis'	'1.10.99.1'
sll1223	sll1108	sll1383		slr2051	'slr2051'	'CBFCu'	'2 h[c] + pqh2[u] + 2 pcox[u] -> 4 h[u] + pq[u] + 2 pcrd[u] '	'Photosynthesis'	'1.10.99.1'
sll1234	sll1112	sll1393		slr2057	'slr2067'	'CBFC2'	'2 h[c] + 2 ficytc6[u] + pqh2[u] -> 4 h[u] + 2 focytc6[u] + pq[u] '	'Photosynthesis'	'1.10.99.1'
sll1249	sll1127	sll1395		slr2067	'slr2067'	'CBFCu'	'2 h[c] + pqh2[u] + 2 pcox[u] -> 4 h[u] + pq[u] + 2 pcrd[u] '	'Photosynthesis'	'1.10.99.1'
sll1258	sll1161	sll1415		slr2089	'smr0009'	'PSII'	'2 h[c] + pq[u] + h2o[u] + 2 photon[c] -> 2 h[u] + pqh2[u] + 0.5 o2[u] '	'Photosynthesis'	''
sll1262	sll1172	sll1418		smr0009	'ssl3093'	'CBFC2'	'2 h[c] + 2 ficytc6[u] + pqh2[u] -> 4 h[u] + 2 focytc6[u] + pq[u] '	'Photosynthesis'	'1.10.99.1'
sll1270	sll1182	sll1425		ssl3093	'ssl3093'	'CBFCu'	'2 h[c] + pqh2[u] + 2 pcox[u] -> 4 h[u] + pq[u] + 2 pcrd[u] '	'Photosynthesis'	'1.10.99.1'
sll1275	sll1184	sll1430		ssr0102	'ssr2016'	'FQR'	'2 h[c] + pq[u] + 2 fdxr-2:2[c] -> pqh2[u] + 2 fdxo-2:2[c] '	'Photosynthesis'	'1.18.1.2'
sll1281	sll1185	sll1435		ssr2016	'ssr3383'	'CBFC2'	'2 h[c] + 2 ficytc6[u] + pqh2[u] -> 4 h[u] + 2 focytc6[u] + pq[u] '	'Photosynthesis'	'1.10.99.1'
sll1299	sll1189	sll1440		ssr3383	'ssr3383'	'CBFCu'	'2 h[c] + pqh2[u] + 2 pcox[u] -> 4 h[u] + pq[u] + 2 pcrd[u] '	'Photosynthesis'	'1.10.99.1'
sll1316	sll1194	sll1441			'sll0936'	'OPHBDC'	'h[c] + 3ophb[c] -> co2[c] + 2oph[c] '	'Porphyrin and chlorophyll metabolism'	'4.1.1.-'
sll1317	sll1196	sll1443			'slr0749'	'POR'	'h[c] + nadph[c] + pchlld[c] -> nadp[c] + chlld[c] '	'Porphyrin and chlorophyll metabolism'	'1.18..'
sll1322	sll1212	sll1444			'slr0750'	'POR'	'h[c] + nadph[c] + pchlld[c] -> nadp[c] + chlld[c] '	'Porphyrin and chlorophyll metabolism'	'1.18..'
sll1323	sll1213	sll1454			'slr0772'	'POR'	'h[c] + nadph[c] + pchlld[c] -> nadp[c] + chlld[c] '	'Porphyrin and chlorophyll metabolism'	'1.18..'
sll1324	sll1214	sll1459			'slr1099'	'OPHBDC'	'h[c] + 3ophb[c] -> co2[c] + 2oph[c] '	'Porphyrin and chlorophyll metabolism'	'4.1.1.-'
sll1325	sll1220	sll1468			'slr1790'	'PPPGO'	'1.5 o2[c] + pppg9[c] -> 3 h2o[c] + ppp9[c] '	'Porphyrin and chlorophyll metabolism'	'1.3.3.4'
sll1326	sll1221	sll1470			'sll0643'	'UREA'	'2 h[c] + h2o[c] + urea[c] -> co2[c] + 2 nh4[c] '	'Purine metabolism'	'3.5.1.5'
sll1327	sll1223	sll1479			'sll1054'	'ADPRDP'	'h2o[c] + adprib[c] -> 2 h[c] + amp[c] + r5p[c] '	'Purine metabolism'	'3.6.1.13'
sll1329	sll1224	sll1484			'sll1639'	'UREA'	'2 h[c] + h2o[c] + urea[c] -> co2[c] + 2 nh4[c] '	'Purine metabolism'	'3.5.1.5'
sll1342	sll1226	sll1496			'slr1134'	'ADPRDP'	'h2o[c] + adprib[c] -> 2 h[c] + amp[c] + r5p[c] '	'Purine metabolism'	'3.6.1.13'
sll1343	sll1234	sll1498			'slr1219'	'UREA'	'2 h[c] + h2o[c] + urea[c] -> co2[c] + 2 nh4[c] '	'Purine metabolism'	'3.5.1.5'
sll1356	sll1249	sll1501			'slr1899'	'UREA'	'2 h[c] + h2o[c] + urea[c] -> co2[c] + 2 nh4[c] '	'Purine metabolism'	'3.5.1.5'
sll1360	sll1258	sll1502			'sll0741'	'POR_syn'	'coa[c] + pyr[c] + 2 fdxo-2:2[c] -> h[c] + co2[c] + accoa[c] + 2 fdxr-2:2[c] '	'Pyruvate metabolism'	'1.2.7.1'
sll1362	sll1262	sll1522			'slr0435'	'ACCOACr'	'atp[c] + accoa[c] + hco3[c] <=> adp[c] + h[c] + malcoa[c] + pi[c] '	'Pyruvate metabolism'	'6.4.1.2'
sll1363	sll1270	sll1525			'sll1282'	'RBFSa'	'db4p[c] + 4r5au[c] -> 2 h2o[c] + pi[c] + dmlz[c] '	'Riboflavin metabolism'	'2.5.1.-'
sll1370	sll1275	sll1553			'slr0953'	'SPP'	'h2o[c] + suc6p[c] -> pi[c] + sucr[c] '	'Starch and sucrose metabolism'	'3.1.3.24 '
sll1382	sll1282	sll1556			'slr2089'	'SQLC'	'sql[c] -> dptne[c] '	'Steroid biosynthesis'	'5.4.99.17'
sll1383	sll1299	sll1557			'slr2089'	'SQLC2'	'h2o[c] + sql[c] -> dpterol[c] '	'Steroid biosynthesis'	'5.4.99.17'
sll1393	sll1316	sll1558			'slr0384'	'SQD2_160'	'h2o[c] + 12dgr160[c] + udpsq[c] -> h[c] + udp[c] + sqdg160[c] '	'Sulfolipid Biosynthesis'	'2.4.1.-'
sll1395	sll1317	sll1561			'slr0384'	'SQD2_161'	'h2o[c] + 12dgr161[c] + udpsq[c] -> h[c] + udp[c] + sqdg161[c] '	'Sulfolipid Biosynthesis'	'2.4.1.-'
sll1415	sll1321	sll1564			'slr0384'	'SQD2_183:6:9:12'	'h2o[c] + 12dgr183:6:9:12[c] + udpsq[c] -> h[c] + udp[c] + sqdg183:6:9:12[c] '	'Sulfolipid Biosynthesis'	'2.4.1.-'
sll1418	sll1322	sll1566			'slr0384'	'SQD2_180'	'h2o[c] + 12dgr180[c] + udpsq[c] -> h[c] + udp[c] + sqdg180[c] '	'Sulfolipid Biosynthesis'	'2.4.1.-'
sll1425	sll1323	sll1612			'slr0384'	'SQD2_181'	'h2o[c] + 12dgr181[c] + udpsq[c] -> h[c] + udp[c] + sqdg181[c] '	'Sulfolipid Biosynthesis'	'2.4.1.-'
sll1430	sll1324	sll1625			'slr0384'	'SQD2_181:9'	'h2o[c] + 12dgr181:9[c] + udpsq[c] -> h[c] + udp[c] + sqdg181:9[c] '	'Sulfolipid Biosynthesis'	'2.4.1.-'
sll1435	sll1325	sll1635			'slr0384'	'SQD2_182:9:12'	'h2o[c] + 12dgr182:9:12[c] + udpsq[c] -> h[c] + udp[c] + sqdg182:9:12[c] '	'Sulfolipid Biosynthesis'	'2.4.1.-'
sll1440	sll1326	sll1641			'slr0384'	'SQD2_183:9:12:15'	'h2o[c] + 12dgr183:9:12:15[c] + udpsq[c] -> h[c] + udp[c] + sqdg183:9:12:15[c] '	'Sulfolipid Biosynthesis'	'2.4.1.-'
sll1441	sll1327	sll1662			'slr0384'	'SQD2_184:6:9:12:15'	'h2o[c] + 12dgr184:6:9:12:15[c] + udpsq[c] -> h[c] + udp[c] + sqdg184:6:9:12:15[c] '	'Sulfolipid Biosynthesis'	'2.4.1.-'
sll1443	sll1336	sll1669			'slr1020'	'SQD1'	'h[c] + udpg[c] + so3[c] -> h2o[c] + udpsq[c] '	'Sulfolipid Biosynthesis'	'3.13.1.1'
sll1444	sll1342	sll1676			'slr0214'	'DNAMT_syn'	'amet[c] + dna[c] -> h[c] + ahcys[c] + dna5mtc[c] '	'Sulfur Cysteine and methionine metabolism'	'2.1.1.37'
sll1454	sll1349	sll1682			'sll1091'	'GGDPR'	'3 h[c] + 3 nadph[c] + ggdp[c] -> 3 nadp[c] + phdp[c] '	'Terpenoid backbone biosynthesis'	'1.3.1.83'
sll1459	sll1356	sll1683			'slr0118'	'AHMMPS'	'2 h[c] + air[c] -> pi[c] + 4ahmmp[c] + gcald[c] '	'Thiamine metabolism'	''
sll1468	sll1358	sll1688			'slr0633'	'THZPSN'	'atp[c] + cys-L[c] + dxyl5p[c] + tyr-L[c] -> h[c] + co2[c] + h2o[c] + ppi[c] + amp[c] + ala-L[c] + 4hba[c] + 4mpetz[c] '	'Thiamine metabolism'	''
sll1470	sll1359	sll1713			'slr0633'	'THZSN'	'fdxo-2:2[c] + cys-L[c] + tyr-L[c] + dxyl[c] -> h[c] + co2[c] + h2o[c] + pyr[c] + nh4[c] + fdxr-2:2[c] + 4hba[c] + 4mhetz[c] '	'Thiamine metabolism'	''
sll1479	sll1362	sll1721			'ssr0102'	'THZPSN'	'atp[c] + cys-L[c] + dxyl5p[c] + tyr-L[c] -> h[c] + co2[c] + h2o[c] + ppi[c] + amp[c] + ala-L[c] + 4hba[c] + 4mpetz[c] '	'Thiamine metabolism'	''
sll1484	sll1363	sll1732			'ssr0102'	'THZSN'	'fdxo-2:2[c] + cys-L[c] + tyr-L[c] + dxyl[c] -> h[c] + co2[c] + h2o[c] + pyr[c] + nh4[c] + fdxr-2:2[c] + 4hba[c] + 4mhetz[c] '	'Thiamine metabolism'	''
sll1496	sll1370	sll1733			'sll0146'	'ALAabcpp'	'atp[c] + h2o[c] + ala-L[p] -> adp[c] + h[c] + pi[c] + ala-L[c] '	'Transport'	''
sll1498	sll1382	sll1747			'sll0146'	'GLYabcpp'	'atp[c] + h2o[c] + gly[p] -> adp[c] + h[c] + pi[c] + gly[c] '	'Transport'	''
sll1501	sll1383	sll1750			'sll0146'	'GLNabcpp'	'atp[c] + h2o[c] + gln-L[p] -> adp[c] + h[c] + pi[c] + gln-L[c] '	'Transport'	''
sll1502	Sll1392	sll1758			'sll0146'	'HISabcpp'	'atp[c] + h2o[c] + his-L[p] -> adp[c] + h[c] + pi[c] + his-L[c] '	'Transport'	''
sll1522	sll1393	sll1760			'sll0146'	'LEUabcpp'	'atp[c] + h2o[c] + leu-L[p] -> adp[c] + h[c] + pi[c] + leu-L[c] '	'Transport'	''
sll1525	sll1395	sll1776			'sll0146'	'PROabcpp'	'atp[c] + h2o[c] + pro-L[p] -> adp[c] + h[c] + pi[c] + pro-L[c] '	'Transport'	''
sll1538	sll1398	sll1815			'sll0146'	'SERabcpp'	'atp[c] + h2o[c] + ser-L[p] -> adp[c] + h[c] + pi[c] + ser-L[c] '	'Transport'	''
sll1545	sll1415	sll1823			'sll0374'	'UREAabcpp'	'atp[c] + h2o[c] + urea[p] -> adp[c] + h[c] + pi[c] + urea[c] '	'Transport'	''
sll1546	sll1418	sll1841			'sll0383'	'COBALT2abcpp_syn'	'atp[c] + h2o[c] + cobalt2[p] -> adp[c] + h[c] + pi[c] + cobalt2[c] '	'Transport'	''
sll1553	sll1425	sll1848			'sll0383'	'NI2abcpp_syn'	'atp[c] + h2o[c] + ni2[p] -> adp[c] + h[c] + pi[c] + ni2[c] '	'Transport'	''
sll1556	sll1430	sll1852			'sll0384'	'COBALT2abcpp_syn'	'atp[c] + h2o[c] + cobalt2[p] -> adp[c] + h[c] + pi[c] + cobalt2[c] '	'Transport'	''
sll1557	sll1435	sll1867			'sll0384'	'NI2abcpp_syn'	'atp[c] + h2o[c] + ni2[p] -> adp[c] + h[c] + pi[c] + ni2[c] '	'Transport'	''
sll1558	sll1440	sll1874			'sll0385'	'COBALT2abcpp_syn'	'atp[c] + h2o[c] + cobalt2[p] -> adp[c] + h[c] + pi[c] + cobalt2[c] '	'Transport'	''
sll1561	sll1441	sll1875			'sll0385'	'NI2abcpp_syn'	'atp[c] + h2o[c] + ni2[p] -> adp[c] + h[c] + pi[c] + ni2[c] '	'Transport'	''
sll1564	sll1443	sll1876			'sll0493'	'Ktpp'	'h[p] + k[p] -> h[c] + k[c] '	'Transport'	''
sll1566	sll1444	sll1883			'sll0537'	'NH4tpp'	'h[p] + nh4[p] -> h[c] + nh4[c] '	'Transport'	''
sll1572	sll1450	sll1890			'sll0556'	'NAt3pp'	'h[p] + na1[c] -> h[c] + na1[p] '	'Transport'	''
sll1612	sll1452	sll1894			'sll0679'	'PIuabcpp'	'atp[c] + h2o[c] + pi[p] -> adp[c] + h[c] + 2 pi[c] '	'Transport'	''
sll1625	sll1453	sll1898			'sll0680'	'PIuabcpp'	'atp[c] + h2o[c] + pi[p] -> adp[c] + h[c] + 2 pi[c] '	'Transport'	''
sll1635	sll1454	sll1899			'sll0682'	'PIuabcpp'	'atp[c] + h2o[c] + pi[p] -> adp[c] + h[c] + 2 pi[c] '	'Transport'	''
sll1641	sll1459	sll1908			'sll0689'	'NAt3pp'	'h[p] + na1[c] -> h[c] + na1[p] '	'Transport'	''
sll1643	sll1468	sll1916			'sll0738'	'MOBDabcpp'	'atp[c] + h2o[c] + mobd[p] -> adp[c] + h[c] + pi[c] + mobd[c] '	'Transport'	''
sll1655	sll1470	sll1917			'sll0739'	'MOBDabcpp'	'atp[c] + h2o[c] + mobd[p] -> adp[c] + h[c] + pi[c] + mobd[c] '	'Transport'	''
sll1662	sll1471	sll1931			'sll0764'	'UREAabcpp'	'atp[c] + h2o[c] + urea[p] -> adp[c] + h[c] + pi[c] + urea[c] '	'Transport'	''
sll1669	sll1479	sll1945			'sll0834'	'H2CO3_NAt_syn'	'na1[p] + hco3[p] -> hco3[c] + na1[c] '	'Transport'	''
sll1676	sll1484	sll1958			'sll1017'	'NH4tpp'	'h[p] + nh4[p] -> h[c] + nh4[c] '	'Transport'	''
sll1682	sll1496	sll1981			'sll1102'	'GLUttrappp'	'h[p] + glu-L[p] -> h[c] + glu-L[c] '	'Transport'	''
sll1683	sll1498	sll1987			'sll1103'	'GLUttrappp'	'h[p] + glu-L[p] -> h[c] + glu-L[c] '	'Transport'	''
sll1688	sll1499	sll1994			'sll1104'	'GLUttrappp'	'h[p] + glu-L[p] -> h[c] + glu-L[c] '	'Transport'	''
sll1713	sll1501	sll2010			'Sll1392'	'FE2abcpp'	'atp[c] + h2o[c] + fe2[p] -> adp[c] + h[c] + pi[c] + fe2[c] '	'Transport'	''
sll1721	sll1502	slr0009			'sll1450'	'NO3abcpp'	'atp[c] + h2o[c] + no3[p] -> adp[c] + h[c] + pi[c] + no3[c] '	'Transport'	''
sll1732	sll1508	slr0012			'sll1452'	'NO3abcpp'	'atp[c] + h2o[c] + no3[p] -> adp[c] + h[c] + pi[c] + no3[c] '	'Transport'	''
sll1733	sll1510	slr0014			'sll1453'	'NO3abcpp'	'atp[c] + h2o[c] + no3[p] -> adp[c] + h[c] + pi[c] + no3[c] '	'Transport'	''
sll1747	sll1521	slr0017			'sll1598'	'MNt2pp'	'h[p] + mn2[p] -> h[c] + mn2[c] '	'Transport'	''
sll1750	sll1522	slr0018			'sll1599'	'MNt2pp'	'h[p] + mn2[p] -> h[c] + mn2[c] '	'Transport'	''
sll1758	sll1525	slr0032			'sll1600'	'MNt2pp'	'h[p] + mn2[p] -> h[c] + mn2[c] '	'Transport'	''
sll1760	sll1553	slr0033			'sll1614'	'CA2abcpp'	'atp[c] + h2o[c] + ca2[p] -> adp[c] + h[c] + pi[c] + ca2[c] '	'Transport'	''
sll1776	sll1556	slr0051			'sll1734'	'NDH1_3u'	'3 h[c] + h2o[c] + nadph[c] + pq[u] + co2[p] -> nadp[c] + hco3[c] + 3 h[u] + pqh2[u] '	'Transport'	''
sll1787	sll1557	slr0055			'sll1735'	'NDH1_3u'	'3 h[c] + h2o[c] + nadph[c] + pq[u] + co2[p] -> nadp[c] + hco3[c] + 3 h[u] + pqh2[u] '	'Transport'	''
sll1789	sll1558	slr0056			'sll1878'	'FE3abc'	'atp[c] + h2o[c] + fe3[p] -> adp[c] + h[c] + pi[c] + fe3[c] '	'Transport'	''
sll1796	sll1559	slr0066			'sll1920'	'CU2abcu_syn'	'atp[c] + h2o[c] + cu2[c] -> adp[c] + h[c] + pi[c] + cu2[u] '	'Transport'	''
sll1815	sll1561	slr0070			'sll8031'	'NDH1_4pp'	'3 h[c] + h2o[c] + nadph[c] + pq[p] + co2[p] -> nadp[c] + hco3[c] + 3 h[p] + pqh2[p] '	'Transport'	''
sll1818	sll1564	slr0088			'sll8031'	'NDH1_3u'	'3 h[c] + h2o[c] + nadph[c] + pq[u] + co2[p] -> nadp[c] + hco3[c] + 3 h[u] + pqh2[u] '	'Transport'	''
sll1823	sll1566	slr0090			'slr0040'	'BCT1_syn'	'atp[c] + h2o[c] + hco3[p] -> adp[c] + h[c] + hco3[c] + pi[c] '	'Transport'	''
sll1841	sll1577	slr0091			'slr0041'	'BCT1_syn'	'atp[c] + h2o[c] + hco3[p] -> adp[c] + h[c] + hco3[c] + pi[c] '	'Transport'	''
sll1848	sll1578	slr0150			'slr0043'	'BCT1_syn'	'atp[c] + h2o[c] + hco3[p] -> adp[c] + h[c] + hco3[c] + pi[c] '	'Transport'	''
sll1852	sll1579	slr0185			'slr0044'	'BCT1_syn'	'atp[c] + h2o[c] + hco3[p] -> adp[c] + h[c] + hco3[c] + pi[c] '	'Transport'	''
sll1867	sll1580	slr0186			'slr0327'	'FE3abc'	'atp[c] + h2o[c] + fe3[p] -> adp[c] + h[c] + pi[c] + fe3[c] '	'Transport'	''
sll1874	sll1598	slr0194			'slr0415'	'NAt3pp'	'h[p] + na1[c] -> h[c] + na1[p] '	'Transport'	''
sll1875	sll1599	slr0212			'slr0467'	'ALAabcpp'	'atp[c] + h2o[c] + ala-L[p] -> adp[c] + h[c] + pi[c] + ala-L[c] '	'Transport'	''
sll1876	sll1600	slr0213			'slr0467'	'GLYabcpp'	'atp[c] + h2o[c] + gly[p] -> adp[c] + h[c] + pi[c] + gly[c] '	'Transport'	''
sll1883	sll1605	slr0216			'slr0467'	'GLNabcpp'	'atp[c] + h2o[c] + gln-L[p] -> adp[c] + h[c] + pi[c] + gln-L[c] '	'Transport'	''
sll1890	sll1612	slr0220			'slr0467'	'HISabcpp'	'atp[c] + h2o[c] + his-L[p] -> adp[c] + h[c] + pi[c] + his-L[c] '	'Transport'	''
sll1894	sll1614	slr0239			'slr0467'	'LEUabcpp'	'atp[c] + h2o[c] + leu-L[p] -> adp[c] + h[c] + pi[c] + leu-L[c] '	'Transport'	''
sll1898	sll1625	slr0252			'slr0467'	'PROabcpp'	'atp[c] + h2o[c] + pro-L[p] -> adp[c] + h[c] + pi[c] + pro-L[c] '	'Transport'	''
sll1898	sll1635	slr0260			'slr0467'	'SERabcpp'	'atp[c] + h2o[c] + ser-L[p] -> adp[c] + h[c] + pi[c] + ser-L[c] '	'Transport'	''
sll1899	sll1639	slr0261			'slr0513'	'FE3abc'	'atp[c] + h2o[c] + fe3[p] -> adp[c] + h[c] + pi[c] + fe3[c] '	'Transport'	''
sll1902	sll1641	slr0288			'slr0529'	'GLCGLYCabcpp_syn'	'atp[c] + h2o[c] + glcglyc[p] -> adp[c] + h[c] + pi[c] + glcglyc[c] '	'Transport'	''
sll1908	sll1653	slr0293			'slr0529'	'SUCRabcpp_syn'	'atp[c] + h2o[c] + sucr[p] -> adp[c] + h[c] + pi[c] + sucr[c] '	'Transport'	''
sll1916	sll1662	slr0301			'slr0530'	'GLCGLYCabcpp_syn'	'atp[c] + h2o[c] + glcglyc[p] -> adp[c] + h[c] + pi[c] + glcglyc[c] '	'Transport'	''
sll1917	sll1669	slr0331			'slr0530'	'SUCRabcpp_syn'	'atp[c] + h2o[c] + sucr[p] -> adp[c] + h[c] + pi[c] + sucr[c] '	'Transport'	''
sll1931	sll1676	slr0342			'slr0531'	'GLCGLYCabcpp_syn'	'atp[c] + h2o[c] + glcglyc[p] -> adp[c] + h[c] + pi[c] + glcglyc[c] '	'Transport'	''
sll1945	sll1682	slr0343			'slr0531'	'SUCRabcpp_syn'	'atp[c] + h2o[c] + sucr[p] -> adp[c] + h[c] + pi[c] + sucr[c] '	'Transport'	''
sll1958	sll1683	slr0348			'slr0559'	'ALAabcpp'	'atp[c] + h2o[c] + ala-L[p] -> adp[c] + h[c] + pi[c] + ala-L[c] '	'Transport'	''
sll1981	sll1688	slr0357			'slr0559'	'GLYabcpp'	'atp[c] + h2o[c] + gly[p] -> adp[c] + h[c] + pi[c] + gly[c] '	'Transport'	''
sll1987	sll1713	slr0370			'slr0559'	'GLNabcpp'	'atp[c] + h2o[c] + gln-L[p] -> adp[c] + h[c] + pi[c] + gln-L[c] '	'Transport'	''
sll1994	sll1721	slr0379			'slr0559'	'HISabcpp'	'atp[c] + h2o[c] + his-L[p] -> adp[c] + h[c] + pi[c] + his-L[c] '	'Transport'	''
sll2010	sll1722	slr0381			'slr0559'	'LEUabcpp'	'atp[c] + h2o[c] + leu-L[p] -> adp[c] + h[c] + pi[c] + leu-L[c] '	'Transport'	''
slr0009	sll1732	slr0394			'slr0559'	'PROabcpp'	'atp[c] + h2o[c] + pro-L[p] -> adp[c] + h[c] + pi[c] + pro-L[c] '	'Transport'	''
slr0012	sll1733	slr0400			'slr0559'	'SERabcpp'	'atp[c] + h2o[c] + ser-L[p] -> adp[c] + h[c] + pi[c] + ser-L[c] '	'Transport'	''
slr0014	sll1734	slr0406			'slr0747'	'GLCGLYCabcpp_syn'	'atp[c] + h2o[c] + glcglyc[p] -> adp[c] + h[c] + pi[c] + glcglyc[c] '	'Transport'	''
slr0017	sll1735	slr0426			'slr0747'	'SUCRabcpp_syn'	'atp[c] + h2o[c] + sucr[p] -> adp[c] + h[c] + pi[c] + sucr[c] '	'Transport'	''
slr0018	sll1747	slr0444			'slr0797'	'COBALT2abcpp'	'atp[c] + h2o[c] + cobalt2[c] -> adp[c] + h[c] + pi[c] + cobalt2[p] '	'Transport'	''
slr0032	sll1750	slr0447			'slr0798'	'ZN2abcpp'	'atp[c] + h2o[c] + zn2[c] -> adp[c] + h[c] + pi[c] + zn2[p] '	'Transport'	''
slr0033	sll1758	slr0452			'slr0949'	'ALAabcpp'	'atp[c] + h2o[c] + ala-L[p] -> adp[c] + h[c] + pi[c] + ala-L[c] '	'Transport'	''
slr0051	sll1760	slr0477			'slr0949'	'GLYabcpp'	'atp[c] + h2o[c] + gly[p] -> adp[c] + h[c] + pi[c] + gly[c] '	'Transport'	''
slr0054	sll1776	slr0492			'slr0949'	'GLNabcpp'	'atp[c] + h2o[c] + gln-L[p] -> adp[c] + h[c] + pi[c] + gln-L[c] '	'Transport'	''
slr0055	sll1815	slr0493			'slr0949'	'HISabcpp'	'atp[c] + h2o[c] + his-L[p] -> adp[c] + h[c] + pi[c] + his-L[c] '	'Transport'	''
slr0056	sll1823	slr0500			'slr0949'	'LEUabcpp'	'atp[c] + h2o[c] + leu-L[p] -> adp[c] + h[c] + pi[c] + leu-L[c] '	'Transport'	''
slr0066	sll1831	slr0506			'slr0949'	'PROabcpp'	'atp[c] + h2o[c] + pro-L[p] -> adp[c] + h[c] + pi[c] + pro-L[c] '	'Transport'	''
slr0070	sll1833	slr0520			'slr0949'	'SERabcpp'	'atp[c] + h2o[c] + ser-L[p] -> adp[c] + h[c] + pi[c] + ser-L[c] '	'Transport'	''
slr0078	sll1841	slr0523			'slr1200'	'UREAabcpp'	'atp[c] + h2o[c] + urea[p] -> adp[c] + h[c] + pi[c] + urea[c] '	'Transport'	''
slr0088	sll1848	slr0525			'slr1201'	'UREAabcpp'	'atp[c] + h2o[c] + urea[p] -> adp[c] + h[c] + pi[c] + urea[c] '	'Transport'	''
slr0090	sll1852	slr0526			'slr1216'	'MG2tpp'	'atp[c] + h2o[c] + mg2[p] -> adp[c] + h[c] + pi[c] + mg2[c] '	'Transport'	''
slr0091	sll1867	slr0528			'slr1247'	'PIuabcpp'	'atp[c] + h2o[c] + pi[p] -> adp[c] + h[c] + 2 pi[c] '	'Transport'	''
slr0096	sll1874	slr0536			'slr1248'	'PIuabcpp'	'atp[c] + h2o[c] + pi[p] -> adp[c] + h[c] + 2 pi[c] '	'Transport'	''
slr0116	sll1875	slr0543			'slr1249'	'PIuabcpp'	'atp[c] + h2o[c] + pi[p] -> adp[c] + h[c] + 2 pi[c] '	'Transport'	''
slr0121	sll1876	slr0546			'slr1250'	'PIuabcpp'	'atp[c] + h2o[c] + pi[p] -> adp[c] + h[c] + 2 pi[c] '	'Transport'	''
slr0150	sll1878	slr0549			'slr1295'	'FE3abc'	'atp[c] + h2o[c] + fe3[p] -> adp[c] + h[c] + pi[c] + fe3[c] '	'Transport'	''
slr0185	sll1883	slr0550			'slr1302'	'NDH1_4pp'	'3 h[c] + h2o[c] + nadph[c] + pq[p] + co2[p] -> nadp[c] + hco3[c] + 3 h[p] + pqh2[p] '	'Transport'	''
slr0186	sll1890	slr0553			'slr1452'	'SULabcpp'	'atp[c] + h2o[c] + so4[p] -> adp[c] + h[c] + pi[c] + so4[c] '	'Transport'	''
slr0194	sll1893	slr0557			'slr1454'	'SULabcpp'	'atp[c] + h2o[c] + so4[p] -> adp[c] + h[c] + pi[c] + so4[c] '	'Transport'	''
slr0212	sll1894	slr0585			'slr1455'	'SULabcpp'	'atp[c] + h2o[c] + so4[p] -> adp[c] + h[c] + pi[c] + so4[c] '	'Transport'	''
slr0213	sll1898	slr0591			'slr1508'	'Ktpp'	'h[p] + k[p] -> h[c] + k[c] '	'Transport'	''
slr0216	sll1899	slr0597			'slr1509'	'Ktpp'	'h[p] + k[p] -> h[c] + k[c] '	'Transport'	''
slr0220	sll1908	slr0600			'slr1512'	'H2CO3_NAt_syn'	'na1[p] + hco3[p] -> hco3[c] + na1[c] '	'Transport'	''
slr0239	sll1916	slr0608			'slr1595'	'NAt3pp'	'h[p] + na1[c] -> h[c] + na1[p] '	'Transport'	''
slr0252	sll1917	slr0618			'slr1727'	'NAt3pp'	'h[p] + na1[c] -> h[c] + na1[p] '	'Transport'	''
slr0260	sll1920	slr0624			'slr1735'	'ARGabcpp'	'atp[c] + h2o[c] + arg-L[p] -> adp[c] + h[c] + pi[c] + arg-L[c] '	'Transport'	''
slr0261	sll1931	slr0636			'slr1735'	'GLNabcpp'	'atp[c] + h2o[c] + gln-L[p] -> adp[c] + h[c] + pi[c] + gln-L[c] '	'Transport'	''
slr0288	sll1945	slr0638			'slr1735'	'HISabcpp'	'atp[c] + h2o[c] + his-L[p] -> adp[c] + h[c] + pi[c] + his-L[c] '	'Transport'	''
slr0293	sll1958	slr0649			'slr1735'	'LYSabcpp'	'atp[c] + h2o[c] + lys-L[p] -> adp[c] + h[c] + pi[c] + lys-L[c] '	'Transport'	''
slr0301	sll1973	slr0652			'slr1881'	'ALAabcpp'	'atp[c] + h2o[c] + ala-L[p] -> adp[c] + h[c] + pi[c] + ala-L[c] '	'Transport'	''
slr0319	sll1981	slr0657			'slr1881'	'GLYabcpp'	'atp[c] + h2o[c] + gly[p] -> adp[c] + h[c] + pi[c] + gly[c] '	'Transport'	''
slr0329	sll1987	slr0661			'slr1881'	'GLNabcpp'	'atp[c] + h2o[c] + gln-L[p] -> adp[c] + h[c] + pi[c] + gln-L[c] '	'Transport'	''
slr0331	sll1994	slr0662			'slr1881'	'HISabcpp'	'atp[c] + h2o[c] + his-L[p] -> adp[c] + h[c] + pi[c] + his-L[c] '	'Transport'	''
slr0342	sll2010	slr0665			'slr1881'	'LEUabcpp'	'atp[c] + h2o[c] + leu-L[p] -> adp[c] + h[c] + pi[c] + leu-L[c] '	'Transport'	''
slr0343	sll8031	slr0676			'slr1881'	'PROabcpp'	'atp[c] + h2o[c] + pro-L[p] -> adp[c] + h[c] + pi[c] + pro-L[c] '	'Transport'	''
slr0348	slr0009	slr0682			'slr1881'	'SERabcpp'	'atp[c] + h2o[c] + ser-L[p] -> adp[c] + h[c] + pi[c] + ser-L[c] '	'Transport'	''
slr0357	slr0012	slr0710			'slr1950'	'CU2abcpp_syn'	'atp[c] + h2o[c] + cu2[p] -> adp[c] + h[c] + pi[c] + cu2[c] '	'Transport'	''
slr0370	slr0014	slr0721			'slr2044'	'ZNabcpp'	'atp[c] + h2o[c] + zn2[p] -> adp[c] + h[c] + pi[c] + zn2[c] '	'Transport'	''
slr0379	slr0015	slr0737			'slr2045'	'ZNabcpp'	'atp[c] + h2o[c] + zn2[p] -> adp[c] + h[c] + pi[c] + zn2[c] '	'Transport'	''
slr0381	slr0017	slr0738			'slr2057'	'H2Otpp'	'h2o[p] <=> h2o[c] '	'Transport'	''
slr0394	slr0018	slr0739			'slr2057'	'H2Otu_syn'	'h2o[u] <=> h2o[c] '	'Transport'	''
slr0400	slr0032	slr0746			'Sll0418'	'MPBQ'	'amet[c] + 2m6phol[c] <=> h[c] + ahcys[c] + 23dmphol[c] '	'Ubiquinone and other pterpenoids biosynthesis'	'2.1.1.-'
slr0402	slr0033	slr0752			'sll0603'	'OXGDC2'	'h[c] + akg[c] + thmpp[c] -> co2[c] + ssaltpp[c] '	'Ubiquinone and other pterpenoids biosynthesis'	'4.1.1.71'
slr0406	slr0036	slr0783			'sll0603'	'SHCHCS2'	'ichor[c] + ssaltpp[c] -> pyr[c] + thmpp[c] + 2shchc[c] '	'Ubiquinone and other pterpenoids biosynthesis'	'2.2.1.9'
slr0426	slr0040	slr0787			'sll1653'	'DMTPHT'	'amet[c] + dmtphllqne[c] -> h[c] + ahcys[c] + phllqne[c] '	'Ubiquinone and other pterpenoids biosynthesis'	'2.1.1.-'
slr0444	slr0041	slr0809			'slr0089'	'TOCOPHOM1'	'amet[c] + gtocophe[c] <=> h[c] + ahcys[c] + atocophe[c] '	'Ubiquinone and other pterpenoids biosynthesis'	'2.1.1.95'
slr0446	slr0043	slr0812			'slr0089'	'TOCOPHOM2'	'amet[c] + dtocophe[c] <=> h[c] + ahcys[c] + btocophe[c] '	'Ubiquinone and other pterpenoids biosynthesis'	' 2.1.1.95'
slr0447	slr0044	slr0817			'slr1518'	'DHNAPHT'	'2 fdxo-2:2[c] + phdp[c] + dhna[c] -> h[c] + co2[c] + ppi[c] + 2 fdxr-2:2[c] + dmtphllqne[c] '	'Ubiquinone and other pterpenoids biosynthesis'	'2.5.1.-'
slr0452	slr0051	slr0827			'slr1736'	'HGPHT'	'h[c] + hgentis[c] + phdp[c] -> co2[c] + ppi[c] + 2m6phol[c] '	'Ubiquinone and other pterpenoids biosynthesis'	'2.5.9.-'
slr0477	slr0055	slr0836			'slr1737'	'TOCOPHS1'	'23dmphol[c] <=> gtocophe[c] '	'Ubiquinone and other pterpenoids biosynthesis'	''
slr0492	slr0056	slr0838			'slr1737'	'TOCOPHS2'	'2m6phol[c] -> dtocophe[c] '	'Ubiquinone and other pterpenoids biosynthesis'	''
slr0493	slr0066	slr0839			'slr0229'	'HIBD_syn'	'nad[c] + 3hmp[c] -> h[c] + nadh[c] + mmtsa[c] '	'Valine leucine and isoleucine biosynthesis'	'1.1.1.31'
slr0500	slr0070	slr0844
slr0506	slr0084	slr0847
slr0519	slr0088	slr0851
slr0520	slr0089	slr0861
slr0523	slr0090	slr0877
slr0525	slr0091	slr0884
slr0526	slr0118	slr0886
slr0528	slr0150	slr0887
slr0536	slr0185	slr0898
slr0543	slr0186	slr0899
slr0546	slr0194	slr0905
slr0549	slr0212	slr0906
slr0550	slr0213	slr0917
slr0553	slr0214	slr0927
slr0557	slr0216	slr0936
slr0585	slr0220	slr0940
slr0591	slr0229	slr0942
slr0596	slr0239	slr0943
slr0597	slr0252	slr0951
slr0600	slr0260	slr0952
slr0603	slr0261	slr0958
slr0608	slr0288	slr0963
slr0618	slr0293	slr0966
slr0624	slr0301	slr0969
slr0636	slr0327	slr0983
slr0638	slr0331	slr0985
slr0646	slr0335	slr1022
slr0649	slr0342	slr1030
slr0652	slr0343	slr1031
slr0657	slr0348	slr1051
slr0661	slr0357	slr1055
slr0662	slr0370	slr1067
slr0665	slr0379	slr1072
slr0676	slr0381	slr1078
slr0682	slr0384	slr1093
slr0697	slr0394	slr1096
slr0707	slr0395	slr1123
slr0710	slr0400	slr1124
slr0721	slr0406	slr1133
slr0737	slr0415	slr1136
slr0738	slr0426	slr1137
slr0739	slr0435	slr1138
slr0746	slr0444	slr1145
slr0752	slr0447	slr1159
slr0782	slr0452	slr1164
slr0783	slr0458	slr1165
slr0787	slr0467	slr1171
slr0804	slr0477	slr1176
slr0809	slr0488	slr1181
slr0812	slr0492	slr1185
slr0817	slr0493	slr1226
slr0827	Slr0493	slr1233
slr0836	slr0500	slr1237
slr0838	slr0506	slr1238
slr0839	slr0513	slr1239
slr0844	slr0520	slr1254
slr0847	slr0523	slr1255
slr0851	slr0525	slr1256
slr0861	slr0526	slr1259
slr0877	slr0528	slr1269
slr0884	slr0529	slr1279
slr0886	slr0530	slr1280
slr0887	slr0531	slr1281
slr0897	slr0536	slr1289
slr0898	slr0543	slr1291
slr0899	slr0546	slr1311
slr0905	slr0549	slr1312
slr0906	slr0550	slr1329
slr0917	slr0553	slr1330
slr0927	slr0557	slr1332
slr0936	slr0559	slr1334
slr0940	slr0585	slr1336
slr0942	slr0591	slr1347
slr0943	slr0597	slr1348
slr0951	slr0600	slr1349
slr0952	slr0608	slr1350
slr0958	slr0618	slr1351
slr0963	slr0624	slr1364
slr0965	slr0633	slr1367
slr0966	slr0636	slr1369
slr0969	slr0638	slr1418
slr0983	slr0649	slr1423
slr0984	slr0652	slr1424
slr0985	slr0657	slr1434
slr0994	slr0661	slr1448
slr1022	slr0662	slr1453
slr1030	slr0665	slr1467
slr1031	slr0676	slr1476
slr1051	slr0682	slr1511
slr1055	slr0710	slr1517
slr1067	slr0721	slr1542
slr1072	slr0737	slr1550
slr1078	slr0738	slr1556
slr1093	slr0739	slr1559
slr1096	slr0746	slr1622
slr1123	slr0747	slr1623
slr1124	slr0749	slr1626
slr1129	slr0750	slr1643
slr1133	slr0752	slr1645
slr1136	slr0772	slr1653
slr1137	slr0776	slr1655
slr1138	slr0783	slr1656
slr1145	slr0787	slr1665
slr1159	slr0788	slr1691
slr1164	slr0797	slr1703
slr1165	slr0798	slr1720
slr1171	Slr0806	slr1722
slr1176	slr0809	slr1743
slr1181	slr0812	slr1746
slr1185	slr0817	slr1756
slr1211	slr0827	slr1777
slr1226	slr0836	slr1784
slr1233	slr0838	slr1787
slr1237	slr0839	slr1791
slr1238	slr0844	slr1793
slr1239	slr0847	slr1808
slr1251	slr0851	slr1828
slr1254	slr0861	slr1834
slr1255	slr0877	slr1835
slr1256	slr0879	slr1842
slr1259	slr0884	slr1843
slr1265	slr0886	slr1848
slr1269	slr0887	slr1867
slr1278	slr0898	slr1874
slr1279	slr0899	slr1878
slr1280	slr0905	slr1879
slr1281	slr0906	slr1882
slr1289	slr0917	slr1884
slr1291	slr0927	slr1887
slr1299	slr0936	slr1898
slr1311	slr0940	slr1925
slr1312	slr0942	slr1933
slr1325	slr0943	slr1938
slr1329	slr0949	slr1945
slr1330	slr0951	slr1979
slr1332	slr0952	slr1991
slr1334	slr0953	slr1992
slr1336	slr0958	slr1993
slr1347	slr0963	slr1994
slr1348	slr0966	slr2023
slr1349	slr0969	slr2026
slr1350	slr0983	slr2035
slr1351	slr0985	slr2043
slr1364	slr1020	slr2072
slr1367	slr1022	slr2074
slr1369	slr1030	slr2079
slr1392	slr1031	slr2081
slr1418	slr1051	slr2082
slr1423	slr1055	slr2083
slr1424	slr1067	slr2088
slr1434	slr1072	slr2094
slr1448	slr1078	slr2130
slr1453	slr1093	slr2132
slr1467	slr1096	slr2136
slr1476	slr1099	sml0001
slr1511	slr1123	sml0002
slr1517	slr1124	sml0003
slr1542	slr1133	sml0004
slr1550	slr1134	sml0005
slr1556	slr1136	sml0007
slr1559	slr1137	sml0008
slr1598	slr1138	smr0003
slr1622	slr1145	smr0004
slr1623	slr1159	smr0005
slr1626	slr1164	smr0006
slr1643	slr1165	smr0007
slr1645	slr1167	smr0008
slr1653	slr1171	smr0010
slr1655	slr1176	ssl0020
slr1656	slr1181	ssl0563
slr1665	slr1185	ssl2153
slr1691	slr1200	ssl2598
slr1703	slr1201	ssl2615
slr1720	slr1216	ssl3803
slr1722	slr1219	ssr0390
slr1743	slr1226	ssr1720
slr1746	slr1233	ssr2831
slr1756	slr1237	ssr3451
slr1761	slr1238
slr1772	slr1239
slr1777	slr1247
slr1779	slr1248
slr1784	slr1249
slr1787	slr1250
slr1791	slr1254
slr1793	slr1255
slr1808	slr1256
slr1828	slr1259
slr1834	slr1269
slr1835	slr1279
slr1842	slr1280
slr1843	slr1281
slr1848	slr1289
slr1867	slr1291
slr1874	slr1295
slr1878	slr1302
slr1879	slr1311
slr1882	slr1312
slr1884	slr1329
slr1887	slr1330
slr1888	slr1332
slr1898	slr1334
slr1924	slr1336
slr1925	slr1347
slr1933	slr1348
slr1934	slr1349
slr1938	slr1350
slr1945	slr1351
slr1975	slr1364
slr1979	slr1367
slr1991	slr1369
slr1992	slr1379
slr1993	slr1380
slr1994	slr1418
slr2007	slr1423
slr2009	slr1424
slr2023	slr1434
slr2026	slr1448
slr2035	slr1452
slr2043	slr1453
slr2072	slr1454
slr2074	slr1455
slr2079	slr1459
slr2081	slr1467
slr2082	slr1476
slr2083	slr1508
slr2088	slr1509
slr2094	slr1511
slr2130	slr1512
slr2132	slr1517
slr2136	slr1518
sml0001	slr1542
sml0002	slr1550
sml0003	slr1556
sml0004	slr1559
sml0005	slr1595
sml0007	slr1622
sml0008	slr1623
smr0001	slr1626
smr0003	slr1643
smr0004	slr1645
smr0005	slr1653
smr0006	slr1655
smr0007	slr1656
smr0008	slr1665
smr0010	slr1672
ssl0020	slr1691
ssl0563	slr1703
ssl2153	slr1720
ssl2296	slr1722
ssl2598	slr1727
ssl2615	slr1735
ssl2982	slr1736
ssl3803	slr1737
ssr0390	slr1739
ssr1386	slr1743
ssr1720	slr1746
ssr2831	slr1755
ssr3451	slr1756
	slr1777
	slr1784
	slr1787
	slr1790
	slr1791
	slr1793
	slr1808
	slr1828
	slr1829
	slr1830
	slr1834
	slr1835
	slr1840
	slr1842
	slr1843
	slr1848
	slr1867
	slr1874
	slr1878
	slr1879
	slr1881
	slr1882
	slr1884
	slr1887
	slr1898
	slr1899
	slr1925
	slr1933
	slr1938
	slr1945
	slr1950
	slr1979
	slr1986
	slr1991
	slr1992
	slr1993
	slr1994
	slr2001
	slr2002
	slr2023
	slr2026
	slr2035
	slr2043
	slr2044
	slr2045
	slr2051
	slr2057
	slr2067
	slr2072
	slr2074
	slr2079
	slr2081
	slr2082
	slr2083
	slr2088
	slr2089
	slr2094
	slr2130
	slr2132
	slr2136
	sml0001
	sml0002
	sml0003
	sml0004
	sml0005
	sml0007
	sml0008
	smr0003
	smr0004
	smr0005
	smr0006
	smr0007
	smr0008
	smr0009
	smr0010
	ssl0020
	ssl0563
	ssl2153
	ssl2598
	ssl2615
	ssl3093
	ssl3803
	ssr0102
	ssr0390
	ssr1720
	ssr2016
	ssr2831
	ssr3383
	ssr3451

## Sheet: Dead end metabolites 
Number of dead end metabolites (125)
(S)-Methylmalonate semialdehyde
(S)-Propane-1,2-diol
1,5-Diaminopentane
1-Aminopropan-2-ol
1-deoxy-D-xylulose
2,3-Disphospho-D-glycerate
2-(beta-D-Glucosyl)-sn-glycerol
2-Hydroxyphenylacetate
2-Methyl-4-amino-5-hydroxymethylpyrimidine diphosphate
2-Octaprenylphenol
2-Phenylacetamide
3,5-Cyclic AMP, Adenosine 3[-,5[-cyclic monophosphate, Cyclic adenylic acid
3,5-Cyclic GMP
3,4-Dihydroxymandelaldehyde
3,4-Dihydroxyphenylethyleneglycol
3-Hydroxy-2-methylpropanoate
3-Octaprenyl-4-hydroxybenzoate
3-Phosphohydroxypyruvate
4-Acetamidobutanoate
4-Amino-5-hydroxymethyl-2-methylpyrimidine
4-Aminobutanal
4-Guanidinobutanamide
4-Guanidinobutanoate
4-Hydroxy-benzyl alcohol
4-Methyl-5-(2-hydroxyethyl)-thiazole
5-Formyltetrahydrofolate
6-Pyruvoyl-5,6,7,8-tetrahydropterin
7,8-Diaminononanoate
8-Amino-7-oxononanoate
Adenosyl cobinamide
Bilirubin
Biotin
C04051
Coproporphyrinogen I
Cu2+
Cys-Gly
D-Fructose 1-phosphate
D-Galactose
D-Glucose
D-Lactaldehyde
D-Tagatose 1,6-biphosphate
D-Tagatose 6-phosphate
Deoxyguanosine
Deoxyribose
Dihydroxyacetone
Diploptene
Diplopterol
Ethanol
Flavin adenine dinucleotide reduced
GDP-L-fucose
Glycyl-tRNA(Gly)
Imidazole-4-acetaldehyde
Imidazole-4-acetate
Indole-3-acetaldehyde
Indole-3-acetamide
Indole-3-acetate
L-1-Pyrroline-3-hydroxy-5-carboxylate
L-Alanyl-tRNA(Ala)
L-Arginyl-tRNA(Arg)
L-Asparaginyl-tRNA(Asn)
L-Aspartyl-tRNA(Asp)
L-Cystathionine
L-Cysteinyl-tRNA(Cys)
L-Glutaminyl-tRNA(Gln)
L-Glutamyl-tRNA(Gln)
L-Histidyl-tRNA(His)
L-Isoleucyl-tRNA(Ile)
L-Lactaldehyde
L-Leucyl-tRNA(Leu)
L-Lysine-tRNA (Lys)
L-Phenylalanyl-tRNA(Phe)
L-Prolyl-tRNA(Pro)
L-Seryl-tRNA(Ser)
L-Threonyl-tRNA(Thr)
L-Tryptophanyl-tRNA(Trp)
L-Tyrosyl-tRNA(Tyr)
L-Valyl-tRNA(Val)
Maltose
Mercaptopyruvate
N-Acetyl-D-mannosamine
N-Formylmethionyl-tRNA
N4-Acetylaminobutanal
O-Phospho-4-hydroxy-L-threonine
Oxidized glutathione
Phenylacetic acid
Pimeloyl-CoA
Pyridoxamine
Pyridoxamine 5-phosphate
Pyridoxine
Sucrose
Sulfur
Tetrahydrofolyl-[Glu](2)
Thiamin
Thymidine
UDP-N-acetylmuramoyl-L-alanyl-gamma-D-glutamyl-L-lysine
UDP-N-acetylmuramoyl-L-alanyl-gamma-D-glutamyl-L-lysyl-D-alanyl-D-alanine
Ubiquinol-8
Ubiquinone-8
Uroporphyrinogen I
beta-Aminopropion aldehyde
dAMP
dIDP
dITP
dTDP-L-rhamnose
myo-Inositol
nickel
tRNA(Ala)
tRNA(Arg)
tRNA(Asn)
tRNA(Asp)
tRNA(Cys)
tRNA(Gly)
tRNA(His)
tRNA(Ile)
tRNA(Leu)
tRNA(Lys)
tRNA(Met)
tRNA(Phe)
tRNA(Pro)
tRNA(Ser)
tRNA(Thr)
tRNA(Trp)
tRNA(Tyr)
tRNA(Val)
trans-4-Hydroxy-L-proline

## Sheet: Metabolites
Metabolite name	Metabolite description	Metabolite neutral formula	Metabolite charged formula	Metabolite charge	Metabolite compartment	Metabolite KEGG Id	Metabolite PubChemID	Metabolite CheBI ID	Inchi string	Smiles
atp[c]	ATP	C10H16N5O13P3	C10H12N5O13P3	-4	C00002
glc-D[c]	D-Glucose	C6H12O6	C6H12O6	0	C00031
adp[c]	ADP	C10H15N5O10P2	C10H12N5O10P2	-3	C00008
g6p[c]	D-Glucose 6-phosphate	C6H13O9P	C6H11O9P	-2	C00092
h[c]	H+	H	H	1	C00080
glc-B[c]	D-Glucose	C6H12O6	C6H12O6	0
g6p-B[c]	D-Glucose 6-phosphate	C6H11O9P	C6H11O9P	-2
34dhmald[c]	3,4-Dihydroxymandelaldehyde	C8H8O4	C8H8O4	0	C05577
nadh[c]	Nicotinamide adenine dinucleotide - reduced	C21H29N7O14P2	C21H27N7O14P2	-2	C00004
34dhoxpeg[c]	3,4-Dihydroxyphenylethyleneglycol	C8H10O4	C8H10O4	0	C05576
nad[c]	Nicotinamide adenine dinucleotide	C21H28N7O14P2	C21H26N7O14P2	-1	C00003
34hpp[c]	3-(4-Hydroxyphenyl)pyruvate	C9H8O4	C9H7O4	-1	C01179
o2[c]	O2	O2	O2	0	C00007
co2[c]	CO2	CO2	CO2	0	C00011
hgentis[c]	Homogentisate	C8H8O4	C8H7O4	-1	C00544
3hdecACP[c]	(R)-3-Hydroxydecanoyl-[acyl-carrier protein]	C21H40N2O9PRS	C21H39N2O9PRS	-1	C04619
h2o[c]	H2O	H2O	H2O	0	C00001
tdec2eACP[c]	trans-Dec-2-enoyl-[acyl-carrier protein]	C21H38N2O8PRS	C21H37N2O8PRS	-1	C05754
3hddecACP[c]	(R)-3-Hydroxydodecanoyl-[acyl-carrier protein]	C23H44N2O9PRS	C23H43N2O9PRS	-1	C05757
tddec2eACP[c]	trans-Dodec-2-enoyl-[acyl-carrier protein]	C23H42N2O8PRS	C23H41N2O8PRS	-1	C05758
3hcddec5eACP[c]	(R)-3-hydroxy-cis-dodec-5-enoyl-[acyl-carrier protein]	C23H42N2O9PRS	C23H41N2O9PRS	-1
t3c5ddeceACP[c]	trans-3-cis-5-dodecenoyl-[acyl-carrier protein]	C23H40N2O8PRS	C23H39N2O8PRS	-1
3hmrsACP[c]	(R)-3-Hydroxytetradecanoyl-[acyl-carrier protein]	C25H48N2O9PRS	C25H47N2O9PRS	-1	C04688
tmrs2eACP[c]	trans-Tetradec-2-enoyl-[acyl-carrier protein]	C25H46N2O8PRS	C25H45N2O8PRS	-1	C05760
3hcmrs7eACP[c]	(R)-3-hydroxy-cis-myristol-7-eoyl-[acyl-carrier protein]	C25H46N2O9PRS	C25H45N2O9PRS	-1
t3c7mrseACP[c]	trans-3-cis-7-myristoleoyl-[acyl-carrier protein]	C25H44N2O8PRS	C25H43N2O8PRS	-1
3hpalmACP[c]	R-3-hydroxypalmitoyl-[acyl-carrier protein]	C27H52N2O9PRS	C27H51N2O9PRS	-1	C04633
tpalm2eACP[c]	trans-Hexadec-2-enoyl-[acyl-carrier protein]	C27H50N2O8PRS	C27H49N2O8PRS	-1	C05763
3hcpalm9eACP[c]	(R)-3-hydroxy-cis-palm-9-eoyl-[acyl-carrier protein]	C27H50N2O9PRS	C27H49N2O9PRS	-1
t3c9palmeACP[c]	trans-3-cis-9-palmitoleoyl-[acyl-carrier protein]	C27H48N2O8PRS	C27H47N2O8PRS	-1
3hoctaACP[c]	(R)-3-Hydroxyoctadecanoyl-[acyl-carrier protein]	C29H56N2O9PRS	C29H55N2O9PRS	-1
toctd2eACP[c]	trans-octadec-2-enoyl-[acyl-carrier protein]	C29H54N2O8PRS	C29H53N2O8PRS	-1
3hcvac11eACP[c]	(R)-3-hydroxy-cis-vacc-11-enoyl-[acyl-carrier protein]	C29H54N2O9PRS	C29H53N2O9PRS	-1
t3c11vaceACP[c]	trans-3-cis-11-vacceoyl-[acyl-carrier protein]	C29H52N2O8PRS	C29H51N2O8PRS	-1
3haACP[c]	(3R)-3-Hydroxyacyl-[acyl-carrier protein]	C15H28N2O9PRS	C15H27N2O9PRS	-1	C01271
but2eACP[c]	But-2-enoyl-[acyl-carrier protein]	C15H26N2O8PRS	C15H25N2O8PRS	-1	C04246
3hhexACP[c]	(R)-3-Hydroxyhexanoyl-[acyl-carrier protein]	C17H32N2O9PRS	C17H31N2O9PRS	-1	C05747
thex2eACP[c]	trans-Hex-2-enoyl-[acyl-carrier protein]	C17H30N2O8PRS	C17H29N2O8PRS	-1	C05748
3hoctACP[c]	(R)-3-Hydroxyoctanoyl-[acyl-carrier protein]	C19H36N2O9PRS	C19H35N2O9PRS	-1	C04620
toct2eACP[c]	trans-Oct-2-enoyl-[acyl-carrier protein]	C19H34N2O8PRS	C19H33N2O8PRS	-1	C05751
3odecACP[c]	3-Oxodecanoyl-[acyl-carrier protein]	C21H38N2O9PRS	C21H37N2O9PRS	-1	C05753
nadph[c]	Nicotinamide adenine dinucleotide phosphate - reduced	C21H30N7O17P3	C21H26N7O17P3	-4	C00005
nadp[c]	Nicotinamide adenine dinucleotide phosphate	C21H28N7O17P3	C21H25N7O17P3	-3	C00006
3oddecACP[c]	3-Oxododecanoyl-[acyl-carrier protein]	C23H42N2O9PRS	C23H41N2O9PRS	-1	C05756
3ocddec5eACP[c]	3-oxo-cis-dodec-5-enoyl-[acyl-carrier protein]	C23H40N2O9PRS	C23H39N2O9PRS	-1	C00008
3omrsACP[c]	3-Oxotetradecanoyl-[acyl-carrier protein]	C25H46N2O9PRS	C25H45N2O9PRS	-1	C05759
3ocmrs7eACP[c]	3-oxo-cis-myristol-7-eoyl-[acyl-carrier protein]	C25H44N2O9PRS	C25H43N2O9PRS	-1
3opalmACP[c]	3-Oxohexadecanoyl-[acyl-carrier protein]	C27H50N2O9PRS	C27H49N2O9PRS	-1	C05762
3ocpalm9eACP[c]	3-oxo-cis-palm-9-eoyl-[acyl-carrier protein]	C27H48N2O9PRS	C27H47N2O9PRS	-1
3ooctdACP[c]	3-Oxooctadecanoyl-[acyl-carrier protein]	C29H54N2O9PRS	C29H53N2O9PRS	-1
3ocvac11eACP[c]	3-oxo-cis-vacc-11-enoyl-[acyl-carrier protein]	C29H52N2O9PRS	C29H51N2O9PRS	-1
actACP[c]	Acetoacetyl-ACP	C15H26N2O9PRS	C15H25N2O9PRS	-1	C05744
3ohexACP[c]	3-Oxohexanoyl-[acyl-carrier protein]	C17H30N2O9PRS	C17H29N2O9PRS	-1	C05746
3ooctACP[c]	3-Oxooctanoyl-[acyl-carrier protein]	C19H34N2O9PRS	C19H33N2O9PRS	-1	C05750
malACP[c]	Malonyl-[acyl-carrier protein]	C14H24N2O10PRS	C14H22N2O10PRS	-2	C01209
ocACP[c]	Octanoyl-ACP (n-C8:0ACP)	C19H36N2O8PRS	C19H35N2O8PRS	-1	C05752
ACP[c]	acyl carrier protein	C11H22N2O7PRS	C11H21N2O7PRS	-1	C00229
dcaACP[c]	Decanoyl-ACP (n-C10:0ACP)	C21H40N2O8PRS	C21H39N2O8PRS	-1	C05755
cdec3eACP[c]	cis-dec-3-enoyl-[acyl-carrier protein] (n-C10:1)	C21H38N2O8PRS	C21H37N2O8PRS	-1
ddcaACP[c]	Dodecanoyl-ACP (n-C12:0ACP)	C23H44N2O8PRS	C23H43N2O8PRS	-1	C05223
cddec5eACP[c]	cis-dodec-5-enoyl-[acyl-carrier protein] (n-C12:1)	C23H42N2O8PRS	C23H41N2O8PRS	-1
myrsACP[c]	Myristoyl-ACP (n-C14:0ACP)	C25H48N2O8PRS	C25H47N2O8PRS	-1	C05761
tdeACP[c]	cis-tetradec-7-enoyl-[acyl-carrier protein] (n-C14:1)	C25H46N2O8PRS	C25H45N2O8PRS	-1
palmACP[c]	Palmitoyl-ACP (n-C16:0ACP)	C27H52N2O8PRS	C27H51N2O8PRS	-1	C05764
hdeACP[c]	cis-hexadec-9-enoyl-[acyl-carrier protein] (n-C16:1)	C27H50N2O8PRS	C27H49N2O8PRS	-1
butACP[c]	Butyryl-ACP (n-C4:0ACP)	C15H28N2O8PRS	C15H27N2O8PRS	-1	C05745
hexACP[c]	Hexanoyl-ACP (n-C6:0ACP)	C17H32N2O8PRS	C17H31N2O8PRS	-1	C05749
4abutn[c]	4-Aminobutanal	C4H9NO	C4H10NO	1
4abut[c]	4-Aminobutanoate	C4H9NO2	C4H9NO2	0	C00334
adocbip[c]	Adenosyl cobinamide phosphate	C58H84CoN16O14P	C58H83CoN16O14P	-1	C06509
gtp[c]	GTP	C10H16N5O14P3	C10H12N5O14P3	-4	C00044
agdpcbi[c]	Adenosine-GDP-cobinamide	C68H96CoN21O21P2	C68H95CoN21O21P2	-1	C06510
ppi[c]	Diphosphate	H4O7P2	HO7P2	-3	C00013
accoa[c]	Acetyl-CoA	C23H38N7O17P3S	C23H34N7O17P3S	-4	C00024
hco3[c]	Bicarbonate	CH2O3	CHO3	-1	C00288
malcoa[c]	Malonyl-CoA	C24H38N7O19P3S	C24H33N7O19P3S	-5	C00083
pi[c]	Phosphate	H3O4P	HO4P	-2	C00009
acglu[c]	N-Acetyl-L-glutamate	C7H11NO5	C7H9NO5	-2	C00624
acg5p[c]	N-Acetyl-L-glutamyl 5-phosphate	C7H12NO8P	C7H9NO8P	-3	C04133
glu-L[c]	L-Glutamate	C5H9NO4	C5H8NO4	-1	C00025
coa[c]	Coenzyme A	C21H36N7O16P3S	C21H32N7O16P3S	-4	C00010
ac[c]	Acetate	C2H4O2	C2H3O2	-1	C00033
actp[c]	Acetyl phosphate	C2H5O5P	C2H3O5P	-2	C00227
pyr[c]	Pyruvate	C3H4O3	C3H3O3	-1	C00022
alac-S[c]	(S)-2-Acetolactate	C5H8O4	C5H7O4	-1	C06010
acACP[c]	Acetyl-ACP	C13H24N2O8PRS	C13H23N2O8PRS	-1
cit[c]	Citrate	C6H8O7	C6H5O7	-3	C00158
icit[c]	Isocitrate	C6H8O7	C6H5O7	-3	C00311
acorn[c]	N2-Acetyl-L-ornithine	C7H14N2O3	C7H14N2O3	0	C00437
akg[c]	2-Oxoglutarate	C5H6O5	C5H4O5	-2	C00026
acg5sa[c]	N-Acetyl-L-glutamate 5-semialdehyde	C7H11NO4	C7H10NO4	-1	C01250
fmn[c]	FMN	C17H21N4O9P	C17H19N4O9P	-2	C00061
ribflv[c]	Riboflavin	C17H20N4O6	C17H20N4O6	0	C00255
amp[c]	AMP	C10H14N5O7P	C10H12N5O7P	-2	C00020
adcobhex[c]	Adenosyl cobyrinate hexaamide, Adenosylcobyric acid	C55H76CoN15O11	C55H76CoN15O11	0
appl[c]	1-Aminopropan-2-ol	C3H9NO	C3H10NO	1	C05771
adocbi[c]	Adenosyl cobinamide	C58H83CoN16O11	C58H84CoN16O11	1	C06508
applp[c]	D-1-Aminopropan-2-ol O-phosphate	C3H10NO4P	C3H9NO4P	-1	C04122
adcobdam[c]	Adenosyl cobyrinate diamide	C55H72CoN11O15	C55H68CoN11O15	-4	C06506
gln-L[c]	L-Glutamine	C5H10N2O3	C5H10N2O3	0	C00064
dadp[c]	dADP	C10H15N5O9P2	C10H12N5O9P2	-3	C00206
rdmbzi[c]	N1-(alpha-D-ribosyl)-5,6-dimethylbenzimidazole	C14H18N2O4	C14H18N2O4	0	C05775
adocbl[c]	Adenosylcobalamin	C72H100CoN18O17P	C72H100CoN18O17P	0	C00194
gmp[c]	GMP	C10H14N5O8P	C10H12N5O8P	-2	C00144
adprib[c]	ADPribose	C15H23N5O14P2	C15H21N5O14P2	-2
r5p[c]	alpha-D-Ribose 5-phosphate	C5H11O8P	C5H9O8P	-2	C00117
ade[c]	Adenine	C5H5N5	C5H5N5	0	C00147
prpp[c]	5-Phospho-alpha-D-ribose 1-diphosphate	C5H13O14P3	C5H8O14P3	-5	C00119
aicar[c]	5-Amino-1-(5-Phospho-D-ribosyl)imidazole-4-carboxamide	C9H15N4O8P	C9H13N4O8P	-2	C04677
C04051[c]	C04051	C4H6N4O	C4H6N4O	0	C04051
aps[c]	Adenosine 5'-phosphosulfate	C10H14N5O10PS	C10H12N5O10PS	-2	C00224
paps[c]	3'-Phosphoadenylyl sulfate	C10H15N5O13P2S	C10H11N5O13P2S	-4
dcamp[c]	N6-(1,2-Dicarboxyethyl)-AMP	C14H18N5O11P	C14H14N5O11P	-4	C03794
fum[c]	Fumarate	C4H4O4	C4H2O4	-2	C00122
25aics[c]	(S)-2-[5-Amino-1-(5-phospho-D-ribosyl)imidazole-4-carboxamido]succinate	C13H19N4O12P	C13H15N4O12P	-4	C04823
asp-L[c]	L-Aspartate	C4H7NO4	C4H6NO4	-1	C00049
imp[c]	IMP	C10H13N4O8P	C10H11N4O8P	-2	C00130
gdp[c]	GDP	C10H15N5O11P2	C10H12N5O11P2	-3	C00035
agm[c]	Agmatine	C5H12N4	C5H16N4	2	C00179
ptrc[c]	Putrescine	C4H12N2	C4H14N2	2	C00134
urea[c]	Urea	CH4N2O	CH4N2O	0	C00086
1hdecg3p[c]	1-hexadecanoyl-sn-glycerol 3-phosphate	C19H39O7P1	C19H37O7P1	-2	C00681
pa160[c]	1,2-dihexadecanoyl-sn-glycerol 3-phosphate	C35H69O8P1	C35H67O8P1	-2	C00416
1hdec9eg3p[c]	1-hexadec-9-enoyl-sn-glycerol 3-phosphate	C19H37O7P1	C19H35O7P1	-2
pa161[c]	1,2-dihexadec-9-enoyl-sn-glycerol 3-phosphate	C35H67O8P1	C35H63O8P1	-2	C00416
1odecg3p[c]	1-octadecanoyl-sn-glycerol 3-phosphate	C21H43O7P1	C21H41O7P1	-2	C00681
ocdcaACP[c]	Octadecanoyl-ACP (n-C18:0ACP)	C29H56N2O8PRS	C29H55N2O8PRS	-1
pa180[c]	1,2-dioctadecanoyl-sn-glycerol 3-phosphate	C39H77O8P1	C39H75O8P1	-2	C00416
1odec11eg3p[c]	1-octadec-11-enoyl-sn-glycerol 3-phosphate	C21H41O7P1	C21H39O7P1	-2
octeACP[c]	cis-octadec-11-enoyl-[acyl-carrier protein] (n-C18:1)	C29H54N2O8PRS	C29H53N2O8PRS	-1
pa181[c]	1,2-dioctadec-11-enoyl-sn-glycerol 3-phosphate	C39H73O8P1	C39H71O8P1	-2	C00416
1odec9eg3p[c]	1-octadec-9-enoyl-sn-glycerol 3-phosphate	C21H41O7P1	C21H39O7P1	-2
octe(9)ACP[c]	cis-octadec-9-enoyl-[acyl-carrier protein] (n-C18:1)	C29H54N2O8PRS	C29H53N2O8PRS	-1	C01203
pa181:9[c]	1,2-dioctadec-9-enoyl-sn-glycerol 3-phosphate	C39H73O8P1	C39H71O8P1	-2
1odec912eg3p[c]	1-octadec-9-12-dienoyl-sn-glycerol 3-phosphate	C21H39O7P1	C21H37O7P1	-2
octe(9:12)ACP[c]	linoleoyl-ACP (n-C18:2ACP)	C29H52N2O8PRS	C29H51N2O8PRS	-1	C16160
pa182:9:12[c]	1,2-dioctadec-9-12-dienoyl-sn-glycerol 3-phosphate	C39H69O8P1	C39H67O8P1	-2
1odec6912eg3p[c]	1-octadec-6-9-12trienoyl-sn-glycerol 3-phosphate	C21H37O7P1	C21H35O7P1	-2
octe(6:9:12)ACP[c]	γ-linolenoilACP	C29H48N2O8PRS	C29H49N2O8PRS	-1
pa183:6:9:12[c]	1,2-dioctadec-6-9-12-trienoyl-sn-glycerol 3-phosphate	C39H65O8P1	C39H63O8P1	-2
1odec91215eg3p[c]	1-octadec-9-12-15-trienoyl-sn-glycerol 3-phosphate	C21H37O7P1	C21H35O7P1	-2
pa183:9:12:15[c]	1,2-dioctadec-9-12-15-trienoyl-sn-glycerol 3-phosphate	C39H65O8P1	C39H63O8P1	-2
1odec691215eg3p[c]	1-octadec-6-9-12-15-tetraenoyl-sn-glycerol 3-phosphate	C21H35O7P1	C21H33O7P1	-2
octe(6:9:12:15)ACP[c]	OctadecatetraenoilACP	C29H48N2O8PRS	C29H47N2O8PRS	-1
pa184:6:9:12:15[c]	1,2-dioctadec-6-9-12-15-tetraenoyl-sn-glycerol 3-phosphate	C39H61O8P1	C39H59O8P1	-2
ahcys[c]	S-Adenosyl-L-homocysteine	C14H20N6O5S	C14H20N6O5S	0	C00021
adn[c]	Adenosine	C10H13N5O4	C10H13N5O4	0	C00212
hcys-L[c]	L-Homocysteine	C4H9NO2S	C4H9NO2S	0	C00155
air[c]	5-amino-1-(5-phospho-D-ribosyl)imidazole	C8H14N3O7P	C8H12N3O7P	-2	C03373
4ahmmp[c]	4-Amino-5-hydroxymethyl-2-methylpyrimidine	C6H9N3O	C6H9N3O	0	C01279
gcald[c]	Glycolaldehyde	C2H4O2	C2H4O2	0	C00266
10fthf[c]	10-Formyltetrahydrofolate	C20H23N7O7	C20H21N7O7	-2	C00234
fprica[c]	5-Formamido-1-(5-phospho-D-ribosyl)imidazole-4-carboxamide	C10H15N4O9P	C10H13N4O9P	-2	C04734
thf[c]	5,6,7,8-Tetrahydrofolate	C19H23N7O6	C19H21N7O6	-2	C00101
5aizc[c]	5-amino-1-(5-phospho-D-ribosyl)imidazole-4-carboxylate	C9H14N3O9P	C9H11N3O9P	-3	C04751
ala-D[c]	D-Alanine	C3H7NO2	C3H7NO2	0	C00133
alaala[c]	D-Alanyl-D-alanine	C6H12N2O3	C6H12N2O3	0	C00993
nh4[c]	Ammonium	H3N	H4N	1	C01342
ala-L[c]	L-Alanine	C3H7NO2	C3H7NO2	0	C00041
glyald[c]	D-Glyceraldehyde	C3H6O3	C3H6O3	0	C00577
glyc[c]	Glycerol	C3H8O3	C3H8O3	0	C00116
etoh[c]	Ethanol	C2H6O	C2H6O	0	C00469
acald[c]	Acetaldehyde	C2H4O	C2H4O	0	C00084
id3acald[c]	Indole-3-acetaldehyde	C10H9NO	C10H9NO	0
ind3ac[c]	Indole-3-acetate	C10H9NO2	C10H8NO2	-1
anth[c]	Anthranilate	C7H7NO2	C7H6NO2	-1	C00108
pran[c]	N-(5-Phospho-D-ribosyl)anthranilate	C12H16NO9P	C12H13NO9P	-3	C04302
chor[c]	chorismate	C10H10O6	C10H8O6	-2	C00251
5apru[c]	5-Amino-6-(5'-phosphoribosylamino)uracil	C9H15N4O9P	C9H13N4O9P	-2	C01268
5aprbu[c]	5-Amino-6-(5'-phosphoribitylamino)uracil	C9H17N4O9P	C9H15N4O9P	-2	C04454
arg-L[c]	L-Arginine	C6H14N4O2	C6H15N4O2	1	C00062
argsuc[c]	N(omega)-(L-Arginino)succinate	C10H18N4O6	C10H17N4O6	-1	C03406
citr-L[c]	L-Citrulline	C6H13N3O3	C6H13N3O3	0
4pasp[c]	4-Phospho-L-aspartate	C4H8NO7P	C4H6NO7P	-2	C03082
aspsa[c]	L-Aspartate 4-semialdehyde	C4H7NO3	C4H7NO3	0	C00441
asn-L[c]	L-Asparagine	C4H8N2O3	C4H8N2O3	0	C00152
ala-B[c]	beta-Alanine	C3H7NO2	C3H7NO2	0
cbp[c]	Carbamoyl phosphate	CH4NO5P	CH2NO5P	-2	C00169
cbasp[c]	N-Carbamoyl-L-aspartate	C5H8N2O5	C5H6N2O5	-2	C00438
h2o2[c]	Hydrogen peroxide	H2O2	H2O2	0	C00027
iasp[c]	Iminoaspartate	C4H5NO4	C4H3NO4	-2	C05840
oaa[c]	Oxaloacetate	C4H4O5	C4H2O5	-2	C00036
h[p]	H+	H	H	1	C00080
h[v]	H+	H	H	1	C00080
prbatp[c]	1-(5-Phosphoribosyl)-ATP	C15H25N5O20P4	C15H19N5O20P4	-6	C02739
bamppald[c]	beta-Aminopropion aldehyde	C3H7NO	C3H8NO	1
bcarote[c]	beta-Carotene	C40H56	C40H56	0	C02094
bcryptox[c]	beta-Cryptoxanthin	C40H56O	C40H56O	0	C08591
zeax[c]	Zeaxanthin	C40H56O2	C40H56O2	0	C06098
echin[c]	Echinenone	C40H54O	C40H54O	0	C08592
biliverd[c]	Biliverdin	C33H34N4O6	C33H32N4O6	-2
amet[c]	S-Adenosyl-L-methionine	C15H23N6O5S	C15H23N6O5S	1	C00019
dtbt[c]	Dethiobiotin	C10H17N2O3	C10H17N2O3	-1
s[c]	Sulfur	S	S	0
btn[c]	Biotin	C10H16N2O3S	C10H15N2O3S	-1
dad-5[c]	5'-Deoxyadenosine	C10H13N5O3	C10H13N5O3	0	C05198
met-L[c]	L-Methionine	C5H11NO2S	C5H11NO2S	0	C00073
ficytc6[v]	Ferricytochrome c6	R	R	3	C00125
pqh2[v]	Plastoquinol	C8H10O2	C8H10O2	0	C16693
focytc6[v]	Ferrocytochrome c6	R	R	2	C00126
pq[v]	Plastoquinone	C8H8O2	C8H8O2	0	C02061
pcox[p]	Plastocyanin(Cu2+)	R	R	2	C03162
pqh2[p]	Plastoquinol	C8H10O2	C8H10O2	0	C16693
pcrd[p]	Plastocyanin(Cu+)	R	R	1	C03025
pq[p]	Plastoquinone	C8H8O2	C8H8O2	0	C02061
pcox[v]	Plastocyanin(Cu2+)	R	R	2	C03162
pcrd[v]	Plastocyanin(Cu+)	R	R	1	C03025
ficytc6[p]	Ferricytochrome c6	R	R	3	C00125
focytc6[p]	Ferrocytochrome c6	R	R	2	C00126
4c2me[c]	4-(cytidine 5'-diphospho)-2-C-methyl-D-erythritol	C14H25N3O14P2	C14H23N3O14P2	-2	C11435
2p4c2me[c]	2-phospho-4-(cytidine 5'-diphospho)-2-C-methyl-D-erythritol	C14H26N3O17P3	C14H22N3O17P3	-4
fdxr-2:2[c]	Reduced ferredoxin	Fe2S2X	Fe2S2X	-1	C00138
fdxo-2:2[c]	Oxidized ferredoxin	Fe2S2X	Fe2S2X	0	C00139
pphn[c]	Prephenate	C10H10O6	C10H8O6	-2	C00254
3psme[c]	5-O-(1-Carboxyvinyl)-3-phosphoshikimate	C10H13O10P	C10H9O10P	-4	C01269
chlld[c]	Chlorophyllide a	C35H34MgN4O5	C35H33MgN4O5	-1	C02139
phdp[c]	Phytyl diphosphate	C20H42O7P2	C20H39O7P2	-3	C05427
cholphya[c]	Chlorophyll a	C55H72MgN4O5	C55H72MgN4O5	0	C05306
cobalt2[c]	Co2+	Co	Co	2	C00175
hgbam[c]	Hydrogenobyrinate a,c diamide	C45H62N6O12	C45H57N6O12	-5	C06503
co2dam[c]	Cob(II)yrinate a,c diamide	C45H60CoN6O12	C45H56CoN6O12	-4	C06504
cpppg3[c]	Coproporphyrinogen III	C36H44N4O8	C36H40N4O8	-4	C03263
pppg9[c]	Protoporphyrinogen IX	C34H40N4O4	C34H38N4O4	-2	C01079
csn[c]	Cytosine		C4H5N3O	0	C00380
ura[c]	Uracil	C4H4N2O2	C4H4N2O2	0	C00106
utp[c]	UTP	C9H15N2O15P3	C9H11N2O15P3	-4	C00075
ctp[c]	CTP	C9H16N3O14P3	C9H12N3O14P3	-4	C00063
o2[v]	O2	O2	O2	0	C00007
h2o[v]	H2O	H2O	H2O	0	C00001
o2[p]	O2	O2	O2	0	C00007
h2o[p]	H2O	H2O	H2O	0	C00001
cyanphy[c]	Cyanophycin (multi-Larginyl-poli [L--aspartic acid]) polimer (n+2)	C10H17N5O4R	C10H17N5O4R	0
precyanphy[c]	Cyanophycin (multi-Larginyl-poli [L--aspartic acid]) polimer (n)	R	R	0
co1dam[c]	Cob(I)yrinate a,c diamide	C45H61CoN6O12	C45H56CoN6O12	-5	C06505
pppi[c]	Inorganic triphosphate	HO14P3	HO10P3	-4
acser[c]	O-Acetyl-L-serine	C5H9NO4	C5H9NO4	0	C00979
h2s[c]	Hydrogen sulfide	H2S	H2S	0
cys-L[c]	L-Cysteine	C3H7NO2S	C3H7NO2S	0	C00097
mercppyr[c]	Mercaptopyruvate	C3H4O3S	C3H3O3S	-1
cmp[c]	CMP	C9H14N3O8P	C9H12N3O8P	-2	C00055
cdp[c]	CDP	C9H15N3O11P2	C9H12N3O11P2	-3	C00112
26dap-M[c]	meso-2,6-Diaminoheptanedioate	C7H14N2O4	C7H14N2O4	0
lys-L[c]	L-Lysine	C6H14N2O2	C6H15N2O2	1	C00047
26dap-LL[c]	LL-2,6-Diaminoheptanedioate	C7H14N2O4	C7H14N2O4	0	C00666
cdpdhdecg[c]	CDP-1,2-dihexadecanoylglycerol	C44H81N3O15P2	C44H79N3O15P2	-2	C00269
cdpdhdec9eg[c]	CDP-1,2-dihexadec-9-enoylglycerol	C44H77N3O15P2	C44H75N3O15P2	-2	C00269
cdpdodecg[c]	CDP-1,2-dioctadecanoylglycerol	C48H89N3O15P2	C48H87N3O15P2	-2	C00269
cdpdodec11eg[c]	CDP-1,2-dioctadec-11-enoylglycerol	C48H85N3O15P2	C48H83N3O15P2	-2	C00269
cdpdodec9eg[c]	CDP-1,2-dioctadec-9-enoylglycerol	C48H85N3O15P2	C48H83N3O15P2	-2
cdpdodec912eg[c]	CDP-1,2-dioctadec-9-12-dienoylglycerol	C48H81N3O15P2	C48H79N3O15P2	-2
cdpdodec6912eg[c]	CDP-1,2-dioctadec-6-9-12-trienoylglycerol	C48H77N3O15P2	C48H75N3O15P2	-2
cdpdodec91215eg[c]	CDP-1,2-dioctadec-9-12-15-trienoylglycerol	C48H77N3O15P2	C48H75N3O15P2	-2
cdpdodec691215eg[c]	CDP-1,2-dioctadec-6-9-12-15-tetraenoylglycerol	C48H73N3O15P2	C48H71N3O15P2	-2
ru5p-D[c]	D-Ribulose 5-phosphate	C5H11O8P	C5H9O8P	-2	C00199
db4p[c]	3,4-dihydroxy-2-butanone 4-phosphate	C4H9O6P	C4H7O6P	-2
for[c]	Formate	CH2O2	CH1O2	-1	C00058
dann[c]	7,8-Diaminononanoate	C9H20N2O2	C9H21N2O2	1
dctp[c]	dCTP	C9H16N3O13P3	C9H12N3O13P3	-4	C00458
dutp[c]	dUTP	C9H15N2O14P3	C9H11N2O14P3	-4	C00460
e4p[c]	D-Erythrose 4-phosphate	C4H9O7P	C4H7O7P	-2	C00279
pep[c]	Phosphoenolpyruvate	C3H5O6P	C3H2O6P	-3	C00074
2dda7p[c]	2-Dehydro-3-deoxy-D-arabino-heptonate 7-phosphate	C7H13O10P	C7H10O10P	-3	C04691
4h2oglt[c]	4-Hydroxy-2-oxoglutarate	C5H6O6	C5H4O6	-2
glx[c]	Glyoxylate	C2H2O3	C2H1O3	-1	C00048
octe(9:12:15)ACP[c]	α-lineloyl-ACP (n-C18:3ACP)	C29H50N2O8PRS	C29H49N2O8PRS	-1	C16161
udpgal[c]	UDPgalactose	C15H24N2O17P2	C15H22N2O17P2	-2
mgdg160[c]	1,2-Diacyl-3-beta-D-galactosyl-sn-glycerol (n-C16)	C41H78O5	C41H78O5	0
dgdg160[c]	Digalactosyl-diacylglycerol(n-C16)	C47H88O10	C47H89O10	1
udp[c]	UDP	C9H14N2O12P2	C9H11N2O12P2	-3	C00015
mgdg161[c]	1,2-Diacyl-3-beta-D-galactosyl-sn-glycerol (n-C16:1)	C41H74O5	C41H74O5	0
dgdg161[c]	Digalactosyl-diacylglycerol(n-C16:1)	C47H84O10	C47H85O10	1
mgdg180[c]	1,2-Diacyl-3-beta-D-galactosyl-sn-glycerol (n-C18:0)	C45H82O5	C45H82O5	0
dgdg180[c]	Digalactosyl-diacylglycerol(n-C18:0)	C51H92O10	C51H93O10	1
mgdg181[c]	1,2-Diacyl-3-beta-D-galactosyl-sn-glycerol (n-C18:1)	C45H78O5	C45H78O5	0
dgdg181[c]	Digalactosyl-diacylglycerol(n-C18:1)	C51H88O10	C51H89O10	1
mgdg181:9[c]	1,2-Diacyl-3-beta-D-galactosyl-sn-glycerol (n-C18:1)	C45H78O5	C45H78O5	0
dgdg181:9[c]	Digalactosyl-diacylglycerol(n-C18:1)	C51H88O10	C51H89O10	1
mgdg182:9:12[c]	1,2-Diacyl-3-beta-D-galactosyl-sn-glycerol (n-C18:2)	C45H74O5	C45H74O5	0
dgdg182:9:12[c]	Digalactosyl-diacylglycerol(n-C18:2)	C51H84O10	C51H85O10	1
mgdg183:6:9:12[c]	1,2-Diacyl-3-beta-D-galactosyl-sn-glycerol (n-C18:3)	C45H70O5	C45H70O5	0
dgdg183:6:9:12[c]	Digalactosyl-diacylglycerol(n-C18:3)	C51H80O10	C51H81O10	1
mgdg183:9:12:15[c]	1,2-Diacyl-3-beta-D-galactosyl-sn-glycerol (n-C18:3)	C45H70O5	C45H70O5	0
dgdg183:9:12:15[c]	Digalactosyl-diacylglycerol(n-C18:3)	C51H80O10	C51H81O10	1
mgdg184:6:9:12:15[c]	1,2-Diacyl-3-beta-D-galactosyl-sn-glycerol (n-C18:4)	C45H66O5	C45H66O5	0
dgdg184:6:9:12:15[c]	Digalactosyl-diacylglycerol(n-C18:4)	C51H78O10	C51H77O10	1
23dhmb[c]	(R)-2,3-Dihydroxy-3-methylbutanoate	C5H10O4	C5H9O4	-1	C04272
3mob[c]	3-Methyl-2-oxobutanoate	C5H8O3	C5H7O3	-1	C00141
23dhmp[c]	(R)-2,3-Dihydroxy-3-methylpentanoate	C6H12O4	C6H11O4	-1	C06007
3mop[c]	(S)-3-Methyl-2-oxopentanoate	C6H10O3	C6H9O3	-1	C00671
23dhdp[c]	2,3-Dihydrodipicolinate	C7H7NO4	C7H5NO4	-2	C03340
thdp[c]	2,3,4,5-Tetrahydrodipicolinate	C7H9NO4	C7H7NO4	-2	C03972
dhf[c]	7,8-Dihydrofolate	C19H21N7O6	C19H19N7O6	-2	C00415
dhpt[c]	Dihydropteroate	C14H14N6O3	C14H13N6O3	-1	C00921
dhnpt[c]	Dihydroneopterin	C9H13N5O4	C9H13N5O4	0	C04874
2ahhmp[c]	2-Amino-4-hydroxy-6-hydroxymethyl-7,8-dihydropteridine	C7H9N5O2	C7H9N5O2	0	C01300
dhor-S[c]	(S)-Dihydroorotate	C5H6N2O4	C5H5N2O4	-1	C00337
orot[c]	Orotate	C5H4N2O4	C5H3N2O4	-1	C00295
25dhpp[c]	2,5-Diamino-6-hydroxy-4-(5'-phosphoribosylamino)-pyrimidine	C9H16N5O8P	C9H14N5O8P	-2	C01304
3dhq[c]	3-Dehydroquinate	C7H10O6	C7H9O6	-1	C00944
3dhsk[c]	3-Dehydroshikimate	C7H8O5	C7H7O5	-1	C02637
h2mb4p[c]	1-hydroxy-2-methyl-2-(E)-butenyl 4-diphosphate	C5H12O8P2	C5H9O8P2	-3	C11811
dmpp[c]	Dimethylallyl diphosphate	C5H12O7P2	C5H9O7P2	-3	C00235
dhpmp[c]	Dihydroneopterin monophosphate	C9H14N5O7P	C9H12N5O7P	-2	C05925
ahdt[c]	2-Amino-4-hydroxy-6-(erythro-1,2,3-trihydroxypropyl)dihydropteridine triphosphate	C9H16N5O13P3	C9H12N5O13P3	-4	C04895
dpcoa[c]	Dephospho-CoA	C21H35N7O13P2S	C21H33N7O13P2S	-2	C00882
13dpg[c]	3-Phospho-D-glyceroyl phosphate	C3H8O10P2	C3H4O10P2	-4	C00236
23dpg[c]	2,3-Disphospho-D-glycerate	C3H8O10P2	C3H3O10P2	-5
pchlld[c]	Protochlorophyllide	C35H32MgN4O5	C35H31MgN4O5	-1	C02880
2dhp[c]	2-Dehydropantoate	C6H10O4	C6H9O4	-1	C00966
pant-R[c]	(R)-Pantoate	C6H12O4	C6H11O4	-1	C00522
drib[c]	Deoxyribose	C5H10O4	C5H10O4	0
2dr5p[c]	2-Deoxy-D-ribose 5-phosphate	C5H11O7P	C5H9O7P	-2
g3p[c]	Glyceraldehyde 3-phosphate	C3H7O6P	C3H5O6P	-2	C00661
dtmp[c]	dTMP	C10H15N2O8P	C10H13N2O8P	-2	C00364
dtdp[c]	dTDP	C10H16N2O11P2	C10H13N2O11P2	-3	C00363
dvpchlld[c]	Divinylprotochlorophyllide	C35H30MgN4O5	C35H29MgN4O5	-1	C11831
dxyl5p[c]	1-deoxy-D-xylulose 5-phosphate	C5H11O7P	C5H9O7P	-2	C11437
2me4p[c]	2-C-methyl-D-erythritol 4-phosphate	C5H13O7P	C5H11O7P	-2	C11434
e4hglu[c]	L-erythro-4-Hydroxyglutamate	C5H9NO5	C5H8NO5	-1
2pg[c]	D-Glycerate 2-phosphate	C3H7O7P	C3H4O7P	-3	C00631
fdp[c]	D-Fructose 1,6-bisphosphate	C6H14O12P2	C6H10O12P2	-4	C00354
f1p[c]	D-Fructose 1-phosphate	C6H13O9P	C6H11O9P	-2	C02976
s17bp[c]	Sedoheptulose 1,7-bisphosphate		C7H12O13P2	-4
f6p[c]	D-Fructose 6-phosphate	C6H13O9P	C6H11O9P	-2	C00085
fe2[c]	Fe2+	Fe	Fe	2
ppp9[c]	Protoporphyrin	C34H34N4O4	C34H32N4O4	-2	C02191
pheme[c]	Protoheme	C34H32FeN4O4	C34H30FeN4O4	-2	C00032
fad[c]	Flavin adenine dinucleotide oxidized	C27H33N9O15P2	C27H31N9O15P2	-2	C00016
2ahhmd[c]	2-Amino-4-hydroxy-6-hydroxymethyl-7,8-dihydropteridine diphosphate	C7H11N5O8P2	C7H8N5O8P2	-3	C04807
4abz[c]	4-Aminobenzoate	C7H7NO2	C7H6NO2	-1	C00568
5fthf[c]	5-Formyltetrahydrofolate		C20H21N7O7	-2
methf[c]	5,10-Methenyltetrahydrofolate	C20H22N7O6	C20H20N7O6	-1	C00445
frdp[c]	Farnesyl diphosphate	C15H28O7P2	C15H25O7P2	-3	C00448
ipdp[c]	Isopentenyl diphosphate	C5H12O7P2	C5H9O7P2	-3	C00129
ggdp[c]	Geranylgeranyl diphosphate	C20H36O7P2	C20H33O7P2	-3
mal-L[c]	L-Malate	C4H6O5	C4H4O5	-2	C00149
gam1p[c]	D-Glucosamine 1-phosphate	C6H14NO8P	C6H13NO8P	-1	C06156
acgam1p[c]	N-Acetyl-D-glucosamine 1-phosphate	C8H16NO9P	C8H14NO9P	-2	C04256
dttp[c]	dTTP	C10H17N2O14P3	C10H13N2O14P3	-4	C00459
g1p[c]	D-Glucose 1-phosphate	C6H13O9P	C6H11O9P	-2	C00103
dtdpglu[c]	dTDPglucose	C16H26N2O16P2	C16H24N2O16P2	-2
glu1sa[c]	L-Glutamate 1-semialdehyde	C5H9NO3	C5H9NO3	0	C03741
5aop[c]	5-Amino-4-oxopentanoate	C5H9NO3	C5H9NO3	0	C00430
sucsal[c]	Succinic semialdehyde	C4H6O3	C4H5O3	-1	C00232
glyc3p[c]	Glycerol 3-phosphate	C3H9O6P	C3H7O6P	-2	C00093
fadh2[c]	Flavin adenine dinucleotide reduced	C27H35N9O15P2	C27H33N9O15P2	-2	C01352
glu5p[c]	L-Glutamate 5-phosphate	C5H10NO7P	C5H8NO7P	-2	C03287
glu5sa[c]	L-Glutamate 5-semialdehyde	C5H9NO3	C5H9NO3	0	C01165
6pgl[c]	6-phospho-D-glucono-1,5-lactone	C6H11O9P	C6H9O9P	-2	C01236
gal[c]	D-Galactose	C6H12O6	C6H12O6	0
gal1p[c]	alpha-D-Galactose 1-phosphate	C6H11O9P	C6H11O9P	-2
udpg[c]	UDPglucose	C15H24N2O17P2	C15H22N2O17P2	-2	C00029
gar[c]	N1-(5-Phospho-D-ribosyl)glycinamide	C7H15N2O8P	C7H14N2O8P	-1	C03838
fgam[c]	N2-Formyl-N1-(5-phospho-D-ribosyl)glycinamide	C8H15N2O9P	C8H13N2O9P	-2	C04376
gcarote[c]	gamma-Carotene	C40H56	C40H56	0	C05435
gam6p[c]	D-Glucosamine 6-phosphate	C6H14NO8P	C6H13NO8P	-1	C00352
gdpddman[c]	GDP-4-dehydro-6-deoxy-D-mannose	C16H23N5O15P2	C16H21N5O15P2	-2
gdpfuc[c]	GDP-L-fucose	C16H25N5O15P2	C16H23N5O15P2	-2
ser-L[c]	L-Serine	C3H7NO3	C3H7NO3	0	C00065
gly[c]	Glycine	C2H5NO2	C2H5NO2	0	C00037
mlthf[c]	5,10-Methylenetetrahydrofolate	C20H23N7O6	C20H21N7O6	-2	C00143
glycogen[c]	glycogen	C6H10O5	C6H10O5	0
bglycogen[c]	branching glycogen	C6H10O5	C6H10O5	0
adpglc[c]	ADPglucose	C16H25N5O15P2	C16H23N5O15P2	-2
glucys[c]	gamma-L-Glutamyl-L-cysteine	C8H14N2O5S	C8H13N2O5S	-1	C00669
pram[c]	5-Phospho-beta-D-ribosylamine	C5H12NO7P	C5H11NO7P	-1	C03090
glu-D[c]	D-Glutamate	C5H9NO4	C5H8NO4	-1
glutrna[c]	L-Glutamyl-tRNA(Glu)	C5H7NO3R	C5H7NO3R	0	C02987
trnaglu[c]	tRNA (Glu)	R	R	0	C01641
2h3oppan[c]	2-Hydroxy-3-oxopropanoate	C3H4O4	C3H3O4	-1	C01146
glyc-R[c]	(R)-Glycerate	C3H6O4	C3H5O4	-1	C00258
dhap[c]	Dihydroxyacetone	C3H6O3	C3H6O3	0
3pg[c]	3-Phospho-D-glycerate	C3H7O7P	C3H4O7P	-3	C00197
glyclt[c]	Glycolate	C2H4O3	C2H3O3	-1	C00160
lgt-S[c]	(R)-S-Lactoylglutathione	C13H21N3O8S	C13H20N3O8S	-1
gthrd[c]	Reduced glutathione	C10H17N3O6S	C10H16N3O6S	-1	C00051
lac-D[c]	D-Lactate	C3H6O3	C3H5O3	-1	C00256
gdpmann[c]	GDP-D-mannose	C16H25N5O16P2	C16H23N5O16P2	-2
xmp[c]	Xanthosine 5'-phosphate	C10H13N4O9P	C10H11N4O9P	-2	C00655
6pgc[c]	6-Phospho-D-gluconate	C6H13O10P	C6H10O10P	-3	C00345
grdp[c]	Geranyl diphosphate	C10H20O7P2	C10H17O7P2	-3	C00341
cgly[c]	Cys-Gly	C5H10N2O3S	C5H10N2O3S	0
h2[c]	H2	H2	H2	0	C00282
hemeO[c]	Heme O	C49H58FeN4O5	C49H56FeN4O5	-2
hemeA_#1[c]	Heme A	C49H60FeN4O6	C49H54FeN4O6	-6
fru[c]	D-Fructose	C6H12O6	C6H12O6	0	C00095
2m6phol[c]	2-Methyl-6-phytylquinol	C27H46O2	C27H46O2	0	C15882
3hmp[c]	3-Hydroxy-2-methylpropanoate	C4H8O3	C4H7O3	-1	C01188
mmtsa[c]	(S)-Methylmalonate semialdehyde	C4H6O3	C4H5O3	-1	C06002
histd[c]	L-Histidinol	C6H11N3O	C6H12N3O	1	C00860
his-L[c]	L-Histidine	C6H9N3O2	C6H9N3O2	0	C00135
hisp[c]	L-Histidinol phosphate	C6H12N3O4P	C6H11N3O4P	-1	C01100
ppbng[c]	Porphobilinogen	C10H14N2O4	C10H13N2O4	-1	C00931
hmbil[c]	Hydroxymethylbilane	C40H46N4O17	C40H38N4O17	-8	C01024
co[c]	Carbon monoxide	CO	CO	0	C00237
co[p]	Carbon monoxide	CO	CO	0	C00237
co[e]	Carbon monoxide	CO	CO	0	C00237
1p3h5c[c]	L-1-Pyrroline-3-hydroxy-5-carboxylate		C5H6NO3	-1
4hpro-LT[c]	trans-4-Hydroxy-L-proline	C5H9NO3	C5H9NO3	0
hpyr[c]	Hydroxypyruvate	C3H4O4	C3H3O4	-1	C00168
hom-L[c]	L-Homoserine	C4H9NO3	C4H9NO3	0	C00263
phom[c]	O-Phospho-L-homoserine	C4H10NO6P	C4H8NO6P	-2	C01102
imacp[c]	3-(Imidazol-4-yl)-2-oxopropyl phosphate	C6H9N2O5P	C6H7N2O5P	-2	C01267
ichor[c]	Isochorismate	C10H10O6	C10H8O6	-2
prlp[c]	5-[(5-phospho-1-deoxyribulos-1-ylamino)methylideneamino]-1-(5-phosphoribosyl)imidazole-4-carboxamide	C15H25N5O15P2	C15H21N5O15P2	-4	C04916
eig3p[c]	D-erythro-1-(Imidazol-4-yl)glycerol 3-phosphate	C6H11N2O6P	C6H9N2O6P	-2
2cpr5p[c]	1-(2-Carboxyphenylamino)-1-deoxy-D-ribulose 5-phosphate	C12H16NO9P	C12H13NO9P	-3	C01302
3ig3p[c]	C'-(3-Indolyl)-glycerol 3-phosphate	C11H14NO6P	C11H12NO6P	-2	C03506
ile-L[c]	L-Isoleucine	C6H13NO2	C6H13NO2	0	C00407
im4act[c]	Imidazole-4-acetaldehyde	C5H6N2O	C5H6N2O	0
im4ac[c]	Imidazole-4-acetate	C5H6N2O2	C5H5N2O2	-1
3c2hmp[c]	3-Carboxy-2-hydroxy-4-methylpentanoate	C7H12O5	C7H10O5	-2	C04411
3c4mop[c]	3-Carboxy-4-methyl-2-oxopentanoate	C7H10O5	C7H8O5	-2	C04236
2ippm[c]	2-Isopropylmaleate	C7H10O4	C7H8O4	-2	C02631
3c3hmp[c]	3-Carboxy-3-hydroxy-4-methylpentanoate	C7H12O5	C7H10O5	-2	C02504
2ahbut[c]	(S)-2-Aceto-2-hydroxybutanoate	C6H10O4	C6H9O4	-1	C06006
lald-D[c]	D-Lactaldehyde	C3H6O2	C3H6O2	0
lald-L[c]	L-Lactaldehyde	C3H6O2	C3H6O2	0
12ppd-S[c]	(S)-Propane-1,2-diol	C3H8O2	C3H8O2	0	C02917
leu-L[c]	L-Leucine	C6H13NO2	C6H13NO2	0	C00123
4mop[c]	4-Methyl-2-oxopentanoate	C6H10O3	C6H9O3	-1	C00233
lipidX[c]	2,3-Bis(3-hydroxytetradecanoyl)-beta-D-glucosaminyl 1-phosphate	C34H66NO12P	C34H64NO12P	-2
u23ga[c]	UDP-2,3-bis(3-hydroxytetradecanoyl)glucosamine	C43H77N3O20P2	C43H75N3O20P2	-2
lipidAds[c]	Lipid A Disaccharide	C68H129N2O20P	C68H127N2O20P	-2
lycop[c]	Lycopene	C40H56	C40H56	0	C05432
malt[c]	Maltose	C12H22O11	C12H22O11	0
man1p[c]	D-Mannose 1-phosphate	C6H13O9P	C6H11O9P	-2
man6p[c]	D-Mannose 6-phosphate	C6H13O9P	C6H11O9P	-2	C00275
2mecdp[c]	2-C-methyl-D-erythritol 2,4-cyclodiphosphate	C5H12O9P2	C5H10O9P2	-2	C11453
5mthf[c]	5-Methyltetrahydrofolate	C20H24N7O6	C20H23N7O6	-1	C00440
12dgr160[c]	1,2-Diacyl-sn-glycerol (dihexadecanoyl, n-C16:0)	C35H68O5	C35H68O5	0
12dgr161[c]	1,2-Diacyl-sn-glycerol (dihexadec-9-enoyl, n-C16:1)	C35H64O5	C35H64O5	0
12dgr180[c]	1,2-Diacyl-sn-glycerol (dioctadecanoyl, n-C18:0)	C39H76O5	C39H76O5	0
12dgr181[c]	1,2-Diacyl-sn-glycerol (dioctadec-11-enoyl, n-C18:1)	C39H72O5	C39H72O5	0
12dgr181:9[c]	1,2-Diacyl-sn-glycerol (dioctadec-9-enoyl, n-C18:1)	C39H72O5	C39H72O5	0
12dgr182:9:12[c]	1,2-Diacyl-sn-glycerol (dioctadec-9-12-dienoyl, n-C18:2)	C39H68O5	C39H68O5	0
12dgr183:6:9:12[c]	1,2-Diacyl-sn-glycerol (dioctadec-6-9-12-trienoyl, n-C18:3)	C39H64O5	C39H64O5	0
12dgr183:9:12:15[c]	1,2-Diacyl-sn-glycerol (dioctadec-9-12-15-trienoyl, n-C18:3)	C39H64O5	C39H64O5	0
12dgr184:6:9:12:15[c]	1,2-Diacyl-sn-glycerol (dioctadec-6-9-12-15-tetraenoyl, n-C18:4)	C39H60O5	C39H60O5	0
mthgxl[c]	Methylglyoxal	C3H4O2	C3H4O2	0	C00546
mi1p-D[c]	1D-myo-Inositol 1-phosphate	C6H13O9P	C6H11O9P	-2
inost[c]	myo-Inositol	C6H12O6	C6H12O6	0
23dmphol[c]	2,3-Dimethyl-5-phytylquinol	C28H48O2	C28H48O2	0	C15883
mg2[c]	magnesium	Mg	Mg	2
mppp9[c]	Magnesium protoporphyrin	C34H32MgN4O4	C34H30MgN4O4	-2
mppp9om[c]	Magnesium protoporphyrin monomethyl ester	C35H34MgN4O4	C35H33MgN4O4	-1	C04536
hmppp9[c]	13(1)-Hydroxy-magnesium-protoporphyrin IX 13-monomethyl ester	C35H34MgN4O5	C35H33MgN4O5	-1	C11829
omppp9[c]	13(1)-Oxo-magnesium-protoporphyrin IX 13-monomethyl ester	C35H32MgN4O5	C35H31MgN4O5	-1	C11830
n4abutn[c]	N4-Acetylaminobutanal	C6H11NO2	C6H11NO2	0
4aabutn[c]	4-Acetamidobutanoate		C6H10NO3	-1
q8[c]	Ubiquinone-8	C49H74O4	C49H74O4	0	C00399
q8h2[c]	Ubiquinol-8	C49H76O4	C49H76O4	0	C00390
dnad[c]	Deamino-NAD+	C21H27N6O15P2	C21H24N6O15P2	-2	C00857
no3[c]	Nitrate	NO3	NO3	-1
no2[c]	Nitric acid	NO2	NO2	-1
didp[c]	dIDP	C10H14N4O10P2	C10H11N4O10P2	-3
ditp[c]	dITP	C10H15N4O13P3	C10H11N4O13P3	-4
dgdp[c]	dGDP	C10H15N5O10P2	C10H12N5O10P2	-3	C00361
dgtp[c]	dGTP	C10H16N5O13P3	C10H12N5O13P3	-4	C00286
dudp[c]	dUDP	C9H14N2O11P2	C9H11N2O11P2	-3	C01346
dcdp[c]	dCDP	C9H15N3O10P2	C9H12N3O10P2	-3	C00705
datp[c]	dATP	C10H16N5O12P3	C10H12N5O12P3	-4	C00131
idp[c]	IDP	C10H14N4O11P2	C10H11N4O11P2	-3
itp[c]	ITP	C10H15N4O14P3	C10H11N4O14P3	-4
nicrnt[c]	Nicotinate D-ribonucleotide	C11H15NO9P	C11H12NO9P	-2	C01185
quln[c]	Quinolinate	C7H5NO4	C7H3NO4	-2	C03722
ncam[c]	Nicotinamide	C6H6N2O	C6H6N2O	0	C00153
sbzcoa[c]	O-Succinylbenzoyl-CoA	C32H44N7O20P3S	C32H39N7O20P3S	-5
dhna[c]	1,4-Dihydroxy-2-naphthoate	C11H8O4	C11H7O4	-1	C03657
orn[c]	Ornithine	C5H12N2O2	C5H13N2O2	1	C01602
orot5p[c]	Orotidine 5'-phosphate	C10H13N2O11P	C10H10N2O11P	-3	C01103
ump[c]	UMP	C9H13N2O9P	C9H11N2O9P	-2	C00105
thmpp[c]	Thiamine diphosphate	C12H18N4O7P2S	C12H16N4O7P2S	-2
ssaltpp[c]	Succinate semialdehyde-thiamin diphosphate anion	C16H24N4O10P2S	C16H21N4O10P2S	-3
1pyr5c[c]	1-Pyrroline-5-carboxylate	C5H7NO2	C5H6NO2	-1	C03912
pro-L[c]	L-Proline	C5H9NO2	C5H9NO2	0	C00148
pnto-R[c]	(R)-Pantothenate	C9H17NO5	C9H16NO5	-1	C00864
udcpp[c]	Undecaprenyl phosphate	C55H91O4P	C55H89O4P	-2	C00348
ugmda[c]	UDP-N-acetylmuramoyl-L-alanyl-D-glutamyl-meso-2,6-diaminopimeloyl-D-alanyl-D-alanine	C41H65N9O28P2	C41H61N9O28P2	-4	C04882
uagmda[c]	Undecaprenyl-diphospho-N-acetylmuramoyl-L-alanyl-D-glutamyl-meso-2,6-diaminopimeloyl-D-alanyl-D-alanine	C87H143N7O23P2	C87H139N7O23P2	-4	C05897
trdrd[c]	Reduced thioredoxin	XH2	XH2	0	C00342
pap[c]	Adenosine 3',5'-bisphosphate	C10H15N5O10P2	C10H11N5O10P2	-4
so3[c]	Sulfite	H2O3S	O3S	-2	C00094
trdox[c]	Oxidized thioredoxin	X	X	0	C00343
pre4[c]	Precorrin 4	C44H52N4O17	C44H44N4O17	-8	C06407
pre5[c]	Precorrin 5	C45H54N4O17	C45H46N4O17	-8	C06416
pre3b[c]	Precorrin 3B	C43H50N4O17	C43H44N4O17	-6	C06406
dscl[c]	dihydrosirohydrochlorin	C42H48N4O16	C42H41N4O16	-7	C02463
pre3a[c]	Precorrin 3 A	C43H50N4O16	C43H43N4O16	-7	C05772
pre6a[c]	Precorrin 6A	C44H54N4O16	C44H47N4O16	-7	C06320
pre6b[c]	Precorrin 6B	C44H56N4O16	C44H49N4O16	-7	C06319
pre8[c]	Precorrin 8	C45H60N4O14	C45H53N4O14	-7	C06408
hgbyr[c]	Hydrogenobyrinate	C45H60N4O14	C45H54N4O14	-6	C06399
lpam[c]	Lipoamide	C8H15NOS2	C8H15NOS2	0	C00248
adhlam[c]	S-Acetyldihydrolipoamide	C10H19NO2S2	C10H19NO2S2	0	C01136
dhlam[c]	Dihydrolipoamide	C8H17NOS2	C8H17NOS2	0	C00579
3php[c]	3-Phosphohydroxypyruvate	C3H5O7P	C3H2O7P	-3	C03232
2pglyc[c]	2-Phosphoglycolate	C2H5O6P	C2H2O6P	-3
pgp160[c]	Phosphatidylglycerophosphate (dihexadecanoyl, n-C16:0)	C38H76O13P2	C38H73O13P2	-3	C03892
pg160[c]	Phosphatidylglycerol (dihexadecanoyl, n-C16:0)	C38H75O10P1	C38H74O10P1	-1
pgp161[c]	Phosphatidylglycerophosphate (dihexadec-9-enoyl, n-C16:1)	C38H72O13P2	C38H69O13P2	-3
pg161[c]	Phosphatidylglycerol (dihexadec-9-enoyl, n-C16:1)	C38H71O10P1	C38H70O10P1	-1	C00344
pgp180[c]	Phosphatidylglycerophosphate (dioctadecanoyl, n-C18:0)	C42H84O13P2	C42H81O13P2	-3	C03892
pg180[c]	Phosphatidylglycerol (dioctadecanoyl, n-C18:0)	C42H83O10P1	C42H82O10P1	-1	C00344
pgp181[c]	Phosphatidylglycerophosphate (dioctadec-11-enoyl, n-C18:1)	C42H80O13P2	C42H77O13P2	-3	C03892
pg181[c]	Phosphatidylglycerol (dioctadec-enoyl, n-C18:1)	C42H79O10P1	C42H78O10P1	-1
pgp181:9[c]	Phosphatidylglycerophosphate (dioctadec-9-enoyl, n-C18:1)	C42H80O13P2	C42H77O13P2	-3
pg181:9[c]	Phosphatidylglycerol (dioctadec-9-enoyl, n-C18:1)	C42H79O10P1	C42H78O10P1	-1
pgp182:9:12[c]	Phosphatidylglycerophosphate (dioctadec-9-12-dienoyl, n-C18:2)	C42H76O13P2	C42H73O13P2	-3
pg182:9:12[c]	Phosphatidylglycerol (dioctadec-9-12-dienoyl, n-C18:2)	C42H75O10P1	C42H74O10P1	-1
pgp183:6:9:12[c]	Phosphatidylglycerophosphate (dioctadec-6-9-12-trienoyl, n-C18:3)	C42H72O13P2	C42H69O13P2	-3
pg183:6:9:12[c]	Phosphatidylglycerol (dioctadec-6-9-12-trienoyl, n-C18:3)	C42H71O10P1	C42H70O10P1	-1
pgp183:9:12:15[c]	Phosphatidylglycerophosphate (dioctadec-9-12-15-trienoyl, n-C18:3)	C42H72O13P2	C42H69O13P2	-3
pg183:9:12:15[c]	Phosphatidylglycerol (dioctadec-9-12-15-trienoyl, n-C18:3)	C42H71O10P1	C42H70O10P1	-1
pgp184:6:9:12:15[c]	Phosphatidylglycerophosphate (dioctadec-6-9-12-15-tetraenoyl, n-C18:4)	C42H68O13P2	C42H65O13P2	-3
pg184:6:9:12:15[c]	Phosphatidylglycerol (dioctadec-6-9-12-15-tetraenoyl, n-C18:4)	C42H67O10P1	C42H66O10P1	-1
phbg[c]	Growing PHB granule	R	R	0
PHB[c]	PHB granule	C4H4O2R	C4H4O2R	0
phe-L[c]	L-Phenylalanine	C9H11NO2	C9H11NO2	0	C00079
phpyr[c]	Phenylpyruvate	C9H8O3	C9H7O3	-1	C00166
phytoe[c]	Phytoene	C40H64	C40H64	0	C05413
phytof[c]	Phytofluene	C40H62	C40H62	0	C05414
prephytedp[c]	Prephytoene diphosphate	C40H68O7P2	C40H65O7P2	-3	C03427
zcarote[c]	zeta-Carotene	C40H60	C40H60	0	C05430
4r5au[c]	4-(1-D-Ribitylamino)-5-aminouracil	C9H16N4O6	C9H16N4O6	0	C04732
4ppan[c]	D-4'-Phosphopantothenate	C9H18NO8P	C9H15NO8P	-3	C03492
4ppcys[c]	N-((R)-4-Phosphopantothenoyl)-L-cysteine	C12H23N2O9PS	C12H20N2O9PS	-3	C04352
pan4p[c]	Pantetheine 4'-phosphate	C11H23N2O7PS	C11H21N2O7PS	-2
r1p[c]	alpha-D-Ribose 1-phosphate	C5H11O8P	C5H9O8P	-2	C00442
peptido_syn[c]	Peptidoglycan subunit of Synechocystis sp. PCC8603	C40H64N8O21	C40H62N8O21	-2
peptido_syn[p]	Peptidoglycan subunit of Synechocystis sp. PCC8603	C40H64N8O21	C40H62N8O21	-2
uaagmda[c]	Undecaprenyl-diphospho-N-acetylmuramoyl-(N-acetylglucosamine)-L-ala-D-glu-meso-2,6-diaminopimeloyl-D-ala-D-ala	C95H156N8O28P2	C95H152N8O28P2	-4	C05898
udcpdp[c]	Undecaprenyl diphosphate	C55H92O7P2	C55H89O7P2	-3	C04574
decdp[c]	all trans Decaprenyl diphosphate	C50H78O7P2	C50H81O7P2	-3	C11356
fpram[c]	2-(Formamido)-N1-(5-phospho-D-ribosyl)acetamidine	C8H16N3O8P	C8H15N3O8P	-1	C04640
prbamp[c]	1-(5-Phosphoribosyl)-AMP	C15H23N5O14P2	C15H19N5O14P2	-4	C02741
prfp[c]	1-(5-Phosphoribosyl)-5-[(5-phosphoribosylamino)methylideneamino]imidazole-4-carboxamide	C15H25N5O15P2	C15H21N5O15P2	-4
rb15bp[c]	D-Ribulose 1,5-bisphosphate	C5H12O11P2	C5H8O11P2	-4
skm5p[c]	Shikimate 5-phosphate	C7H11O8P	C7H8O8P	-3	C03175
photon[c]	Photon	Z	Z	0
dmlz[c]	6,7-Dimethyl-8-(1-D-ribityl)lumazine	C13H18N4O6	C13H18N4O6	0	C04332
rib-D[c]	D-Ribose	C5H10O5	C5H10O5	0	C00121
xu5p-D[c]	D-Xylulose 5-phosphate	C5H11O8P	C5H9O8P	-2	C00231
so4[c]	Sulfate	H2O4S	O4S	-2	C00059
s7p[c]	Sedoheptulose 7-phosphate	C7H15O10P	C7H13O10P	-2	C00281
sl26da[c]	N-Succinyl-LL-2,6-diaminoheptanedioate	C11H18N2O7	C11H16N2O7	-2	C04421
succ[c]	Succinate	C4H6O4	C4H4O4	-2	C00042
sl2a6o[c]	N-Succinyl-2-L-amino-6-oxoheptanedioate	C11H15NO8	C11H12NO8	-3	C04462
skm[c]	Shikimate	C7H10O5	C7H9O5	-1	C00493
ametam[c]	S-Adenosylmethioninamine	C14H22N6O3S	C14H24N6O3S	2	C01137
5mta[c]	5-Methylthioadenosine	C11H15N5O3S	C11H15N5O3S	0	C00170
spmd[c]	Spermidine	C7H19N3	C7H22N3	3	C00315
udpsq[c]	UDP-6-sulfoquinovose	C15H24N2O19P2S	C15H21N2O19P2S	-3	C11521
sqdg160[c]	Sulfoquinovosyldiacylglycerol (n-C16:0)	C42H80O13S	C41H79O13S	-1
sqdg161[c]	Sulfoquinovosyldiacylglycerol (n-C16:1)	C42H76O13S	C41H75O13S	-1
sqdg183:6:9:12[c]	Sulfoquinovosyldiacylglycerol (n-C18:3)	C45H72O13S	C45H71O13S	-1
sqdg180[c]	Sulfoquinovosyldiacylglycerol (n-C18:0)	C45H84O13S	C45H83O13S	-1
sqdg181[c]	Sulfoquinovosyldiacylglycerol (n-C18:1)	C45H80O13S	C45H79O13S	-1
sqdg181:9[c]	Sulfoquinovosyldiacylglycerol (n-C18:1)	C45H80O13S	C45H79O13S	-1
sqdg182:9:12[c]	Sulfoquinovosyldiacylglycerol (n-C18:2)	C45H76O13S	C45H75O13S	-1
sqdg183:9:12:15[c]	Sulfoquinovosyldiacylglycerol (n-C18:3)	C45H72O13S	C45H71O13S	-1
sqdg184:6:9:12:15[c]	Sulfoquinovosyldiacylglycerol (n-C18:4)	C45H68O13S	C45H67O13S	-1
sucbz[c]	o-Succinylbenzoate	C11H10O5	C11H8O5	-2
2shchc[c]	2-Succinyl-6-hydroxy-2,4-cyclohexadiene-1-carboxylate	C11H12O6	C11H10O6	-2
succoa[c]	Succinyl-CoA	C25H40N7O19P3S	C25H35N7O19P3S	-5	C00091
dtdp4d6dg[c]	dTDP-4-dehydro-6-deoxy-D-glucose	C16H24N2O15P2	C16H22N2O15P2	-2
dtdp4d6dm[c]	dTDP-4-dehydro-6-deoxy-L-mannose	C16H24N2O15P2	C16H22N2O15P2	-2
dtdprmn[c]	dTDP-L-rhamnose	C16H26N2O15P2	C16H24N2O15P2	-2
thr-L[c]	L-Threonine	C4H9NO3	C4H9NO3	0	C00188
2obut[c]	2-Oxobutanoate	C4H6O3	C4H5O3	-1	C00109
thrp[c]	L-Threonine O-3-phosphate	C4H10NO6P	C4H8NO6P	-2	C12147
tyr-L[c]	L-Tyrosine	C9H11NO3	C9H11NO3	0	C00082
4hba[c]	4-Hydroxy-benzyl alcohol	C7H8O2	C7H8O2	0
4mpetz[c]	4-Methyl-5-(2-phosphoethyl)-thiazole	C6H10NO4PS	C6H8NO4PS	-2
dxyl[c]	1-deoxy-D-xylulose	C5H10O4	C5H10O4	0
4mhetz[c]	4-Methyl-5-(2-hydroxyethyl)-thiazole	C6H9NOS	C6H9NOS	0	C04294
thymd[c]	Thymidine	C10H14N2O5	C10H14N2O5	0	C00214
thm[c]	Thiamin	C12H16N4OS	C12H17N4OS	1
thmmp[c]	Thiamin monophosphate	C12H17N4O4PS	C12H16N4O4PS	-1
2mahmp[c]	2-Methyl-4-amino-5-hydroxymethylpyrimidine diphosphate	C6H11N3O7P2	C6H8N3O7P2	-3	C04752
gtocophe[c]	gamma-Tocopherol	C28H48O2	C28H48O2	0	C02483
atocophe[c]	alpha-Tocopherol	C29H50O2	C29H50O2	0	C02477
dtocophe[c]	delta-Tocopherol	C27H46O2	C27H46O2	0	C14151
btocophe[c]	beta-Tocopherol	C28H48O2	C28H48O2	0	C14152
trp-L[c]	L-Tryptophan	C11H12N2O2	C11H12N2O2	0	C00078
u3hga[c]	UDP-3-O-(3-hydroxytetradecanoyl)-D-glucosamine	C29H51N3O18P2	C29H50N3O18P2	-1
uamag[c]	UDP-N-acetylmuramoyl-L-alanyl-D-glutamate	C28H43N5O23P2	C28H39N5O23P2	-4	C00692
ugmd[c]	UDP-N-acetylmuramoyl-L-alanyl-D-gamma-glutamyl-meso-2,6-diaminopimelate	C35H55N7O26P2	C35H51N7O26P2	-4	C04877
uacgam[c]	UDP-N-acetyl-D-glucosamine	C17H27N3O17P2	C17H25N3O17P2	-2	C00043
acmana[c]	N-Acetyl-D-mannosamine	C8H15NO6	C8H15NO6	0
u3aga[c]	UDP-3-O-(3-hydroxytetradecanoyl)-N-acetylglucosamine	C31H53N3O19P2	C31H51N3O19P2	-2
uaccg[c]	UDP-N-acetyl-3-O-(1-carboxyvinyl)-D-glucosamine	C20H29N3O19P2	C20H26N3O19P2	-3	C04631
uama[c]	UDP-N-acetylmuramoyl-L-alanine	C23H36N4O20P2	C23H33N4O20P2	-3	C01212
uamr[c]	UDP-N-acetylmuramate	C20H31N3O19P2	C20H28N3O19P2	-3	C01050
uGgl[c]	UDP-N-acetylmuramoyl-L-alanyl-gamma-D-glutamyl-L-lysine	C34H55N7O24P2	C34H52N7O24P2	-3
uGgla[c]	UDP-N-acetylmuramoyl-L-alanyl-gamma-D-glutamyl-L-lysyl-D-alanyl-D-alanine	C40H65N9O26P2	C40H62N9O26P2	-3
uppg3[c]	Uroporphyrinogen III	C40H44N4O16	C40H36N4O16	-8	C01051
uppg1[c]	Uroporphyrinogen I	C40H44N4O16	C40H36N4O16	-8	C05766
cpppg1[c]	Coproporphyrinogen I	C36H44N4O8	C36H40N4O8	-4	C05768
dump[c]	dUMP	C9H13N2O8P	C9H11N2O8P	-2	C00365
val-L[c]	L-Valine	C5H11NO2	C5H11NO2	0	C00183
neuspn[c]	Neurosporene	C40H58	C40H58	0	C05431
cyst-L[c]	L-Cystathionine	C7H14N2O4S	C7H14N2O4S	0	C02291
4adcho[c]	4-amino-4-deoxychorismate	C10H11NO5	C10H10NO5	-1	C11355
cynt[c]	Cyanate	CHNO	CNO	-1
dmtphllqne[c]	Demethylphylloquinone	C30H44O2	C30H44O2	0	C13309
phllqne[c]	Phylloquinone	C31H46O2	C31H46O2	0	C02059
glu-L[p]	L-Glutamate	C5H9NO4	C5H8NO4	-1	C00025
na1[p]	Sodium	Na	Na	1	C01330
na1[c]	Sodium	Na	Na	1	C01330
glu-L[e]	L-Glutamate	C5H9NO4	C5H8NO4	-1	C00025
hco3[p]	Bicarbonate	CH2O3	CHO3	-1	C00288
hco3[e]	Bicarbonate	CH2O3	CHO3	-1	C00288
co2[e]	CO2	CO2	CO2	0	C00011
co2[p]	CO2	CO2	CO2	0	C00011
arg-L[p]	L-Arginine	C6H14N4O2	C6H15N4O2	1	C00062
arg-L[e]	L-Arginine	C6H14N4O2	C6H15N4O2	1	C00062
lys-L[p]	L-Lysine	C6H14N2O2	C6H15N2O2	1	C00047
lys-L[e]	L-Lysine	C6H14N2O2	C6H15N2O2	1	C00047
no3[p]	Nitrate	NO3	NO3	-1
no3[e]	Nitrate	NO3	NO3	-1
urea[p]	Urea	CH4N2O	CH4N2O	0	C00086
urea[e]	Urea	CH4N2O	CH4N2O	0	C00086
nh4[p]	Ammonium	H3N	H4N	1	C01342
nh4[e]	Ammonium	H3N	H4N	1	C01342
k[p]	potassium	K	K	1
k[c]	potassium	K	K	1
k[e]	potassium	K	K	1
so4[p]	Sulfate	H2O4S	O4S	-2	C00059
so4[e]	Sulfate	H2O4S	O4S	-2	C00059
pi[p]	Phosphate	H3O4P	HO4P	-2	C00009
pi[e]	Phosphate	H3O4P	HO4P	-2	C00009
mobd[p]	Molybdate	MoO4	MoO4	-2
mobd[c]	Molybdate	MoO4	MoO4	-2
mobd[e]	Molybdate	MoO4	MoO4	-2
fe3[p]	Fe3+	Fe	Fe	3
fe3[c]	Fe3+	Fe	Fe	3
fe3[e]	Fe3+	Fe	Fe	3
fe2[p]	Fe2+	Fe	Fe	2
fe2[e]	Fe2+	Fe	Fe	2
na1[e]	Sodium	Na	Na	1	C01330
mn2[p]	Mn2+	Mn	Mn	2
mn2[c]	Mn2+	Mn	Mn	2
mn2[e]	Mn2+	Mn	Mn	2
mg2[e]	magnesium	Mg	Mg	2
mg2[p]	magnesium	Mg	Mg	2
o2[e]	O2	O2	O2	0	C00007
h2o[e]	H2O	H2O	H2O	0	C00001
ptrc[p]	Putrescine	C4H12N2	C4H14N2	2	C00134
ptrc[e]	Putrescine	C4H12N2	C4H14N2	2	C00134
spmd[p]	Spermidine	C7H19N3	C7H22N3	3	C00315
spmd[e]	Spermidine	C7H19N3	C7H22N3	3	C00315
cu2[p]	Cu2+	Cu	Cu	2
cu2[c]	Cu2+	Cu	Cu	2
cu2[e]	Cu2+	Cu	Cu	2
cu2[u]	Cu2+	Cu	Cu	2
zn2[p]	Zinc	Zn	Zn	2
zn2[c]	Zinc	Zn	Zn	2
zn2[e]	Zinc	Zn	Zn	2
cobalt2[p]	Co2+	Co	Co	2	C00175
cobalt2[e]	Co2+	Co	Co	2	C00175
ca2[p]	Calcium	Ca	Ca	2
ca2[c]	Calcium	Ca	Ca	2
ca2[e]	Calcium	Ca	Ca	2
ac[p]	Acetate	C2H4O2	C2H3O2	-1	C00033
ac[e]	Acetate	C2H4O2	C2H3O2	-1	C00033
photon[e]	Photon	Z	Z	0
photon[p]	Photon	Z	Z	0
cynt[p]	Cyanate	CHNO	CNO	-1
cynt[e]	Cyanate	CHNO	CNO	-1
cit[e]	Citrate	C6H8O7	C6H5O7	-3	C00158
cit[p]	Citrate	C6H8O7	C6H5O7	-3	C00158
h2[p]	H2	H2	H2	0	C00282
h2[e]	H2	H2	H2	0	C00282
h[e]	H+	H	H	1	C00080
pyr[e]	Pyruvate	C3H4O3	C3H3O3	-1	C00022
fum[e]	Fumarate	C4H4O4	C4H2O4	-2	C00122
succ[e]	Succinate	C4H6O4	C4H4O4	-2	C00042
mal-L[p]	L-Malate	C4H6O5	C4H4O5	-2	C00149
mal-L[e]	L-Malate	C4H6O5	C4H4O5	-2	C00149
akg[p]	2-Oxoglutarate	C5H6O5	C5H4O5	-2	C00026
akg[e]	2-Oxoglutarate	C5H6O5	C5H4O5	-2	C00026
succ[p]	Succinate	C4H6O4	C4H4O4	-2	C00042
pyr[p]	Pyruvate	C3H4O3	C3H3O3	-1	C00022
fum[p]	Fumarate	C4H4O4	C4H2O4	-2	C00122
cytd[c]	Cytidine	C9H13N3O5	C9H13N3O5	0	C00475
dna[c]	DNA	C10H17O8PR2	C10H17O8PR2	0	C00039
dna5mtc[c]	DNA 5-methylcytosine	C11H19O8PR2	C11H19O8PR2	0	C02967
achms[c]	achms	C6H11NO4	C6H11NO4	0	C01077
5mdru1p[c]	5-Methylthio-5-deoxy-D-ribulose 1-phosphate	C6H13O7PS	C6H11O7PS	-2	C04582
5mdr1p[c]	5-Methylthio-5-deoxy-D-ribose 1-phosphate	C6H13O7PS	C6H11O7PS	-2	C04188
suc6p[c]	Sucrose 6-phosphate	C12H23O14P	C12H21O14P	-2	C02591
sucr[c]	Sucrose	C12H22O11	C12H22O11	0	C00089
glcglycp[c]	2-(beta-D-Glucosyl)-sn-glycerol 3-phosphate	C9H19O11P	C9H17O11P	-2	C10517
glcglyc[c]	2-(beta-D-Glucosyl)-sn-glycerol	C9H18O8	C9H18O8	0	C11546
sql[c]	Squalene	C30H50	C30H50	0	C00751
tyrtrna[c]	L-Tyrosyl-tRNA(Tyr)	C9H9NO2R	C9H10NO2R	1	C02839
trnatyr[c]	tRNA(Tyr)	R	R	0	C00787

## Sheet: Color-code
	Reactions wich no ortholog exist with iJN678 but are essential
	Reactions without assigned genes in iJN678
