# Supplementary material for: Natural selection drove metabolic specialization of the chromatophore in Paulinella chromatophora
Source: BMC Evol Biol. 2017 Apr 14;17:99. doi: 10.1186/s12862-017-0947-6 (PMC5392233; doi:10.1186/s12862-017-0947-6)
Supplement: Supplementary file 2 — Metabolic model of the chromatophore (iCV265). (XLSX 121 kb) [file 12862_2017_947_MOESM2_ESM.xlsx]

## Sheet: Reactions
Rxn name	Rxn description	Formula	Gene-reaction association	Genes	Proteins	Subsystem	Reversible	LB	UB	Objective	Confidence Score	EC Number	Notes	References
PGMT	phosphoglucomutase	g1p[c] <=> g6p[c]				Glycolysis/Gluconeogenesis	1	-1000	1000	0		5.4.2.2
HEX1	hexokinase (D-glucose:ATP)	atp[c] + glc-D[c] -> adp[c] + g6p[c] + h[c]	PCC_0873	PCC_0873		Glycolysis/Gluconeogenesis	0	0	1000	0		2.7.1.1
PGI	Glucose-6-phosphate isomerase	g6p[c] <=> f6p[c]	PCC_0155	PCC_0155		Glycolysis/Gluconeogenesis	1	-1000	1000	0		5.3.1.9
PGI2	Glucose-6-phosphate isomerase (2)	g6p-B[c] <=> f6p[c]	PCC_0155	PCC_0155		Glycolysis/Gluconeogenesis	1	-1000	1000	0		5.3.1.9
FBP	fructose-bisphosphatase	h2o[c] + fdp[c] -> pi[c] + f6p[c]	PCC_0268	PCC_0268		Glycolysis/Gluconeogenesis	0	0	1000	0		3.1.3.11
FBA	fructose-bisphosphate aldolase	fdp[c] <=> g3p[c] + dhap[c]	PCC_0856	PCC_0856		Glycolysis/Gluconeogenesis	1	-1000	1000	0		4.1.2.13
TPI	triose-phosphate isomerase	dhap[c] <=> g3p[c]	PCC_0809	PCC_0809		Glycolysis/Gluconeogenesis	1	-1000	1000	0		5.3.1.1
GAPDi	glyceraldehyde-3-phosphate dehydrogenase	nad[c] + pi[c] + g3p[c] -> h[c] + nadh[c] + 13dpg[c]	PCC_0418	PCC_0418		Glycolysis/Gluconeogenesis	0	0	1000	0		1.2.1.12
PGK	phosphoglycerate kinase	atp[c] + 3pg[c] <=> adp[c] + 13dpg[c]	PCC_0351	PCC_0351		Glycolysis/Gluconeogenesis	1	-1000	1000	0		2.7.2.3
PGM	phosphoglycerate mutase	2pg[c] <=> 3pg[c]	PCC_0218	PCC_0218		Glycolysis/Gluconeogenesis	1	-1000	1000	0		5.4.2.1
ENO	enolase	2pg[c] <=> h2o[c] + pep[c]	PCC_0362	PCC_0362		Glycolysis/Gluconeogenesis	1	-1000	1000	0		4.2.1.11
PYK	pyruvate kinase	adp[c] + h[c] + pep[c] -> atp[c] + pyr[c]	PCC_0176	PCC_0176		Glycolysis/Gluconeogenesis	0	0	1000	0		2.7.1.40
PYK2	pyruvate kinase(2)	h[c] + pep[c] + udp[c] -> pyr[c] + utp[c]	PCC_0176	PCC_0176		Glycolysis/Gluconeogenesis	0	0	1000	0		2.7.1.40
PYK3	pyruvate kinase(3)	h[c] + gdp[c] + pep[c] -> gtp[c] + pyr[c]	PCC_0176	PCC_0176		Glycolysis/Gluconeogenesis	0	0	1000	0		2.7.1.40
PYK4	pyruvate kinase(4)	h[c] + cdp[c] + pep[c] -> pyr[c] + ctp[c]	PCC_0176	PCC_0176		Glycolysis/Gluconeogenesis	0	0	1000	0		2.7.1.40
PYK5	pyruvate kinase(5)	h[c] + pep[c] + idp[c] -> pyr[c] + itp[c]	PCC_0176	PCC_0176		Glycolysis/Gluconeogenesis	0	0	1000	0		2.7.1.40
PDHa	pyruvate dehydrogenase (lipoamide)	h[c] + pyr[c] + lpam[c] -> co2[c] + adhlam[c]	PCC_0243	PCC_0243		Glycolysis/Gluconeogenesis	0	0	1000	0		1.2.4.1
PDHcr	Pyruvate dehydrogenase (dihydrolipoamide dehydrogenase) reversible	nad[c] + dhlam[c] <=> h[c] + nadh[c] + lpam[c]	PCC_0087	PCC_0087		Glycolysis/Gluconeogenesis	1	-1000	1000	0		1.8.1.4
PDHbr	pyruvate dehydrogenase (dihydrolipoamide) reversible	coa[c] + adhlam[c] <=> accoa[c] + dhlam[c]	PCC_0722	PCC_0722		Glycolysis/Gluconeogenesis	1	-1000	1000	0		2.3.1.12
GLUK_syn	Glucokinase	atp[c] + glc-B[c] -> adp[c] + h[c] + g6p-B[c]	PCC_0873	PCC_0873		Glycolysis/Gluconeogenesis	0	0	1000	0		2.7.1.1
DPGM	Diphosphoglyceromutase	13dpg[c] <=> h[c] + 23dpg[c]	PCC_0218	PCC_0218		Glycolysis/Gluconeogenesis	1	-1000	1000	0
FBA3	Sedoheptulose 1,7-bisphosphate D-glyceraldehyde-3-phosphate-lyase	s17bp[c] <=> e4p[c] + dhap[c]	PCC_0856	PCC_0856		Glycolysis/Gluconeogenesis	1	-1000	1000	0
ALAALAr	D-alanine-D-alanine ligase (reversible)	atp[c] + 2 ala-D[c] <=> adp[c] + h[c] + pi[c] + alaala[c]	PCC_0083	PCC_0083		Alanine, aspartate and glutamate metabolism	1	-1000	1000	0		6.3.2.4
ALAD_syn	L-alanine dehydrogenase	h[c] + nadh[c] + pyr[c] + nh4[c] -> nad[c] + h2o[c] + ala-L[c]				Alanine, aspartate and glutamate metabolism	0	0	1000	0		1.4.1.1
ALAR	alanine racemase	ala-L[c] <=> ala-D[c]	PCC_0567	PCC_0567		Alanine, aspartate and glutamate metabolism	1	-1000	1000	0		5.1.1.1
ASADi	aspartate-semialdehyde dehydrogenase, irreversible	h[c] + nadph[c] + 4pasp[c] -> nadp[c] + pi[c] + aspsa[c]	PCC_0439	PCC_0439		Alanine, aspartate and glutamate metabolism	0	0	1000	0		1.2.1.11
ASPKi	aspartate kinase, irreversible	atp[c] + asp-L[c] -> adp[c] + 4pasp[c]	PCC_0444	PCC_0444		Alanine, aspartate and glutamate metabolism	0	0	1000	0		2.7.2.4
UAMAS	UDP-N-acetylmuramoyl-L-alanine synthetase	atp[c] + ala-L[c] + uamr[c] -> adp[c] + h[c] + pi[c] + uama[c]	PCC_0417	PCC_0417		Alanine, aspartate and glutamate metabolism	0	0	1000	0		6.3.2.8
G1PACT	glucosamine-1-phosphate N-acetyltransferase	accoa[c] + gam1p[c] -> h[c] + coa[c] + acgam1p[c]				Aminosugars metabolism	0	0	1000	0		2.3.1.157
PGAMT	phosphoglucosamine mutase	gam1p[c] <=> gam6p[c]	PCC_0528	PCC_0528		Aminosugars metabolism	1	-1000	1000	0		5.4.2.10
UAG2EMA	UDP-N-acetyl-D-glucosamine 2-epimerase (Hydrolysis)	h2o[c] + uacgam[c] <=> h[c] + udp[c] + acmana[c]	PCC_0762	PCC_0762		Aminosugars metabolism	1	-1000	1000	0		5.1.3.14
UAGCVT	UDP-N-acetylglucosamine 1-carboxyvinyltransferase	pep[c] + uacgam[c] -> pi[c] + uaccg[c]	PCC_0090	PCC_0090		Aminosugars metabolism	0	0	1000	0		2.5.1.7
UAGDP	UDP-N-acetylglucosamine diphosphorylase	h[c] + utp[c] + acgam1p[c] -> ppi[c] + uacgam[c]				Aminosugars metabolism	0	0	1000	0		2.7.7.23
UAPGR	UDP-N-acetylenolpyruvoylglucosamine reductase	h[c] + nadph[c] + uaccg[c] -> nadp[c] + uamr[c]	PCC_0416	PCC_0416		Aminosugars metabolism	0	0	1000	0		1.1.1.158
AGMT	agmatinase	h2o[c] + agm[c] -> ptrc[c] + urea[c]	PCC_0383	PCC_0383		Arginine and proline metabolism	0	0	1000	0		3.5.3.11
ARGDC	arginine decarboxylase	h[c] + arg-L[c] -> co2[c] + agm[c]	PCC_0366	PCC_0366		Arginine and proline metabolism	0	0	1000	0		4.1.1.19
EHGLAT	L-erythro-4-Hydroxyglutamate:2-oxoglutarate aminotransferase	akg[c] + e4hglu[c] -> glu-L[c] + 4h2oglt[c]				Arginine and proline metabolism	0	0	1000	0		2.6.1.1
GHMT2r	glycine hydroxymethyltransferase, reversible	thf[c] + ser-L[c] <=> h2o[c] + gly[c] + mlthf[c]	PCC_0517	PCC_0517		Arginine and proline metabolism	1	-1000	1000	0		2.1.2.1
GLYCL	Glycine Cleavage System	nad[c] + thf[c] + gly[c] -> nadh[c] + co2[c] + nh4[c] + mlthf[c]				Arginine and proline metabolism	0	0	1000	0		1.4.4.2
HSK	homoserine kinase	atp[c] + hom-L[c] -> adp[c] + h[c] + phom[c]	PCC_0872	PCC_0872		Arginine and proline metabolism	0	0	1000	0		2.7.1.39
ORNTA	ornithine transaminase	akg[c] + orn[c] -> glu-L[c] + glu5sa[c]				Arginine and proline metabolism	0	0	1000	0		2.6.1.13
SER_AL	L-serine ammonia-lyase	ser-L[c] -> pyr[c] + nh4[c]	PCC_0174	PCC_0174		Arginine and proline metabolism	0	0	1000	0		4.3.1.19
ADMDC	adenosylmethionine decarboxylase	h[c] + amet[c] -> co2[c] + ametam[c]				Arginine and proline metabolism	0	0	1000	0		4.1.1.50
SPMS	spermidine synthase	ptrc[c] + ametam[c] -> h[c] + 5mta[c] + spmd[c]				Arginine and proline metabolism	0	0	1000	0		2.5.1.16
THRD_L	L-threonine deaminase	thr-L[c] -> nh4[c] + 2obut[c]	PCC_0174	PCC_0174		Arginine and proline metabolism	0	0	1000	0		4.3.1.19
THRS	threonine synthase	h2o[c] + phom[c] -> pi[c] + thr-L[c]	PCC_0403	PCC_0403		Arginine and proline metabolism	0	0	1000	0		4.2.3.1
ARGN	arginase	h2o[c] + arg-L[c] -> urea[c] + orn[c]	PCC_0823	PCC_0823		Arginine and proline metabolism	0	0	1000	0		3.5.3.1
Ec_biomass	Autotrophic Biomass	53.4862 atp[c] + 4.4667e-005 nadh[c] + 0.0017867 nad[c] + 48.7499 h2o[c] + 0.000335 nadph[c] + 0.00011167 nadp[c] + 0.13259 gtp[c] + 0.000279 accoa[c] + 3.1267e-005 malcoa[c] + 0.27871 glu-L[c] + 0.0001675 coa[c] + 0.00022333 ribflv[c] + 0.25602 gln-L[c] + 0.000223 adocbl[c] + 0.23149 asp-L[c] + 0.03327 ptrc[c] + 0.000223 10fthf[c] + 0.00022333 thf[c] + 0.01136 nh4[c] + 0.39075 ala-L[c] + 0.00022…				Biomass	0	0	1000	1
ACLS	acetolactate synthase	h[c] + 2 pyr[c] -> co2[c] + alac-S[c]	(PCC_0892 and PCC_0892 and PCC_0030)	PCC_0892 PCC_0892 PCC_0030		C5-Branched dibasic acid metabolism	0	0	1000	0		2.2.1.6
SSALyr	succinate-semialdehyde dehydrogenase (NADP) reversible	h2o[c] + nadp[c] + sucsal[c] <=> 2 h[c] + nadph[c] + succ[c]				C5-Branched dibasic acid metabolism	1	-1000	1000	0		1.2.1.16
ASPTA	aspartate transaminase	akg[c] + asp-L[c] <=> glu-L[c] + oaa[c]				Carbon fixation	1	-1000	1000	0		2.6.1.1
GAPDi_nadp	glyceraldehyde-3-phosphate dehydrogenase (NAD(P)+) (phosphorylating)	h[c] + nadph[c] + 13dpg[c] -> nadp[c] + pi[c] + g3p[c]	PCC_0418	PCC_0418		Carbon fixation	0	0	1000	0		1.2.1.59
PRUK	phosphoribulokinase	atp[c] + ru5p-D[c] -> adp[c] + h[c] + rb15bp[c]	PCC_0109	PCC_0109		Carbon fixation	0	0	1000	0		2.7.1.19
RBCh	Ribulose-bisphosphate carboxylase	o2[c] + rb15bp[c] -> 2 h[c] + 3pg[c] + 2pglyc[c]	(PCC_0908) and (PCC_0909)	PCC_0908 PCC_0909		Carbon fixation	0	0	1000	0		4.1.1.39
RBPC	ribulose-bisphosphate carboxylase	co2[c] + h2o[c] + rb15bp[c] -> 2 h[c] + 2 3pg[c]	(PCC_0908) and (PCC_0909)	PCC_0908 PCC_0909		Carbon fixation	0	0	1000	0		4.1.1.39
SBP	sedoheptulose-bisphosphatase	h2o[c] + s17bp[c] -> pi[c] + s7p[c]	PCC_0268	PCC_0268		Carbon fixation	0	0	1000	0		3.1.3.37
BCAROHX	beta-carotene hydroxylase	h[c] + o2[c] + nadph[c] + bcarote[c] -> h2o[c] + nadp[c] + bcryptox[c]	PCC_0535	PCC_0535		Carotenoid Biosynthesis	0	0	1000	0
BCAROHX2	beta-carotene hydroxylase	h[c] + o2[c] + nadph[c] + bcryptox[c] -> h2o[c] + nadp[c] + zeax[c]	PCC_0535	PCC_0535		Carotenoid Biosynthesis	0	0	1000	0
BCAROKE	beta-carotene ketolase	o2[c] + bcarote[c] -> h2o[c] + echin[c]				Carotenoid Biosynthesis	0	0	1000	0
GCATENEC	gamma carotene bcyclase	gcarote[c] -> bcarote[c]				Carotenoid Biosynthesis	0	0	1000	0
LYCOPC	Lycopene cyclase	lycop[c] -> gcarote[c]				Carotenoid Biosynthesis	0	0	1000	0
PHYTEDH1	Phytoene dehydrogenase	nad[c] + phytoe[c] -> h[c] + nadh[c] + phytof[c]	PCC_0314	PCC_0314		Carotenoid Biosynthesis	0	0	1000	0		1.14.99.-
PHYTEDH2	Phytoene dehydrogenase(2)	nadp[c] + phytoe[c] -> h[c] + nadph[c] + phytof[c]	PCC_0314	PCC_0314		Carotenoid Biosynthesis	0	0	1000	0		1.14.99.-
PHYTES	Geranylgeranyl-diphosphate:geranylgeranyl-diphosphate geranylgeranyltransferase	2 ggdp[c] -> ppi[c] + prephytedp[c]	PCC_0313	PCC_0313		Carotenoid Biosynthesis	0	0	1000	0		2.5.1.32
PHYTES2	prephytoene diphosphate:geranylgeranyl-diphosphategeranylgeranyltransferase	prephytedp[c] -> ppi[c] + phytoe[c]	PCC_0313	PCC_0313		Carotenoid Biosynthesis	0	0	1000	0		2.5.1.32
PHYTFDH1	Phytofluene dehydrogenase	nad[c] + phytof[c] -> h[c] + nadh[c] + zcarote[c]	PCC_0314	PCC_0314		Carotenoid Biosynthesis	0	0	1000	0		1.14.99.-
PHYTFDH2	Phytofluene dehydrogenase(2)	nadp[c] + phytof[c] -> h[c] + nadph[c] + zcarote[c]	PCC_0314	PCC_0314		Carotenoid Biosynthesis	0	0	1000	0		1.14.99.-
ZCAROTDH1	zeta-carotene desaturase	h[c] + o2[c] + nadph[c] + zcarote[c] -> 2 h2o[c] + nadp[c] + neuspn[c]	PCC_0294	PCC_0294		Carotenoid Biosynthesis	0	0	1000	0		1.14.99.30
ZCAROTDH2	zeta-carotene desaturase(2)	h[c] + o2[c] + nadph[c] + neuspn[c] -> 2 h2o[c] + nadp[c] + lycop[c]	PCC_0294	PCC_0294		Carotenoid Biosynthesis	0	0	1000	0		1.14.99.30
SUCOAS	succinyl-CoA synthetase (ADP-forming)	atp[c] + coa[c] + succ[c] <=> adp[c] + pi[c] + succoa[c]				Citrate cycle (TCA cycle)	1	-1000	1000	0		6.2.1.5
EX_h2o_e	H2O exchange	h2o[e] <=>				Exchange reactions	1	-1000	1000	0
EX_o2_e	O2 exchange	o2[e] <=>				Exchange reactions	1	-1000	1000	0
EX_glu-L_e	L-Glutamate exchange	glu-L[e] <=>				Exchange reactions	1	0	1000	0
EX_hco3_e	Bicarbonate exchange	hco3[e] <=>				Exchange reactions	1	0	1000	0
EX_co2_e	CO2 exchange	co2[e] <=>				Exchange reactions	1	-3.7	-3.7	0
EX_arg-L_e	L-Arginene exchange	arg-L[e] <=>				Exchange reactions	1	0	1000	0
EX_lys-L_e	L-Lysine exchange	lys-L[e] <=>				Exchange reactions	1	0	1000	0
EX_no3_e	Nitrate exchange	no3[e] <=>				Exchange reactions	1	0	1000	0
EX_urea_e	Urea exchange	urea[e] <=>				Exchange reactions	1	0	1000	0
EX_nh4_e	Ammonia exchange	nh4[e] <=>				Exchange reactions	1	-1000	1000	0
EX_k_e	Potassium exchange	k[e] <=>				Exchange reactions	1	-1000	1000	0
EX_so4_e	Sulfate exchange	so4[e] <=>				Exchange reactions	1	-1000	1000	0
EX_pi_e	Phosphate exchange	pi[e] <=>				Exchange reactions	1	-1000	1000	0
EX_mobd_e	Molibdate exchange	mobd[e] <=>				Exchange reactions	1	-1000	1000	0
EX_fe3_e	Fe3+ exchange	fe3[e] <=>				Exchange reactions	1	-1000	1000	0
EX_fe2_e	Fe2+ exchange	fe2[e] <=>				Exchange reactions	1	-1000	1000	0
EX_na1_e	Sodium exchange	na1[e] <=>				Exchange reactions	1	-1000	1000	0
EX_mn2_e	Manganese exchange	mn2[e] <=>				Exchange reactions	1	-1000	1000	0
EX_mg2_e	Magnesium exchange	mg2[e] <=>				Exchange reactions	1	-1000	1000	0
EX_ptrc_e	Putrescine exchange	ptrc[e] <=>				Exchange reactions	1	0	1000	0
EX_spmd_e	Spermidine exchange	spmd[e] <=>				Exchange reactions	1	0	1000	0
EX_cu2_e	Copper exchange	cu2[e] <=>				Exchange reactions	1	-1000	1000	0
EX_zn2_e	Zinc exchange	zn2[e] <=>				Exchange reactions	1	-1000	1000	0
EX_cobalt2_e	Cobalt2 exchange	cobalt2[e] <=>				Exchange reactions	1	-1000	1000	0
EX_ca2_e	Calcium exchange	ca2[e] <=>				Exchange reactions	1	-1000	1000	0
EX_ac_e	Acetate exchange	ac[e] <=>				Exchange reactions	1	0	1000	0
EX_photon_e	Photon exchange	photon[e] <=>				Exchange reactions	1	-100	-100	0
EX_cynt_e	Cyanate exchange	cynt[e] <=>				Exchange reactions	1	0	1000	0
EX_h_e	Proton exchange	h[e] <=>				Exchange reactions	1	-1000	1000	0
EX_pyr_e	Pyruvate exchange	pyr[e] <=>				Exchange reactions	1	0	0	0
EX_fum_e	fumarate exchange	fum[e] <=>				Exchange reactions	1	0	1000	0
EX_succ_e	succinate exchange	succ[e] <=>				Exchange reactions	1	0	0	0
EX_cit_e	Citrate exchange	cit[e] <=>				Exchange reactions	1	0	0	0
EX_h2_e	H2 exchange	h2[e] <=>				Exchange reactions	1	0	1000	0
EX_co_e	Carbon monoxide exchange	co[e] <=>				Exchange reactions	1	0	1000	0
EX_akg_e	akg exchange	akg[e] <=>				Exchange reactions	1	0	1000	0
EX_mal-L_e	malate exchange	mal-L[e] <=>				Exchange reactions	1	0	1000	0
3HAD100	3-hydroxyacyl-[acyl-carrier-protein] dehydratase (n-C10:0)	3hdecACP[c] -> h2o[c] + tdec2eACP[c]	PCC_0710	PCC_0710		Fatty acid biosynthesis	0	0	1000	0		4.2.1.60
3HAD120	3-hydroxyacyl-[acyl-carrier-protein] dehydratase (n-C12:0)	3hddecACP[c] -> h2o[c] + tddec2eACP[c]	PCC_0710	PCC_0710		Fatty acid biosynthesis	0	0	1000	0		4.2.1.61
3HAD121	3-hydroxyacyl-[acyl-carrier-protein] dehydratase (n-C12:1)	3hcddec5eACP[c] -> h2o[c] + t3c5ddeceACP[c]	PCC_0710	PCC_0710		Fatty acid biosynthesis	0	0	1000	0		4.2.1.61
3HAD140	3-hydroxyacyl-[acyl-carrier-protein] dehydratase (n-C14:0)	3hmrsACP[c] -> h2o[c] + tmrs2eACP[c]	PCC_0710	PCC_0710		Fatty acid biosynthesis	0	0	1000	0		4.2.1.61
3HAD141	3-hydroxyacyl-[acyl-carrier-protein] dehydratase (n-C14:1)	3hcmrs7eACP[c] -> h2o[c] + t3c7mrseACP[c]	PCC_0710	PCC_0710		Fatty acid biosynthesis	0	0	1000	0		4.2.1.61
3HAD160	3-hydroxyacyl-[acyl-carrier-protein] dehydratase (n-C16:0)	3hpalmACP[c] -> h2o[c] + tpalm2eACP[c]	PCC_0710	PCC_0710		Fatty acid biosynthesis	0	0	1000	0		4.2.1.61
3HAD161	3-hydroxyacyl-[acyl-carrier-protein] dehydratase (n-C16:1)	3hcpalm9eACP[c] -> h2o[c] + t3c9palmeACP[c]	PCC_0710	PCC_0710		Fatty acid biosynthesis	0	0	1000	0		4.2.1.61
3HAD180	3-hydroxyacyl-[acyl-carrier-protein] dehydratase (n-C18:0)	3hoctaACP[c] -> h2o[c] + toctd2eACP[c]	PCC_0710	PCC_0710		Fatty acid biosynthesis	0	0	1000	0		4.2.1.61
3HAD181	3-hydroxyacyl-[acyl-carrier-protein] dehydratase (n-C18:1)	3hcvac11eACP[c] -> h2o[c] + t3c11vaceACP[c]	PCC_0710	PCC_0710		Fatty acid biosynthesis	0	0	1000	0		4.2.1.61
3HAD40	3-hydroxyacyl-[acyl-carrier-protein] dehydratase (n-C4:0)	3haACP[c] -> h2o[c] + but2eACP[c]	PCC_0710	PCC_0710		Fatty acid biosynthesis	0	0	1000	0		4.2.1.58
3HAD60	3-hydroxyacyl-[acyl-carrier-protein] dehydratase (n-C6:0)	3hhexACP[c] -> h2o[c] + thex2eACP[c]	PCC_0710	PCC_0710		Fatty acid biosynthesis	0	0	1000	0		4.2.1.58
3HAD80	3-hydroxyacyl-[acyl-carrier-protein] dehydratase (n-C8:0)	3hoctACP[c] -> h2o[c] + toct2eACP[c]	PCC_0710	PCC_0710		Fatty acid biosynthesis	0	0	1000	0		4.2.1.58
3OAR100	3-oxoacyl-[acyl-carrier-protein] reductase (n-C10:0)	h[c] + 3odecACP[c] + nadph[c] <=> 3hdecACP[c] + nadp[c]	PCC_0751	PCC_0751		Fatty acid biosynthesis	1	-1000	1000	0		1.1.1.100
3OAR120	3-oxoacyl-[acyl-carrier-protein] reductase (n-C12:0)	h[c] + nadph[c] + 3oddecACP[c] <=> 3hddecACP[c] + nadp[c]	PCC_0751	PCC_0751		Fatty acid biosynthesis	1	-1000	1000	0		1.1.1.100
3OAR121	3-oxoacyl-[acyl-carrier-protein] reductase (n-C12:1)	h[c] + nadph[c] + 3ocddec5eACP[c] -> 3hcddec5eACP[c] + nadp[c]	PCC_0751	PCC_0751		Fatty acid biosynthesis	0	0	1000	0		1.1.1.100
3OAR140	3-oxoacyl-[acyl-carrier-protein] reductase (n-C14:0)	h[c] + nadph[c] + 3omrsACP[c] -> 3hmrsACP[c] + nadp[c]	PCC_0751	PCC_0751		Fatty acid biosynthesis	0	0	1000	0		1.1.1.100
3OAR141	3-oxoacyl-[acyl-carrier-protein] reductase (n-C14:1)	h[c] + nadph[c] + 3ocmrs7eACP[c] -> 3hcmrs7eACP[c] + nadp[c]	PCC_0751	PCC_0751		Fatty acid biosynthesis	0	0	1000	0		1.1.1.100
3OAR160	3-oxoacyl-[acyl-carrier-protein] reductase (n-C16:0)	h[c] + nadph[c] + 3opalmACP[c] <=> 3hpalmACP[c] + nadp[c]	PCC_0751	PCC_0751		Fatty acid biosynthesis	1	-1000	1000	0		1.1.1.100
3OAR161	3-oxoacyl-[acyl-carrier-protein] reductase (n-C16:1)	h[c] + nadph[c] + 3ocpalm9eACP[c] -> 3hcpalm9eACP[c] + nadp[c]	PCC_0751	PCC_0751		Fatty acid biosynthesis	0	0	1000	0		1.1.1.100
3OAR180	3-oxoacyl-[acyl-carrier-protein] reductase (n-C18:0)	h[c] + nadph[c] + 3ooctdACP[c] -> 3hoctaACP[c] + nadp[c]	PCC_0751	PCC_0751		Fatty acid biosynthesis	0	0	1000	0		1.1.1.100
3OAR181	3-oxoacyl-[acyl-carrier-protein] reductase (n-C18:1)	h[c] + nadph[c] + 3ocvac11eACP[c] -> 3hcvac11eACP[c] + nadp[c]	PCC_0751	PCC_0751		Fatty acid biosynthesis	0	0	1000	0		1.1.1.100
3OAR40	3-oxoacyl-[acyl-carrier-protein] reductase (n-C4:0)	h[c] + nadph[c] + actACP[c] <=> 3haACP[c] + nadp[c]	PCC_0751	PCC_0751		Fatty acid biosynthesis	1	-1000	1000	0		1.1.1.100
3OAR60	3-oxoacyl-[acyl-carrier-protein] reductase (n-C6:0)	h[c] + nadph[c] + 3ohexACP[c] <=> 3hhexACP[c] + nadp[c]	PCC_0751	PCC_0751		Fatty acid biosynthesis	1	-1000	1000	0		1.1.1.100
3OAR80	3-oxoacyl-[acyl-carrier-protein] reductase (n-C8:0)	h[c] + nadph[c] + 3ooctACP[c] <=> 3hoctACP[c] + nadp[c]	PCC_0751	PCC_0751		Fatty acid biosynthesis	1	-1000	1000	0		1.1.1.100
3OAS100	3-oxoacyl-[acyl-carrier-protein] synthase (n-C10:0)	h[c] + malACP[c] + ocACP[c] -> co2[c] + 3odecACP[c] + ACP[c]	PCC_0466	PCC_0466		Fatty acid biosynthesis	0	0	1000	0		2.3.1.41
3OAS120	3-oxoacyl-[acyl-carrier-protein] synthase (n-C12:0)	h[c] + malACP[c] + dcaACP[c] -> co2[c] + 3oddecACP[c] + ACP[c]	PCC_0466	PCC_0466		Fatty acid biosynthesis	0	0	1000	0		2.3.1.41
3OAS121	3-oxoacyl-[acyl-carrier-protein] synthase (n-C12:1)	h[c] + malACP[c] + cdec3eACP[c] -> co2[c] + 3ocddec5eACP[c] + ACP[c]	PCC_0466	PCC_0466		Fatty acid biosynthesis	0	0	1000	0		2.3.1.41
3OAS140	3-oxoacyl-[acyl-carrier-protein] synthase (n-C14:0)	h[c] + malACP[c] + ddcaACP[c] -> co2[c] + 3omrsACP[c] + ACP[c]	PCC_0466	PCC_0466		Fatty acid biosynthesis	0	0	1000	0		2.3.1.41
3OAS141	3-oxoacyl-[acyl-carrier-protein] synthase (n-C14:1)	h[c] + malACP[c] + cddec5eACP[c] -> co2[c] + 3ocmrs7eACP[c] + ACP[c]	PCC_0466	PCC_0466		Fatty acid biosynthesis	0	0	1000	0		2.3.1.41
3OAS160	3-oxoacyl-[acyl-carrier-protein] synthase (n-C16:0)	h[c] + malACP[c] + myrsACP[c] -> co2[c] + 3opalmACP[c] + ACP[c]	PCC_0466	PCC_0466		Fatty acid biosynthesis	0	0	1000	0		2.3.1.41
3OAS161	3-oxoacyl-[acyl-carrier-protein] synthase (n-C16:1)	h[c] + malACP[c] + tdeACP[c] -> co2[c] + 3ocpalm9eACP[c] + ACP[c]	PCC_0466	PCC_0466		Fatty acid biosynthesis	0	0	1000	0		2.3.1.41
3OAS180	3-oxoacyl-[acyl-carrier-protein] synthase (n-C18:0)	h[c] + malACP[c] + palmACP[c] -> co2[c] + 3ooctdACP[c] + ACP[c]	PCC_0466	PCC_0466		Fatty acid biosynthesis	0	0	1000	0		2.3.1.41
3OAS181	3-oxoacyl-[acyl-carrier-protein] synthase (n-C18:1)	h[c] + malACP[c] + hdeACP[c] -> co2[c] + 3ocvac11eACP[c] + ACP[c]	PCC_0466	PCC_0466		Fatty acid biosynthesis	0	0	1000	0		2.3.1.41
3OAS60	3-oxoacyl-[acyl-carrier-protein] synthase (n-C6:0)	h[c] + malACP[c] + butACP[c] -> co2[c] + 3ohexACP[c] + ACP[c]	PCC_0466	PCC_0466		Fatty acid biosynthesis	0	0	1000	0		2.3.1.41
3OAS80	3-oxoacyl-[acyl-carrier-protein] synthase (n-C8:0)	h[c] + malACP[c] + hexACP[c] -> co2[c] + 3ooctACP[c] + ACP[c]	PCC_0466	PCC_0466		Fatty acid biosynthesis	0	0	1000	0		2.3.1.41
ACOATA_syn	Acetyl-CoA ACP transacylase	ACP[c] + accoa[c] <=> coa[c] + acACP[c]	PCC_0466	PCC_0466		Fatty acid biosynthesis	1	-1000	1000	0		2.3.1.41
AGPAT160	1-hexadecanoyl-sn-glycerol 3-phosphate O-acyltransferase (n-C16:0)	palmACP[c] + 1hdecg3p[c] -> ACP[c] + pa160[c]	PCC_0310	PCC_0310		Fatty acid biosynthesis	0	0	1000	0		2.3.1.51
AGPAT161	1-hexadec-7-enoyl-sn-glycerol 3-phosphate O-acyltransferase (n-C16:1)	hdeACP[c] + 1hdec9eg3p[c] -> ACP[c] + pa161[c]	PCC_0310	PCC_0310		Fatty acid biosynthesis	0	0	1000	0		2.3.1.51
AGPAT180	1-octadecanoyl-sn-glycerol 3-phosphate O-acyltransferase (n-C18:0)	1odecg3p[c] + ocdcaACP[c] -> ACP[c] + pa180[c]	PCC_0310	PCC_0310		Fatty acid biosynthesis	0	0	1000	0		2.3.1.51
AGPAT181	1-octadec-7-enoyl-sn-glycerol 3-phosphate O-acyltransferase (n-C18:1)	1odec11eg3p[c] + octeACP[c] -> ACP[c] + pa181[c]	PCC_0310	PCC_0310		Fatty acid biosynthesis	0	0	1000	0		2.3.1.51
AGPAT181_9	1-octadec-enoyl-sn-glycerol 3-phosphate O-acyltransferase (n-C18:1)	1odec9eg3p[c] + octe_9ACP[c] -> ACP[c] + pa181:9[c]	PCC_0310	PCC_0310		Fatty acid biosynthesis	0	0	1000	0		2.3.1.51
AGPAT182_9_12	1-octadec-enoyl-sn-glycerol 3-phosphate O-acyltransferase (n-C18:2)	1odec912eg3p[c] + octe_9_12ACP[c] -> ACP[c] + pa182:9:12[c]	PCC_0310	PCC_0310		Fatty acid biosynthesis	0	0	1000	0		2.3.1.51
AGPAT183_6_9_12	1-octadec-enoyl-sn-glycerol 3-phosphate O-acyltransferase (n-C18:3)	1odec6912eg3p[c] + octe_6_9_12ACP[c] -> ACP[c] + pa183:6:9:12[c]	PCC_0310	PCC_0310		Fatty acid biosynthesis	0	0	1000	0		2.3.1.51
AGPAT183_9_12_15	1-octadec-enoyl-sn-glycerol 3-phosphate O-acyltransferase (n-C18:3)	octe_9_12ACP[c] + 1odec91215eg3p[c] -> ACP[c] + pa183:9:12:15[c]	PCC_0310	PCC_0310		Fatty acid biosynthesis	0	0	1000	0		2.3.1.51
AGPAT184_6_9_12_15	1-octadec-enoyl-sn-glycerol 3-phosphate O-acyltransferase (n-C18:4)	1odec691215eg3p[c] + octe_6_9_12_15ACP[c] -> ACP[c] + pa184:6:9:12:15[c]	PCC_0310	PCC_0310		Fatty acid biosynthesis	0	0	1000	0		2.3.1.51
DASYN160	CDP-diacylglycerol synthetase (n-C16:0)	h[c] + pa160[c] + ctp[c] -> ppi[c] + cdpdhdecg[c]	PCC_0790	PCC_0790		Fatty acid biosynthesis	0	0	1000	0		2.7.7.41
DASYN161	CDP-diacylglycerol synthetase (n-C16:1)	h[c] + pa161[c] + ctp[c] -> ppi[c] + cdpdhdec9eg[c]	PCC_0790	PCC_0790		Fatty acid biosynthesis	0	0	1000	0		2.7.7.41
DASYN180	CDP-diacylglycerol synthetase (n-C18:0)	h[c] + pa180[c] + ctp[c] -> ppi[c] + cdpdodecg[c]	PCC_0790	PCC_0790		Fatty acid biosynthesis	0	0	1000	0		2.7.7.41
DASYN181	CDP-diacylglycerol synthetase (n-C18:1)	h[c] + pa181[c] + ctp[c] -> ppi[c] + cdpdodec11eg[c]	PCC_0790	PCC_0790		Fatty acid biosynthesis	0	0	1000	0		2.7.7.41
DASYN181_9	CDP-diacylglycerol synthetase (n-C18:1)	h[c] + pa181:9[c] + ctp[c] -> ppi[c] + cdpdodec9eg[c]	PCC_0790	PCC_0790		Fatty acid biosynthesis	0	0	1000	0		2.7.7.41
DASYN182_9_12	CDP-diacylglycerol synthetase (n-C18:2)	h[c] + pa182:9:12[c] + ctp[c] -> ppi[c] + cdpdodec912eg[c]	PCC_0790	PCC_0790		Fatty acid biosynthesis	0	0	1000	0		2.7.7.41
DASYN183_6_9_12	CDP-diacylglycerol synthetase (n-C18:3)	h[c] + pa183:6:9:12[c] + ctp[c] -> ppi[c] + cdpdodec6912eg[c]	PCC_0790	PCC_0790		Fatty acid biosynthesis	0	0	1000	0		2.7.7.41
DASYN183_9_12_15	CDP-diacylglycerol synthetase (n-C18:3)	h[c] + pa183:9:12:15[c] + ctp[c] -> ppi[c] + cdpdodec91215eg[c]	PCC_0790	PCC_0790		Fatty acid biosynthesis	0	0	1000	0		2.7.7.41
DASYN184_6_9_12_15	CDP-diacylglycerol synthetase (n-C18:4)	h[c] + pa184:6:9:12:15[c] + ctp[c] -> ppi[c] + cdpdodec691215eg[c]	PCC_0790	PCC_0790		Fatty acid biosynthesis	0	0	1000	0		2.7.7.41
DES_12	stearoyl-CoA desaturase (delta-12 desaturase)	2 h[c] + o2[c] + octe_9ACP[c] + 2 fdxr-2:2[c] -> 2 h2o[c] + octe_9_12ACP[c] + 2 fdxo-2:2[c]				Fatty acid biosynthesis	0	0	1000	0		1.14.19.1
DES_15	stearoyl-CoA desaturase (delta-15 desaturase)	2 h[c] + o2[c] + octe_9_12ACP[c] + 2 fdxr-2:2[c] -> 2 h2o[c] + 2 fdxo-2:2[c] + octe_9_12_15ACP[c]				Fatty acid biosynthesis	0	0	1000	0		1.14.19.1
DES_6	stearoyl-CoA desaturase (delta-6 desaturase)	2 h[c] + o2[c] + 2 fdxr-2:2[c] + octe_9_12_15ACP[c] -> 2 h2o[c] + octe_6_9_12_15ACP[c] + 2 fdxo-2:2[c]				Fatty acid biosynthesis	0	0	1000	0		1.14.19.1
DES_6B	stearoyl-CoA desaturase (delta-6 desaturase)	2 h[c] + o2[c] + octe_9_12ACP[c] + 2 fdxr-2:2[c] -> 2 h2o[c] + octe_6_9_12ACP[c] + 2 fdxo-2:2[c]				Fatty acid biosynthesis	0	0	1000	0		1.14.19.1
DES_9	stearoyl-CoA desaturase (delta-9 desaturase)	2 h[c] + o2[c] + ocdcaACP[c] + 2 fdxr-2:2[c] -> 2 h2o[c] + octe_9ACP[c] + 2 fdxo-2:2[c]	PCC_0371	PCC_0371		Fatty acid biosynthesis	0	0	1000	0		1.14.19.1
EAR100y	enoyl-[acyl-carrier-protein] reductase (NADPH) (n-C10:0)	h[c] + tdec2eACP[c] + nadph[c] -> nadp[c] + dcaACP[c]	PCC_0500	PCC_0500		Fatty acid biosynthesis	0	0	1000	0		1.3.1.10
EAR120y	enoyl-[acyl-carrier-protein] reductase (NADPH) (n-C12:0)	h[c] + tddec2eACP[c] + nadph[c] -> nadp[c] + ddcaACP[c]	PCC_0500	PCC_0500		Fatty acid biosynthesis	0	0	1000	0		1.3.1.10
EAR121y	enoyl-[acyl-carrier-protein] reductase (NADPH) (n-C12:1)	h[c] + t3c5ddeceACP[c] + nadph[c] -> nadp[c] + cddec5eACP[c]	PCC_0500	PCC_0500		Fatty acid biosynthesis	0	0	1000	0		1.3.1.10
EAR140y	enoyl-[acyl-carrier-protein] reductase (NADPH) (n-C14:0)	h[c] + tmrs2eACP[c] + nadph[c] -> nadp[c] + myrsACP[c]	PCC_0500	PCC_0500		Fatty acid biosynthesis	0	0	1000	0		1.3.1.10
EAR141y	enoyl-[acyl-carrier-protein] reductase (NADPH) (n-C14:1)	h[c] + t3c7mrseACP[c] + nadph[c] -> nadp[c] + tdeACP[c]	PCC_0500	PCC_0500		Fatty acid biosynthesis	0	0	1000	0		1.3.1.10
EAR160y	enoyl-[acyl-carrier-protein] reductase (NADPH) (n-C16:0)	h[c] + tpalm2eACP[c] + nadph[c] -> nadp[c] + palmACP[c]	PCC_0500	PCC_0500		Fatty acid biosynthesis	0	0	1000	0		1.3.1.10
EAR161y	enoyl-[acyl-carrier-protein] reductase (NADPH) (n-C16:1)	h[c] + t3c9palmeACP[c] + nadph[c] -> nadp[c] + hdeACP[c]	PCC_0500	PCC_0500		Fatty acid biosynthesis	0	0	1000	0		1.3.1.10
EAR180y	enoyl-[acyl-carrier-protein] reductase (NADPH) (n-C18:0)	h[c] + toctd2eACP[c] + nadph[c] -> nadp[c] + ocdcaACP[c]	PCC_0500	PCC_0500		Fatty acid biosynthesis	0	0	1000	0		1.3.1.10
EAR181y	enoyl-[acyl-carrier-protein] reductase (NADPH) (n-C18:1)	h[c] + t3c11vaceACP[c] + nadph[c] -> nadp[c] + octeACP[c]	PCC_0500	PCC_0500		Fatty acid biosynthesis	0	0	1000	0		1.3.1.10
EAR40y	enoyl-[acyl-carrier-protein] reductase (NADPH) (n-C4:0)	h[c] + but2eACP[c] + nadph[c] -> nadp[c] + butACP[c]	PCC_0500	PCC_0500		Fatty acid biosynthesis	0	0	1000	0		1.3.1.10
EAR60y	enoyl-[acyl-carrier-protein] reductase (NADPH) (n-C6:0)	h[c] + thex2eACP[c] + nadph[c] -> nadp[c] + hexACP[c]	PCC_0500	PCC_0500		Fatty acid biosynthesis	0	0	1000	0		1.3.1.10
EAR80y	enoyl-[acyl-carrier-protein] reductase (NADPH) (n-C8:0)	h[c] + toct2eACP[c] + nadph[c] -> nadp[c] + ocACP[c]	PCC_0500	PCC_0500		Fatty acid biosynthesis	0	0	1000	0		1.3.1.10
G3PAT160	glycerol-3-phosphate acyltransferase (C16:0)	palmACP[c] + glyc3p[c] -> ACP[c] + 1hdecg3p[c]	PCC_0052	PCC_0052		Fatty acid biosynthesis	0	0	1000	0		2.3.1.15
G3PAT161	glycerol-3-phosphate acyltransferase (C16:1)	hdeACP[c] + glyc3p[c] -> ACP[c] + 1hdec9eg3p[c]	PCC_0052	PCC_0052		Fatty acid biosynthesis	0	0	1000	0		2.3.1.15
G3PAT180	glycerol-3-phosphate acyltransferase (C18:0)	ocdcaACP[c] + glyc3p[c] -> ACP[c] + 1odecg3p[c]	PCC_0052	PCC_0052		Fatty acid biosynthesis	0	0	1000	0		2.3.1.15
G3PAT181	glycerol-3-phosphate acyltransferase (C18:1)	octeACP[c] + glyc3p[c] -> ACP[c] + 1odec11eg3p[c]	PCC_0052	PCC_0052		Fatty acid biosynthesis	0	0	1000	0		2.3.1.15
G3PAT181_9	glycerol-3-phosphate acyltransferase (C18:1)	octe_9ACP[c] + glyc3p[c] -> ACP[c] + 1odec9eg3p[c]	PCC_0052	PCC_0052		Fatty acid biosynthesis	0	0	1000	0		2.3.1.15
G3PAT182_9_12	glycerol-3-phosphate acyltransferase (C18:2)	octe_9_12ACP[c] + glyc3p[c] -> ACP[c] + 1odec912eg3p[c]	PCC_0052	PCC_0052		Fatty acid biosynthesis	0	0	1000	0		2.3.1.15
G3PAT183_6_9_12	glycerol-3-phosphate acyltransferase (C18:3)	octe_6_9_12_15ACP[c] + glyc3p[c] -> ACP[c] + 1odec691215eg3p[c]	PCC_0052	PCC_0052		Fatty acid biosynthesis	0	0	1000	0		2.3.1.15
G3PAT183_9_12_15	glycerol-3-phosphate acyltransferase (C18:3)	octe_9_12_15ACP[c] + glyc3p[c] -> ACP[c] + 1odec91215eg3p[c]	PCC_0052	PCC_0052		Fatty acid biosynthesis	0	0	1000	0		2.3.1.15
G3PAT184_6_9_12_15	glycerol-3-phosphate acyltransferase (C18:4)	octe_6_9_12ACP[c] + glyc3p[c] -> ACP[c] + 1odec6912eg3p[c]	PCC_0052	PCC_0052		Fatty acid biosynthesis	0	0	1000	0		2.3.1.15
KAS14	beta-ketoacyl-ACP synthase	[c] : acACP + h + malACP --> ACP + actACP + co2	PCC_0308	PCC_0308		Fatty acid biosynthesis	0	0	1000	0		2.3.1.41
KAS15	beta-ketoacyl-ACP synthase (2)	h[c] + malACP[c] + accoa[c] -> co2[c] + actACP[c] + coa[c]	PCC_0308	PCC_0308		Fatty acid biosynthesis	0	0	1000	0		2.3.1.41
MCOATA	Malonyl-CoA-ACP transacylase	ACP[c] + malcoa[c] <=> malACP[c] + coa[c]	PCC_0308	PCC_0308		Fatty acid biosynthesis	1	-1000	1000	0		2.3.1.39
PGPP160	phosphatidylglycerol phosphate phosphatase (n-C16:0)	h2o[c] + pgp160[c] -> pi[c] + pg160[c]				Fatty acid biosynthesis	0	0	1000	0		3.1.3.27
PGPP161	phosphatidylglycerol phosphate phosphatase (n-C16:1)	h2o[c] + pgp161[c] -> pi[c] + pg161[c]				Fatty acid biosynthesis	0	0	1000	0		3.1.3.27
PGPP180	phosphatidylglycerol phosphate phosphatase (n-C18:0)	h2o[c] + pgp180[c] -> pi[c] + pg180[c]				Fatty acid biosynthesis	0	0	1000	0		3.1.3.27
PGPP181	phosphatidylglycerol phosphate phosphatase (n-C18:1)	h2o[c] + pgp181[c] -> pi[c] + pg181[c]				Fatty acid biosynthesis	0	0	1000	0		3.1.3.27
PGPP181_9	phosphatidylglycerol phosphate phosphatase (n-C18:1)	h2o[c] + pgp181:9[c] -> pi[c] + pg181:9[c]				Fatty acid biosynthesis	0	0	1000	0		3.1.3.27
PGPP182_9_12	phosphatidylglycerol phosphate phosphatase (n-C18:2)	h2o[c] + pgp182:9:12[c] -> pi[c] + pg182:9:12[c]				Fatty acid biosynthesis	0	0	1000	0		3.1.3.27
PGPP183_6_9_12	phosphatidylglycerol phosphate phosphatase (n-C18:3)	h2o[c] + pgp183:6:9:12[c] -> pi[c] + pg183:6:9:12[c]				Fatty acid biosynthesis	0	0	1000	0		3.1.3.27
PGPP183_9_12_15	phosphatidylglycerol phosphate phosphatase (n-C18:3)	h2o[c] + pgp183:9:12:15[c] -> pi[c] + pg183:9:12:15[c]				Fatty acid biosynthesis	0	0	1000	0		3.1.3.27
PGPP184_6_9_12_15	phosphatidylglycerol phosphate phosphatase (n-C18:4)	h2o[c] + pgp184:6:9:12:15[c] -> pi[c] + pg184:6:9:12:15[c]				Fatty acid biosynthesis	0	0	1000	0		3.1.3.27
PGSA160	Phosphatidylglycerol synthase (n-C16:0)	cdpdhdecg[c] + glyc3p[c] -> h[c] + cmp[c] + pgp160[c]	PCC_0117	PCC_0117		Fatty acid biosynthesis	0	0	1000	0		2.7.8.5
PGSA161	Phosphatidylglycerol synthase (n-C16:1)	cdpdhdec9eg[c] + glyc3p[c] -> h[c] + cmp[c] + pgp161[c]	PCC_0117	PCC_0117		Fatty acid biosynthesis	0	0	1000	0		2.7.8.5
PGSA180	Phosphatidylglycerol synthase (n-C18:0)	cdpdodecg[c] + glyc3p[c] -> h[c] + cmp[c] + pgp180[c]	PCC_0117	PCC_0117		Fatty acid biosynthesis	0	0	1000	0		2.7.8.5
PGSA181	Phosphatidylglycerol synthase (n-C18:1)	cdpdodec11eg[c] + glyc3p[c] -> h[c] + cmp[c] + pgp181[c]	PCC_0117	PCC_0117		Fatty acid biosynthesis	0	0	1000	0		2.7.8.5
PGSA181_9	Phosphatidylglycerol synthase (n-C18:1)	cdpdodec9eg[c] + glyc3p[c] -> h[c] + cmp[c] + pgp181:9[c]	PCC_0117	PCC_0117		Fatty acid biosynthesis	0	0	1000	0		2.7.8.5
PGSA182_9_12	Phosphatidylglycerol synthase (n-C18:2)	cdpdodec912eg[c] + glyc3p[c] -> h[c] + cmp[c] + pgp182:9:12[c]	PCC_0117	PCC_0117		Fatty acid biosynthesis	0	0	1000	0		2.7.8.5
PGSA183_6_9_12	Phosphatidylglycerol synthase (n-C18:3)	cdpdodec6912eg[c] + glyc3p[c] -> h[c] + cmp[c] + pgp183:6:9:12[c]	PCC_0117	PCC_0117		Fatty acid biosynthesis	0	0	1000	0		2.7.8.5
PGSA183_9_12_15	Phosphatidylglycerol synthase (n-C18:3)	cdpdodec91215eg[c] + glyc3p[c] -> h[c] + cmp[c] + pgp183:9:12:15[c]	PCC_0117	PCC_0117		Fatty acid biosynthesis	0	0	1000	0		2.7.8.5
PGSA184_6_9_12_15	Phosphatidylglycerol synthase (n-C18:4)	cdpdodec691215eg[c] + glyc3p[c] -> h[c] + cmp[c] + pgp184:6:9:12:15[c]	PCC_0117	PCC_0117		Fatty acid biosynthesis	0	0	1000	0		2.7.8.5
T2DECAI	trans-2-decenoyl-ACP isomerase	tdec2eACP[c] <=> cdec3eACP[c]				Fatty acid biosynthesis	1	-1000	1000	0
DHFR	dihydrofolate reductase	h[c] + nadph[c] + dhf[c] <=> nadp[c] + thf[c]				Folate biosynthesis	1	-1000	1000	0		1.5.1.3
DHFS	dihydrofolate synthase	atp[c] + glu-L[c] + dhpt[c] -> adp[c] + h[c] + pi[c] + dhf[c]	PCC_0093	PCC_0093		Folate biosynthesis	0	0	1000	0		6.3.2.12
DHNPA	dihydroneopterin aldolase	dhnpt[c] -> gcald[c] + 2ahhmp[c]	PCC_0870	PCC_0870		Folate biosynthesis	0	0	1000	0		4.1.2.25
DNMPPA	Dihydroneopterin monophosphate dephosphorylase	h2o[c] + dhpmp[c] -> pi[c] + dhnpt[c]				Folate biosynthesis	0	0	1000	0
DNTPPA	Dihydroneopterin triphosphate pyrophosphatase	h2o[c] + ahdt[c] -> h[c] + ppi[c] + dhpmp[c]				Folate biosynthesis	0	0	1000	0		3.1.3.1
FOLD3	dihydropteroate synthase	2ahhmd[c] + 4abz[c] -> ppi[c] + dhpt[c]	PCC_0808	PCC_0808		Folate biosynthesis	0	0	1000	0		2.5.1.15
FTHFLi	formate-tetrahydrofolate ligase	atp[c] + thf[c] + for[c] -> adp[c] + pi[c] + 10fthf[c]				Folate biosynthesis	0	0	1000	0		6.3.4.3
GTPCI	GTP cyclohydrolase I	h2o[c] + gtp[c] -> h[c] + for[c] + ahdt[c]	PCC_0898	PCC_0898		Folate biosynthesis	0	0	1000	0		3.5.4.16
HPPK	2-amino-4-hydroxy-6-hydroxymethyldihydropteridine diphosphokinase	atp[c] + 2ahhmp[c] -> h[c] + amp[c] + 2ahhmd[c]	PCC_0808	PCC_0808		Folate biosynthesis	0	0	1000	0		2.7.6.3
MTHFR2	5,10-methylenetetrahydrofolate reductase (NADH)	2 h[c] + nadh[c] + mlthf[c] -> nad[c] + 5mthf[c]				Folate biosynthesis	0	0	1000	0		1.5.1.20
ADCS	4-amino-4-deoxychorismate synthase	gln-L[c] + chor[c] -> glu-L[c] + 4adcho[c]				Folate biosynthesis	0	0	1000	0		2.6.1.85
ADCL	4-aminobenzoate synthase	4adcho[c] -> h[c] + pyr[c] + 4abz[c]	PCC_0388	PCC_0388		Folate biosynthesis	0	0	1000	0		4.1.3.38
FBA2	D-Fructose 1-phosphate D-glyceraldehyde-3-phosphate-lyase	f1p[c] <=> glyald[c] + dhap[c]	PCC_0856	PCC_0856		Fructose and mannose metabolism	1	-1000	1000	0		4.1.2.13
MAN1PT	mannose-1-phosphate guanylyltransferase	h[c] + gtp[c] + man1p[c] -> ppi[c] + gdpmann[c]	PCC_0321	PCC_0321		Fructose and mannose metabolism	0	0	1000	0		2.7.7.13
MAN1PT2	mannose-1-phosphate guanylyltransferase(GDP)	h[c] + gdp[c] + man1p[c] -> pi[c] + gdpmann[c]	PCC_0470	PCC_0470		Fructose and mannose metabolism	0	0	1000	0		2.7.7.22
PMANM	phosphomannomutase	man1p[c] <=> man6p[c]	PCC_0321	PCC_0321		Fructose and mannose metabolism	1	-1000	1000	0		5.4.2.8
DGDG160	digalactosyldiacylglycerol synthase (n-C16:0)	udpgal[c] + mgdg160[c] -> dgdg160[c] + udp[c]	PCC_0715	PCC_0715		Galactolipids metabolism	0	0	1000	0		2.4.1.241
DGDG161	digalactosyldiacylglycerol synthase (n-C16:1)	udpgal[c] + mgdg161[c] -> udp[c] + dgdg161[c]	PCC_0715	PCC_0715		Galactolipids metabolism	0	0	1000	0		2.4.1.241
DGDG180	digalactosyldiacylglycerol synthase (n-C18:0)	udpgal[c] + mgdg180[c] -> udp[c] + dgdg180[c]	PCC_0715	PCC_0715		Galactolipids metabolism	0	0	1000	0		2.4.1.241
DGDG181	digalactosyldiacylglycerol synthase (n-C18:1)	udpgal[c] + mgdg181[c] -> udp[c] + dgdg181[c]	PCC_0715	PCC_0715		Galactolipids metabolism	0	0	1000	0		2.4.1.241
DGDG181_9	digalactosyldiacylglycerol synthase (n-C18:1)	udpgal[c] + mgdg181:9[c] -> udp[c] + dgdg181:9[c]	PCC_0715	PCC_0715		Galactolipids metabolism	0	0	1000	0		2.4.1.241
DGDG182_9_12	digalactosyldiacylglycerol synthase (n-C18:2)	udpgal[c] + mgdg182:9:12[c] -> udp[c] + dgdg182:9:12[c]	PCC_0715	PCC_0715		Galactolipids metabolism	0	0	1000	0		2.4.1.241
DGDG183_6_9_12	digalactosyldiacylglycerol synthase (n-C18:3)	udpgal[c] + mgdg183:6:9:12[c] -> udp[c] + dgdg183:6:9:12[c]	PCC_0715	PCC_0715		Galactolipids metabolism	0	0	1000	0		2.4.1.241
DGDG183_9_12_15	digalactosyldiacylglycerol synthase (n-C18:3)	udpgal[c] + mgdg183:9:12:15[c] -> udp[c] + dgdg183:9:12:15[c]	PCC_0715	PCC_0715		Galactolipids metabolism	0	0	1000	0		2.4.1.241
DGDG184_6_9_12_15	digalactosyldiacylglycerol synthase (n-C18:4)	udpgal[c] + mgdg184:6:9:12:15[c] -> udp[c] + dgdg184:6:9:12:15[c]	PCC_0715	PCC_0715		Galactolipids metabolism	0	0	1000	0		2.4.1.241
MGDG160	UDPgalactose:1,2-diacylglycerol 3-beta-D-galactosyltransferase (n-C16:0)	udpgal[c] + 12dgr160[c] -> h[c] + mgdg160[c] + udp[c]	PCC_0715	PCC_0715		Galactolipids metabolism	0	0	1000	0		2.4.1.6
MGDG161	UDPgalactose:1,2-diacylglycerol 3-beta-D-galactosyltransferase (n-C16:1)	udpgal[c] + 12dgr161[c] -> h[c] + udp[c] + mgdg161[c]	PCC_0715	PCC_0715		Galactolipids metabolism	0	0	1000	0		2.4.1.6
MGDG180	UDPgalactose:1,2-diacylglycerol 3-beta-D-galactosyltransferase (n-C18:0)	udpgal[c] + 12dgr180[c] -> h[c] + udp[c] + mgdg180[c]	PCC_0715	PCC_0715		Galactolipids metabolism	0	0	1000	0		2.4.1.6
MGDG181	UDPgalactose:1,2-diacylglycerol 3-beta-D-galactosyltransferase (n-C18:1)	udpgal[c] + 12dgr181[c] -> h[c] + udp[c] + mgdg181[c]	PCC_0715	PCC_0715		Galactolipids metabolism	0	0	1000	0		2.4.1.6
MGDG181_9	UDPgalactose:1,2-diacylglycerol 3-beta-D-galactosyltransferase (n-C18:1)	udpgal[c] + 12dgr181:9[c] -> h[c] + udp[c] + mgdg181:9[c]	PCC_0715	PCC_0715		Galactolipids metabolism	0	0	1000	0		2.4.1.6
MGDG182_9_12	UDPgalactose:1,2-diacylglycerol 3-beta-D-galactosyltransferase (n-C18:2)	udpgal[c] + 12dgr182:9:12[c] -> h[c] + udp[c] + mgdg182:9:12[c]	PCC_0715	PCC_0715		Galactolipids metabolism	0	0	1000	0		2.4.1.6
MGDG183_6_9_12	UDPgalactose:1,2-diacylglycerol 3-beta-D-galactosyltransferase (n-C18:3)	udpgal[c] + 12dgr183:6:9:12[c] -> h[c] + udp[c] + mgdg183:6:9:12[c]	PCC_0715	PCC_0715		Galactolipids metabolism	0	0	1000	0		2.4.1.6
MGDG183_9_12_15	UDPgalactose:1,2-diacylglycerol 3-beta-D-galactosyltransferase (n-C18:3)	udpgal[c] + 12dgr183:9:12:15[c] -> h[c] + udp[c] + mgdg183:9:12:15[c]	PCC_0715	PCC_0715		Galactolipids metabolism	0	0	1000	0		2.4.1.6
MGDG184_6_9_12_15	UDPgalactose:1,2-diacylglycerol 3-beta-D-galactosyltransferase (n-C18:4)	udpgal[c] + 12dgr184:6:9:12:15[c] -> h[c] + udp[c] + mgdg184:6:9:12:15[c]	PCC_0715	PCC_0715		Galactolipids metabolism	0	0	1000	0		2.4.1.6
PAPA160	Phosphatidate phosphatase (n-C16:0)	h2o[c] + pa160[c] -> pi[c] + 12dgr160[c]				Galactolipids metabolism	0	0	1000	0		3.1.3.4
PAPA161	Phosphatidate phosphatase (n-C16:1)	h2o[c] + pa161[c] -> pi[c] + 12dgr161[c]				Galactolipids metabolism	0	0	1000	0		3.1.3.4
PAPA180	Phosphatidate phosphatase (n-C18:0)	h2o[c] + pa180[c] -> pi[c] + 12dgr180[c]				Galactolipids metabolism	0	0	1000	0		3.1.3.4
PAPA181	Phosphatidate phosphatase (n-C18:1)	h2o[c] + pa181[c] -> pi[c] + 12dgr181[c]				Galactolipids metabolism	0	0	1000	0		3.1.3.4
PAPA181_9	Phosphatidate phosphatase (n-C18:1)	h2o[c] + pa181:9[c] -> pi[c] + 12dgr181:9[c]				Galactolipids metabolism	0	0	1000	0		3.1.3.4
PAPA182_9_12	Phosphatidate phosphatase (n-C18:2)	h2o[c] + pa182:9:12[c] -> pi[c] + 12dgr182:9:12[c]				Galactolipids metabolism	0	0	1000	0		3.1.3.4
PAPA183_6_9_12	Phosphatidate phosphatase (n-C18:3)	h2o[c] + pa183:6:9:12[c] -> pi[c] + 12dgr183:6:9:12[c]				Galactolipids metabolism	0	0	1000	0		3.1.3.4
PAPA183_9_12_15	Phosphatidate phosphatase (n-C18:3)	h2o[c] + pa183:9:12:15[c] -> pi[c] + 12dgr183:9:12:15[c]				Galactolipids metabolism	0	0	1000	0		3.1.3.4
PAPA184_6_9_12_15	Phosphatidate phosphatase (n-C18:4)	h2o[c] + pa184:6:9:12:15[c] -> pi[c] + 12dgr184:6:9:12:15[c]				Galactolipids metabolism	0	0	1000	0		3.1.3.4
GF6PTA	glutamine-fructose-6-phosphate transaminase	gln-L[c] + f6p[c] -> glu-L[c] + gam6p[c]	PCC_0469	PCC_0469		Glutamate metabolism	0	0	1000	0		2.6.1.16
GLUCYS	gamma-glutamylcysteine synthetase	atp[c] + glu-L[c] + cys-L[c] -> adp[c] + h[c] + pi[c] + glucys[c]				Glutamate metabolism	0	0	1000	0		6.3.2.2
GLUR	glutamate racemase	glu-D[c] <=> glu-L[c]	PCC_0695	PCC_0695		Glutamate metabolism	1	-1000	1000	0		5.1.1.3
GLUTRS	Glutamyl-tRNA synthetase	atp[c] + glu-L[c] + trnaglu[c] -> ppi[c] + amp[c] + glutrna[c]	PCC_0024	PCC_0024		Glutamate metabolism	0	0	1000	0		6.1.1.17
GMPS	GMP synthase	atp[c] + nh4[c] + xmp[c] -> 2 h[c] + ppi[c] + amp[c] + gmp[c]	PCC_0427	PCC_0427		Glutamate metabolism	0	0	1000	0		6.3.4.1
GTHS	glutathione synthetase	atp[c] + gly[c] + glucys[c] -> adp[c] + h[c] + pi[c] + gthrd[c]	PCC_0339	PCC_0339		Glutamate metabolism	0	0	1000	0		6.3.2.3
G3PD2	glycerol-3-phosphate dehydrogenase (NAD)	nad[c] + glyc3p[c] <=> h[c] + nadh[c] + dhap[c]				Glycerolipid metabolism	1	-1000	1000	0		1.1.1.94
DDPGA	2-dehydro-3-deoxy-phosphogluconate aldolase	4h2oglt[c] <=> pyr[c] + glx[c]	PCC_0545	PCC_0545		Glyoxylate and dicarboxylate metabolism	1	-1000	1000	0		4.1.2.14
GLXCL	glyoxalate carboligase	h[c] + 2 glx[c] -> co2[c] + 2h3oppan[c]				Glyoxylate and dicarboxylate metabolism	0	0	1000	0		4.1.1.47
GLYCTO_syn	Glycolate oxidase (nadh)	nad[c] + glyclt[c] -> h[c] + nadh[c] + glx[c]				Glyoxylate and dicarboxylate metabolism	0	0	1000	0		1.1.99.14
MTHFC	methenyltetrahydrofolate cyclohydrolase	h2o[c] + methf[c] <=> h[c] + 10fthf[c]	PCC_0777	PCC_0777		Glyoxylate and dicarboxylate metabolism	1	-1000	1000	0		3.5.4.9
MTHFD	methylenetetrahydrofolate dehydrogenase (NADP)	nadp[c] + mlthf[c] -> nadph[c] + methf[c]	PCC_0777	PCC_0777		Glyoxylate and dicarboxylate metabolism	0	0	1000	0		1.5.1.5
PGLYCP	Phosphoglycolate phosphatase	h2o[c] + 2pglyc[c] -> pi[c] + glyclt[c]				Glyoxylate and dicarboxylate metabolism	0	0	1000	0		3.1.3.18
SPT_syn	serine-glyoxilate aminotransferase	glx[c] + ser-L[c] <=> gly[c] + hpyr[c]				Glyoxylate and dicarboxylate metabolism	1	-1000	1000	0		2.6.1.45
SPT_syn2	serine-glyoxilate aminotransferase(2)	ala-L[c] + glx[c] <=> pyr[c] + gly[c]				Glyoxylate and dicarboxylate metabolism	1	-1000	1000	0		2.6.1.45
ATPPRT	ATP phosphoribosyltransferase	atp[c] + prpp[c] -> ppi[c] + prbatp[c]	PCC_0920	PCC_0920		Histidine metabolism	0	0	1000	0		2.4.2.17
HISTP	histidinol-phosphatase	h2o[c] + hisp[c] -> pi[c] + histd[c]				Histidine metabolism	0	0	1000	0		3.1.3.15
HSTPT	histidinol-phosphate transaminase	glu-L[c] + imacp[c] -> akg[c] + hisp[c]	PCC_0345	PCC_0345		Histidine metabolism	0	0	1000	0		2.6.1.9
IGPDH	imidazoleglycerol-phosphate dehydratase	eig3p[c] -> h2o[c] + imacp[c]	PCC_0501	PCC_0501		Histidine metabolism	0	0	1000	0		4.2.1.19
PRAMPC	phosphoribosyl-AMP cyclohydrolase	h2o[c] + prbamp[c] -> prfp[c]	PCC_0012	PCC_0012		Histidine metabolism	0	0	1000	0		3.5.4.19
PRATPP	phosphoribosyl-ATP pyrophosphatase	h2o[c] + prbatp[c] -> h[c] + ppi[c] + prbamp[c]	PCC_0012	PCC_0012		Histidine metabolism	0	0	1000	0		3.6.1.31
MI1PP	myo-inositol 1-phosphatase	h2o[c] + mi1p-D[c] -> pi[c] + inost[c]	PCC_0281	PCC_0281		Inositol phosphate metabolism	0	0	1000	0		3.1.3.25
MI1PS	myo-Inositol-1-phosphate synthase	g6p[c] -> mi1p-D[c]	PCC_0892	PCC_0892		Inositol phosphate metabolism	0	0	1000	0		5.5.1.4
USHD	UDP-sugar hydrolase	h2o[c] + u23ga[c] -> 2 h[c] + lipidX[c] + ump[c]				Lipopolysaccharide biosynthesis	0	0	1000	0
DAPDC	diaminopimelate decarboxylase	h[c] + 26dap-M[c] -> co2[c] + lys-L[c]	PCC_0794	PCC_0794		Lysine metabolism	0	0	1000	0		4.1.1.20
DAPE	diaminopimelate epimerase	26dap-LL[c] <=> 26dap-M[c]	PCC_0153	PCC_0153		Lysine metabolism	1	-1000	1000	0		5.1.1.7
DHDPRy	dihydrodipicolinate reductase (NADPH)	h[c] + nadph[c] + 23dhdp[c] -> nadp[c] + thdp[c]	PCC_0806	PCC_0806		Lysine metabolism	0	0	1000	0		1.3.1.26
DHDPS	dihydrodipicolinate synthase	pyr[c] + aspsa[c] -> h[c] + 2 h2o[c] + 23dhdp[c]	PCC_0440	PCC_0440		Lysine metabolism	0	0	1000	0		4.2.1.52
OCBT	ornithine carbamoyltransferase	cbp[c] + orn[c] <=> h[c] + pi[c] + citr-L[c]	PCC_0130	PCC_0130		Lysine metabolism	1	-1000	1000	0		2.1.3.3
SDPDS	succinyl-diaminopimelate desuccinylase	h2o[c] + sl26da[c] -> 26dap-LL[c] + succ[c]				Lysine metabolism	0	0	1000	0		3.5.1.18
SDPTA	succinyldiaminopimelate transaminase	akg[c] + sl26da[c] <=> glu-L[c] + sl2a6o[c]				Lysine metabolism	1	-1000	1000	0		2.6.1.17
THDPS	tetrahydrodipicolinate succinylase	h2o[c] + thdp[c] + succoa[c] -> coa[c] + sl2a6o[c]				Lysine metabolism	0	0	1000	0		2.3.1.117
Sink_precyanphy	precyanphy sink reaction	precyanphy[c] <=>				Modeling	1	-1000	1000	0
Sink_phbg	phbg sink reaction	phbg[c] <=>				Modeling	1	-1000	1000	0
Sink_rdmbzi	rdmbzi sink reaction	rdmbzi[c] <=>				Modeling	1	-1000	1000	0
DM_PHB	PHB Demand reaction	PHB[c] ->				Modeling	0	0	1000	0
DM_cyanphy	cyanphy Demand reaction	cyanphy[c] ->				Modeling	0	0	1000	0
Sink_dna	Sink for DNA	dna[c] <=>				Modeling	1	-1000	1000	0
DM_dna5mtc	dna5mtc Demand reaction	dna5mtc[c] ->				Modeling	0	0	1000	0
DM_5mdru1p	5mdru1p Demand reaction	5mdru1p[c] ->				Modeling	0	0	1000	0
NADN	NAD nucleosidase	nad[c] + h2o[c] -> h[c] + adprib[c] + ncam[c]				Nicotinate and nicotinamide metabolism	0	0	1000	0		3.2.2.5
GLNS	glutamine synthetase	atp[c] + glu-L[c] + nh4[c] -> adp[c] + h[c] + pi[c] + gln-L[c]	PCC_0248	PCC_0248		Nitrogen metabolism	0	0	1000	0		6.3.1.2
GLYCL_2	glycine cleavage system, cytosol	nadh[c] + co2[c] + nh4[c] + mlthf[c] -> nad[c] + thf[c] + gly[c]	PCC_0384	PCC_0384		Nitrogen metabolism	0	0	1000	0		2.1.2.10
ASNS1	asparagine synthase (glutamine-hydrolysing)	atp[c] + h2o[c] + gln-L[c] + asp-L[c] -> h[c] + ppi[c] + glu-L[c] + amp[c] + asn-L[c]				Nitrogen metabolism	0	0	1000	0		6.3.5.4
G5SADs	L-glutamate 5-semialdehyde dehydratase (spontaneous)	glu5sa[c] -> h[c] + h2o[c] + 1pyr5c[c]				Others	0	0	1000	0
CYSTL	cystathionine b-lyase	h2o[c] + cyst-L[c] -> pyr[c] + hcys-L[c] + nh4[c]				Others	0	0	1000	0		4.4.1.18
OMCDC	2-Oxo-4-methyl-3-carboxypentanoate decarboxylation	h[c] + 3c4mop[c] -> co2[c] + 4mop[c]				Others	0	0	1000	0		2.2.1.6
GCALDD	Glycolaldehyde dehydrogenase	nad[c] + h2o[c] + gcald[c] -> 2 h[c] + nadh[c] + glyclt[c]				Others	0	0	1000	0		1.2.1.47
FTR	ferredoxin:thioredoxin reductase	2 h[c] + 2 fdxr-2:2[c] + trdox[c] -> 2 fdxo-2:2[c] + trdrd[c]	PCC_0658	PCC_0658		Others	0	0	1000	0		1.18.-.-
ATPS4rpp	ATP synthase (four protons for one ATP) (periplasm)	3 adp[c] + 3 pi[c] + 14 h[p] -> 3 atp[c] + 11 h[c] + 3 h2o[c]	(PCC_0200 and PCC_0202 and PCC_0203 and PCC_0204 and PCC_0205 and PCC_0206 and PCC_0214 and PCC_0213 and PCC_0201)	PCC_0200 PCC_0202 PCC_0203 PCC_0204 PCC_0205 PCC_0206 PCC_0214 PCC_0213 PCC_0201		Oxidative phosphorylation	0	0	1000	0		3.6.3.14
ATPSu	ATP synthetase(u)	3 adp[c] + 3 pi[c] + 14 h[v] -> 3 atp[c] + 11 h[c] + 3 h2o[c]	(PCC_0200 and PCC_0202 and PCC_0203 and PCC_0204 and PCC_0205 and PCC_0206 and PCC_0214 and PCC_0213 and PCC_0201)	PCC_0200 PCC_0202 PCC_0203 PCC_0204 PCC_0205 PCC_0206 PCC_0214 PCC_0213 PCC_0201		Oxidative phosphorylation	0	0	1000	0		3.6.3.14
CBFCpp	cytochrome b6/f complex periplasm	2 h[c] + 2 pcox[p] + pqh2[p] -> 4 h[p] + 2 pcrd[p] + pq[p]	(PCC_0646 and PCC_0647 and PCC_0755 and PCC_0756 and PCC_0177 and PCC_0770)	PCC_0646 PCC_0647 PCC_0755 PCC_0756 PCC_0177 PCC_0770		Oxidative phosphorylation	0	0	1000	0		1.10.99.1
CBFC2pp	cytochrome b6/f complex periplasm	2 h[c] + pqh2[p] + 2 ficytc6[p] -> 4 h[p] + pq[p] + 2 focytc6[p]	(PCC_0646 and PCC_0647 and PCC_0755 and PCC_0756 and PCC_0177 and PCC_0770)	PCC_0646 PCC_0647 PCC_0755 PCC_0756 PCC_0177 PCC_0770		Oxidative phosphorylation	0	0	1000	0		1.10.99.1
CYO1b2pp_syn	cytochrome c oxidase, synechocystis (2 protons periplasm)	4 h[c] + 2 pcrd[p] + 0.5 o2[p] -> 2 h[p] + 2 pcox[p] + h2o[p]	(PCC_0745 and PCC_0746 and PCC_0744)	PCC_0745 PCC_0746 PCC_0744		Oxidative phosphorylation	0	0	1000	0		1.9.3.1
CYO1bpp_syn	cytochrome c oxidase, synechocystis (2 protons)	4 h[c] + 2 focytc6[p] + 0.5 o2[p] -> 2 h[p] + 2 ficytc6[p] + h2o[p]	(PCC_0745 and PCC_0746 and PCC_0744)	PCC_0745 PCC_0746 PCC_0744		Oxidative phosphorylation	0	0	1000	0		1.9.3.1
NDH1_2p	NAD(P)H dehydrogenase (plastoquinone-8 & 3 protons) (periplasm)	4 h[c] + nadh[c] + pq[p] -> nad[c] + 3 h[p] + pqh2[p]	((PCC_0320 or PCC_0871) and PCC_0319 and PCC_0326 and PCC_0740 and PCC_0494 and PCC_0323 and PCC_0324 and PCC_0333 and PCC_0325 and PCC_0496 and PCC_0495 and PCC_0315 and PCC_0598)	PCC_0320 PCC_0871 PCC_0319 PCC_0326 PCC_0740 PCC_0494 PCC_0323 PCC_0324 PCC_0333 PCC_0325 PCC_0496 PCC_0495 PCC_0598		Oxidative phosphorylation	0	0	1000	0		1.6.5.3
NDH2_syn	NADH dehydrogenase 2 (plastoquinone-8) (tilacoide)	h[c] + nadh[c] + pq[v] -> nad[c] + pqh2[v]	PCC_0663	PCC_0663		Oxidative phosphorylation	0	0	1000	0		1.6.99.3
NDH1_1u	NAD(P)H dehydrogenase (plastoquinone-8 & 3 protons) (tilacoide)	4 h[c] + nadph[c] + pq[v] -> nadp[c] + 3 h[v] + pqh2[v]	((PCC_0320 or PCC_0871) and PCC_0319 and PCC_0326 and PCC_0740 and PCC_0494 and PCC_0323 and PCC_0324 and PCC_0333 and PCC_0325 and PCC_0496 and PCC_0495 and PCC_0315 and PCC_0598)	PCC_0320 PCC_0871 PCC_0319 PCC_0326 PCC_0740 PCC_0494 PCC_0323 PCC_0324 PCC_0333 PCC_0325 PCC_0496 PCC_0495 PCC_0315 PCC_0598		Oxidative phosphorylation	0	0	1000	0		1.6.5.3
NDH1_2u	NAD(P)H dehydrogenase (plastoquinone-8 & 3 protons) (tilacoide)	4 h[c] + nadh[c] + pq[v] -> nad[c] + 3 h[v] + pqh2[v]	((PCC_0320 or PCC_0871) and PCC_0319 and PCC_0326 and PCC_0740 and PCC_0494 and PCC_0323 and PCC_0324 and PCC_0333 and PCC_0325 and PCC_0496 and PCC_0495 and PCC_0315 and PCC_0598)	PCC_0320 PCC_0871 PCC_0319 PCC_0326 PCC_0740 PCC_0494 PCC_0323 PCC_0324 PCC_0333 PCC_0325 PCC_0496 PCC_0495 PCC_0315 PCC_0598		Oxidative phosphorylation	0	0	1000	0		1.6.5.3
NADH5	NADH dehydrogenase (ubiquinone-8 )	h[c] + nadh[c] + q8[c] -> nad[c] + q8h2[c]	PCC_0663	PCC_0663 PCC_0740		Oxidative phosphorylation	0	0	1000	0		1.6.5.3
NDH1_1p	NAD(P)H dehydrogenase (plastoquinone-8 & 3 protons) (periplasm)	4 h[c] + nadph[c] + pq[p] -> nadp[c] + 3 h[p] + pqh2[p]	((PCC_0320 or PCC_0871) and PCC_0319 and PCC_0326 and PCC_0740 and PCC_0494 and PCC_0323 and PCC_0324 and PCC_0333 and PCC_0325 and PCC_0496 and PCC_0495 and PCC_0315 and PCC_0598)	PCC_0320 PCC_0871 PCC_0319 PCC_0326 PCC_0740 PCC_0494 PCC_0323 PCC_0324 PCC_0333 PCC_0325 PCC_0496 PCC_0495 PCC_0315 PCC_0598		Oxidative phosphorylation	0	0	1000	0		1.6.5.3
PPA	inorganic diphosphatase	h2o[c] + ppi[c] -> h[c] + 2 pi[c]	PCC_0863	PCC_0863		Oxidative phosphorylation	0	0	1000	0		3.6.1.1
DPR	2-dehydropantoate 2-reductase	h[c] + nadph[c] + 2dhp[c] -> nadp[c] + pant-R[c]				Pantothenate and CoA biosynthesis	0	0	1000	0		1.1.1.169
NADK	NAD kinase	atp[c] + nad[c] -> adp[c] + h[c] + nadp[c]				Pantothenate and CoA biosynthesis	0	0	1000	0		2.7.1.23
PANTS	pantothenate synthase	atp[c] + ala-B[c] + pant-R[c] -> h[c] + ppi[c] + amp[c] + pnto-R[c]	PCC_0623	PCC_0623		Pantothenate and CoA biosynthesis	0	0	1000	0		6.3.2.1
PTPAT	pantetheine-phosphate adenylyltransferase	atp[c] + h[c] + pan4p[c] <=> ppi[c] + dpcoa[c]	PCC_0145	PCC_0145		Pantothenate and CoA biosynthesis	1	-1000	1000	0		2.7.7.3
DRBK	Deoxyribokinase	atp[c] + drib[c] -> adp[c] + h[c] + 2dr5p[c]				Pentose phosphate pathway	0	0	1000	0		2.7.1.15
DRPA	deoxyribose-phosphate aldolase	2dr5p[c] -> acald[c] + g3p[c]	PCC_0718	PCC_0718		Pentose phosphate pathway	0	0	1000	0		4.1.2.4
GND	phosphogluconate dehydrogenase	nadp[c] + 6pgc[c] -> co2[c] + nadph[c] + ru5p-D[c]	PCC_0271	PCC_0271		Pentose phosphate pathway	0	0	1000	0		1.1.1.44
PPM	phosphopentomutase	r1p[c] <=> r5p[c]				Pentose phosphate pathway	1	-1000	1000	0		5.4.2.7
PRPPS	phosphoribosylpyrophosphate synthetase	atp[c] + r5p[c] <=> h[c] + amp[c] + prpp[c]	PCC_0783	PCC_0783		Pentose phosphate pathway	1	-1000	1000	0		2.7.6.1
RBK	ribokinase	atp[c] + rib-D[c] -> adp[c] + h[c] + r5p[c]				Pentose phosphate pathway	0	0	1000	0		2.7.1.15
RPE	ribulose 5-phosphate 3-epimerase	ru5p-D[c] <=> xu5p-D[c]	PCC_0267	PCC_0267		Pentose phosphate pathway	1	-1000	1000	0		5.1.3.1
RPI	ribose-5-phosphate isomerase	r5p[c] <=> ru5p-D[c]	PCC_0099	PCC_0099		Pentose phosphate pathway	1	-1000	1000	0		5.3.1.6
TALA	transaldolase	g3p[c] + s7p[c] <=> e4p[c] + f6p[c]	PCC_0888	PCC_0888		Pentose phosphate pathway	1	-1000	1000	0		2.2.1.2
TKT1	transketolase	r5p[c] + xu5p-D[c] <=> g3p[c] + s7p[c]	PCC_0465	PCC_0465		Pentose phosphate pathway	1	-1000	1000	0		2.2.1.1
TKT2	transketolase(2)	e4p[c] + xu5p-D[c] <=> g3p[c] + f6p[c]	PCC_0465	PCC_0465		Pentose phosphate pathway	1	-1000	1000	0		2.2.1.1
UAMAGS	UDP-N-acetylmuramoyl-L-alanyl-D-glutamate synthetase	atp[c] + glu-D[c] + uama[c] -> adp[c] + h[c] + pi[c] + uamag[c]	PCC_0697	PCC_0697		Peptidoglycan biosynthesis	0	0	1000	0		6.3.2.9
PAPPT3	phospho-N-acetylmuramoyl-pentapeptide-transferase (meso-2,6-diaminopimelate)	udcpp[c] + ugmda[c] -> ump[c] + uagmda[c]	PCC_0400	PCC_0400		Peptidoglycan biosynthesis	0	0	1000	0		2.7.8.13
PPTGF_Syn	Flypase	peptido_syn[c] -> peptido_syn[p]	PCC_0513	PCC_0513		Peptidoglycan biosynthesis	0	0	1000	0
PPTGS_Syn	Peptidoglycan subunit synthesis Synechocystis sp. PCC6803	uaagmda[c] -> h[c] + peptido_syn[c] + udcpdp[c]				Peptidoglycan biosynthesis	0	0	1000	0
UAAGDS	UDP-N-acetylmuramoyl-L-alanyl-D-glutamyl-meso-2,6-diaminopimelate synthetase	atp[c] + 26dap-M[c] + uamag[c] -> adp[c] + h[c] + pi[c] + ugmd[c]	PCC_0726	PCC_0726		Peptidoglycan biosynthesis	0	0	1000	0		6.3.2.13
UAGPT3	UDP-N-acetylglucosamine-N-acetylmuramyl-(pentapeptide)pyrophosphoryl-undecaprenol N-acetylglucosamine transferase	uagmda[c] + uacgam[c] -> h[c] + udp[c] + uaagmda[c]	PCC_0352	PCC_0352		Peptidoglycan biosynthesis	0	0	1000	0		2.4.1.227
UGLT	UDPglucose--hexose-1-phosphate uridylyltransferase	gal1p[c] + udpg[c] <=> udpgal[c] + g1p[c]				Peptidoglycan biosynthesis	1	-1000	1000	0		2.7.7.12
UDCPDP	undecaprenyl-diphosphatase	h2o[c] + udcpdp[c] -> h[c] + pi[c] + udcpp[c]				Peptidoglycan biosynthesis	0	0	1000	0		3.6.1.27
UGMDDS	UDP-N-acetylmuramoyl-L-alanyl-D-glutamyl-meso-2,6-diaminopimeloyl-D-alanyl-D-alanine synthetase	atp[c] + alaala[c] + ugmd[c] -> adp[c] + h[c] + pi[c] + ugmda[c]				Peptidoglycan biosynthesis	0	0	1000	0		6.3.2.15
34HPPOR	4-Hydroxyphenylpyruvate:oxygen oxidoreductase	34hpp[c] + o2[c] -> co2[c] + hgentis[c]				Phenylalanine tyrosine and tryptophan biosynthesis	0	0	1000	0		1.13.11.27
ANS	anthranilate synthase	gln-L[c] + chor[c] -> h[c] + glu-L[c] + pyr[c] + anth[c]	((PCC_0612 or PCC_0387) and PCC_0344)	PCC_0612 PCC_0387 PCC_0344		Phenylalanine tyrosine and tryptophan biosynthesis	0	0	1000	0		4.1.3.27
CAT	catalase	2 h2o2[c] -> o2[c] + 2 h2o[c]				Phenylalanine tyrosine and tryptophan biosynthesis	0	0	1000	0		1.11.1.6
CHORM	chorismate mutase	chor[c] -> pphn[c]	PCC_0732	PCC_0732		Phenylalanine tyrosine and tryptophan biosynthesis	0	0	1000	0		5.4.99.5
CHORS	chorismate synthase	3psme[c] -> pi[c] + chor[c]	PCC_0546	PCC_0546		Phenylalanine tyrosine and tryptophan biosynthesis	0	0	1000	0		4.2.3.5
DHQS	3-dehydroquinate synthase	2dda7p[c] -> pi[c] + 3dhq[c]	PCC_0121	PCC_0121		Phenylalanine tyrosine and tryptophan biosynthesis	0	0	1000	0		4.2.3.4
DHQTi	3-dehydroquinate dehydratase, irreversible	3dhq[c] -> h2o[c] + 3dhsk[c]				Phenylalanine tyrosine and tryptophan biosynthesis	0	0	1000	0		4.2.1.10
PHETA1	phenylalanine transaminase	akg[c] + phe-L[c] <=> glu-L[c] + phpyr[c]	(PCC_0345) or (PCC_0549)	PCC_0345 PCC_0549		Phenylalanine tyrosine and tryptophan biosynthesis	1	-1000	1000	0		2.6.1.58
PPND	prephenate dehydrogenase	nad[c] + pphn[c] -> nadh[c] + 34hpp[c] + co2[c]	PCC_0604	PCC_0604		Phenylalanine tyrosine and tryptophan biosynthesis	0	0	1000	0		1.3.1.12
PPNDH	prephenate dehydratase	h[c] + pphn[c] -> co2[c] + h2o[c] + phpyr[c]	PCC_0551	PCC_0551		Phenylalanine tyrosine and tryptophan biosynthesis	0	0	1000	0		4.2.1.51
SHK3D	shikimate dehydrogenase	h[c] + nadph[c] + 3dhsk[c] -> nadp[c] + skm[c]	PCC_0397	PCC_0397		Phenylalanine tyrosine and tryptophan biosynthesis	0	0	1000	0		1.1.1.25
SHKK	shikimate kinase	atp[c] + skm[c] -> adp[c] + h[c] + skm5p[c]	PCC_0289	PCC_0289		Phenylalanine tyrosine and tryptophan biosynthesis	0	0	1000	0		2.7.1.71
TYRTA	tyrosine transaminase	akg[c] + tyr-L[c] <=> 34hpp[c] + glu-L[c]	(PCC_0345) or (PCC_0549)	PCC_0345 PCC_0549		Phenylalanine tyrosine and tryptophan biosynthesis	1	-1000	1000	0		2.6.1.5
CBFC2	cytochrome b6/f complex	2 h[c] + 2 ficytc6[v] + pqh2[v] -> 4 h[v] + 2 focytc6[v] + pq[v]	(PCC_0646 and PCC_0647 and PCC_0755 and PCC_0756 and PCC_0177 and PCC_0770)	PCC_0646 PCC_0647 PCC_0755 PCC_0756 PCC_0177 PCC_0770		Photosynthesis	0	0	1000	0		1.10.99.1
CBFCu	cytochrome b6/f complex	2 h[c] + pqh2[v] + 2 pcox[v] -> 4 h[v] + pq[v] + 2 pcrd[v]	(PCC_0646 and PCC_0647 and PCC_0755 and PCC_0756 and PCC_0177 and PCC_0770)	PCC_0646 PCC_0647 PCC_0755 PCC_0756 PCC_0177 PCC_0770		Photosynthesis	0	0	1000	0		1.10.99.1
CYO1b_syn	cytochrome c oxidase, synechocystis (2 protons)	4 h[c] + 2 focytc6[v] + 0.5 o2[v] -> 2 h[v] + 2 ficytc6[v] + h2o[v]	(PCC_0745 and PCC_0746 and PCC_0744)	PCC_0745 PCC_0746 PCC_0744		Photosynthesis	0	0	1000	0		1.9.3.1
CYO1b2_syn	cytochrome c oxidase, synechocystis (2 protons)	4 h[c] + 2 pcrd[v] + 0.5 o2[v] -> 2 h[v] + 2 pcox[v] + h2o[v]	(PCC_0745 and PCC_0746 and PCC_0744)	PCC_0745 PCC_0746 PCC_0744		Photosynthesis	0	0	1000	0		1.9.3.1
FNOR	ferredoxin---NADP+ reductase	h[c] + nadp[c] + 2 fdxr-2:2[c] <=> nadph[c] + 2 fdxo-2:2[c]	((PCC_0165 or PCC_0700) and PCC_0780)	PCC_0165 PCC_0700 PCC_0780		Photosynthesis	1	-1000	1000	0		1.18.1.2
HCO3E	HCO3 equilibration reaction	co2[c] + h2o[c] <=> h[c] + hco3[c]				Photosynthesis	1	-1000	1000	0		4.2.1.1
PSI	photosystem I (plastocyanin)	2 pcrd[v] + 2 fdxo-2:2[c] + 2 photon[c] -> 2 pcox[v] + 2 fdxr-2:2[c]	(PCC_0561 and PCC_0562 and PCC_0468 and PCC_0760 and PCC_0564 and PCC_0759 and PCC_0563 and PCC_0900)	PCC_0561 PCC_0562 PCC_0468 PCC_0760 PCC_0564 PCC_0759 PCC_0563 PCC_0900		Photosynthesis	0	0	1000	0
PSI_2	photosystem I (ferrocytochrome)	2 focytc6[v] + 2 fdxo-2:2[c] + 2 photon[c] -> 2 ficytc6[v] + 2 fdxr-2:2[c]	(PCC_0561 and PCC_0562 and PCC_0468 and PCC_0760 and PCC_0564 and PCC_0759 and PCC_0563 and PCC_0900)	PCC_0561 PCC_0562 PCC_0468 PCC_0760 PCC_0564 PCC_0759 PCC_0563 PCC_0900		Photosynthesis	0	0	1000	0
PSII	photosystem II	2 h[c] + pq[v] + h2o[v] + 2 photon[c] -> 2 h[v] + pqh2[v] + 0.5 o2[v]	(PCC_0490 and PCC_0491 and PCC_0635 and PCC_0034 and PCC_0522 and PCC_0521 and PCC_0488 and PCC_0506 and PCC_0489 and PCC_0637 and PCC_0542 and PCC_0634 and PCC_0284 and PCC_0702 and PCC_0244 and PCC_0671 and PCC_0547 and PCC_0033)	PCC_0490 PCC_0491 PCC_0635 PCC_0034 PCC_0522 PCC_0521 PCC_0488 PCC_0506 PCC_0489 PCC_0637 PCC_0542 PCC_0634 PCC_0284 PCC_0702 PCC_0244 PCC_0671 PCC_0547 PCC_0033		Photosynthesis	0	0	1000	0
MEHLER	Mehler reaction	h[c] + 0.5 o2[c] + nadph[c] -> h2o[c] + nadp[c]	(PCC_0369 or PCC_0368)	PCC_0369 PCC_0368		Photosynthesis	0	0	1000	0
CHPHYS	chlorophyll a synthase	h[c] + chlld[c] + phdp[c] -> ppi[c] + cholphya[c]	PCC_0071	PCC_0071		Porphyrin and chlorophyll metabolism	0	0	1000	0		2.5.1.62
CPPPGO	coproporphyrinogen oxidase (O2 required)	2 h[c] + o2[c] + cpppg3[c] -> 2 co2[c] + 2 h2o[c] + pppg9[c]	PCC_0617	PCC_0617		Porphyrin and chlorophyll metabolism	0	0	1000	0		1.3.3.3
CPPPGO2	Oxygen Independent coproporphyrinogen-III oxidase	2 amet[c] + cpppg3[c] -> 2 co2[c] + 2 dad-5[c] + 2 met-L[c] + pppg9[c]	PCC_0080	PCC_0080		Porphyrin and chlorophyll metabolism	0	0	1000	0		1.3.99.22
CYRDAR	cob(II)yrinic acid a,c-diamide reductase	nadh[c] + 2 co2dam[c] -> h[c] + nad[c] + 2 co1dam[c]				Porphyrin and chlorophyll metabolism	0	0	1000	0
POR	protochlorophyllide oxidoreductase	h[c] + nadph[c] + pchlld[c] -> nadp[c] + chlld[c]	(PCC_0902 and PCC_0904 and PCC_0903) or (PCC_0901)	PCC_0902 PCC_0904 PCC_0903 PCC_0901		Porphyrin and chlorophyll metabolism	0	0	1000	0		1.18..
DVOCHR	divinyl protochlorophyllide a 8-vinyl-reductase	h[c] + nadph[c] + dvpchlld[c] -> nadp[c] + pchlld[c]				Porphyrin and chlorophyll metabolism	0	0	1000	0
FCLT	Ferrochelatase	fe2[c] + ppp9[c] -> 2 h[c] + pheme[c]	PCC_0891	PCC_0891		Porphyrin and chlorophyll metabolism	0	0	1000	0		4.99.1.1
FOMETR	aminomethyltransferase	h[c] + 5fthf[c] <=> h2o[c] + methf[c]	PCC_0384	PCC_0384		Porphyrin and chlorophyll metabolism	1	-1000	1000	0		2.1.2.10
G1SATi	glutamate-1-semialdehyde aminotransferase	glu1sa[c] -> 5aop[c]	PCC_0015	PCC_0015		Porphyrin and chlorophyll metabolism	0	0	1000	0		5.4.3.8
GLUTRR	glutamyl-tRNA reductase	h[c] + nadph[c] + glutrna[c] -> nadp[c] + glu1sa[c] + trnaglu[c]	PCC_0269	PCC_0269		Porphyrin and chlorophyll metabolism	0	0	1000	0
HEMEAS	Heme A synthase	h2o[c] + hemeO[c] -> 4 h[c] + hemeA_#1[c]	PCC_0747	PCC_0747		Porphyrin and chlorophyll metabolism	0	0	1000	0
HEMEOS	Heme O synthase	h2o[c] + pheme[c] + frdp[c] -> ppi[c] + hemeO[c]	PCC_0748	PCC_0748		Porphyrin and chlorophyll metabolism	0	0	1000	0		2.5.1.-
HMBS	hydroxymethylbilane synthase	h2o[c] + 4 ppbng[c] -> 4 nh4[c] + hmbil[c]	PCC_0862	PCC_0862		Porphyrin and chlorophyll metabolism	0	0	1000	0		2.5.1.61
HOXG	Heme oxygenase 1	5 h[c] + 3 o2[c] + 3 nadph[c] + pheme[c] -> 3 h2o[c] + 3 nadp[c] + biliverd[c] + fe2[c] + co[c]	PCC_0476	PCC_0476		Porphyrin and chlorophyll metabolism	0	0	1000	0		1.14.99.3
MPML	Mg-protoporphyrin IX magnesium-lyase	atp[c] + h2o[c] + ppp9[c] + mg2[c] <=> adp[c] + 3 h[c] + pi[c] + mppp9[c]	(PCC_0767) and (PCC_0807)	PCC_0767 PCC_0807		Porphyrin and chlorophyll metabolism	1	-1000	1000	0		6.6.1.1
MPOMC1	magnesium-protoporphyrin-IX 13-monomethyl ester,NADPH:oxygen oxidoreductase (hydroxylating)	h[c] + o2[c] + nadph[c] + mppp9om[c] -> h2o[c] + nadp[c] + hmppp9[c]	PCC_0845	PCC_0845		Porphyrin and chlorophyll metabolism	0	0	1000	0		1.14.13.81
MPOMMM	magnesium-protoporphyrin-IX 13-monomethyl ester,NADPH:oxygen oxidoreductase (hydroxylating)	h[c] + o2[c] + nadph[c] + hmppp9[c] -> 2 h2o[c] + nadp[c] + omppp9[c]	PCC_0845	PCC_0845		Porphyrin and chlorophyll metabolism	0	0	1000	0		1.14.13.81
MPOMOR	magnesium-protoporphyrin-IX 13-monomethyl ester,NADPH:oxygen oxidoreductase (hydroxylating)	h[c] + o2[c] + nadph[c] + omppp9[c] -> 2 h2o[c] + nadp[c] + dvpchlld[c]	PCC_0845	PCC_0845		Porphyrin and chlorophyll metabolism	0	0	1000	0		1.14.13.81
MPOMT	S-adenosyl-L-methionine:magnesium-protoporphyrin-IX O-methyltransferase	amet[c] + mppp9[c] -> ahcys[c] + mppp9om[c]	PCC_0330	PCC_0330		Porphyrin and chlorophyll metabolism	0	0	1000	0		2.1.1.11
PPBNGS	porphobilinogen synthase	2 5aop[c] -> h[c] + 2 h2o[c] + ppbng[c]	PCC_0679	PCC_0679		Porphyrin and chlorophyll metabolism	0	0	1000	0		4.2.1.24
PPPGO	protoporphyrinogen oxidase (aerobic)	1.5 o2[c] + pppg9[c] -> 3 h2o[c] + ppp9[c]	PCC_0146	PCC_0146		Porphyrin and chlorophyll metabolism	0	0	1000	0		1.3.3.4
R05217		h[c] + 0.5 o2[c] + pre3a[c] -> pre3b[c]				Porphyrin and chlorophyll metabolism	0	0	1000	0
R05219		h2o[c] + amet[c] + pre5[c] -> h[c] + ac[c] + ahcys[c] + pre6a[c]				Porphyrin and chlorophyll metabolism	0	0	1000	0
THRPS	threonine-phosphate synthase	atp[c] + thr-L[c] -> adp[c] + h[c] + thrp[c]				Porphyrin and chlorophyll metabolism	0	0	1000	0
UPP3MT	uroporphyrinogen methyltransferase	2 amet[c] + uppg3[c] -> h[c] + 2 ahcys[c] + dscl[c]	PCC_0389	PCC_0389		Porphyrin and chlorophyll metabolism	0	0	1000	0		2.1.1.107
UPP3S	uroporphyrinogen-III synthase	hmbil[c] -> h2o[c] + uppg3[c]				Porphyrin and chlorophyll metabolism	0	0	1000	0		4.2.1.75
UPPDC1	uroporphyrinogen decarboxylase (uroporphyrinogen III)	4 h[c] + uppg3[c] -> 4 co2[c] + cpppg3[c]	PCC_0866	PCC_0866		Porphyrin and chlorophyll metabolism	0	0	1000	0		4.1.1.37
UPPDC2	uroporphyrinogen decarboxylase (uroporphyrinogen I)	4 h[c] + uppg1[c] -> 4 co2[c] + cpppg1[c]	PCC_0866	PCC_0866		Porphyrin and chlorophyll metabolism	0	0	1000	0		4.1.1.37
ADK1	adenylate kinase	atp[c] + amp[c] <=> 2 adp[c]	PCC_0578	PCC_0578		Purine metabolism	1	-1000	1000	0		2.7.4.3
ADPT	adenine phosphoribosyltransferase	ade[c] + prpp[c] -> ppi[c] + amp[c]				Purine metabolism	0	0	1000	0		2.4.2.7
ADSL1r	adenylsuccinate lyase	dcamp[c] <=> amp[c] + fum[c]				Purine metabolism	1	-1000	1000	0		4.3.2.2
ADSS	adenylosuccinate synthase	gtp[c] + asp-L[c] + imp[c] -> 2 h[c] + pi[c] + dcamp[c] + gdp[c]	PCC_0881	PCC_0881		Purine metabolism	0	0	1000	0		6.3.4.4
AICART	phosphoribosylaminoimidazolecarboxamide formyltransferase	aicar[c] + 10fthf[c] <=> fprica[c] + thf[c]	PCC_0510	PCC_0510		Purine metabolism	1	-1000	1000	0		2.1.2.3
AMPN	AMP nucleosidase	h2o[c] + amp[c] -> r5p[c] + ade[c]				Purine metabolism	0	0	1000	0		3.2.2.4
GK1	guanylate kinase (GMP:ATP)	atp[c] + gmp[c] <=> adp[c] + gdp[c]	PCC_0758	PCC_0758		Purine metabolism	1	-1000	1000	0		2.7.4.8
GMPS2	GMP synthase	atp[c] + h2o[c] + gln-L[c] + xmp[c] -> 2 h[c] + ppi[c] + glu-L[c] + amp[c] + gmp[c]	PCC_0427	PCC_0427		Purine metabolism	0	0	1000	0		6.3.5.2
IMPC	IMP cyclohydrolase	h2o[c] + imp[c] <=> fprica[c]	PCC_0510	PCC_0510		Purine metabolism	1	-1000	1000	0		3.5.4.10
IMPD	IMP dehydrogenase	nad[c] + h2o[c] + imp[c] -> h[c] + nadh[c] + xmp[c]	PCC_0773	PCC_0773		Purine metabolism	0	0	1000	0		1.1.1.205
NDPK1	nucleoside-diphosphate kinase (ATP:GDP)	atp[c] + gdp[c] <=> adp[c] + gtp[c]	PCC_0365	PCC_0365		Purine metabolism	1	-1000	1000	0		2.7.4.6
NDPK10	nucleoside-diphosphate kinase (ATP:dIDP)	atp[c] + didp[c] <=> adp[c] + ditp[c]	PCC_0365	PCC_0365		Purine metabolism	1	-1000	1000	0		2.7.4.6
NDPK5	nucleoside-diphosphate kinase (ATP:dGDP)	atp[c] + dgdp[c] <=> adp[c] + dgtp[c]	PCC_0365	PCC_0365		Purine metabolism	1	-1000	1000	0		2.7.4.6
NDPK8	nucleoside-diphosphate kinase (ATP:dADP)	atp[c] + dadp[c] <=> adp[c] + datp[c]	PCC_0365	PCC_0365		Purine metabolism	1	-1000	1000	0		2.7.4.6
NDPK9	nucleoside-diphosphate kinase (ATP:IDP)	atp[c] + idp[c] <=> adp[c] + itp[c]	PCC_0365	PCC_0365		Purine metabolism	1	-1000	1000	0		2.7.4.6
RNDR1	ribonucleoside-diphosphate reductase (ADP)	adp[c] + trdrd[c] -> h2o[c] + dadp[c] + trdox[c]	PCC_0832	PCC_0832		Purine metabolism	0	0	1000	0		1.17.4.1
RNDR2	ribonucleoside-diphosphate reductase (GDP)	gdp[c] + trdrd[c] -> h2o[c] + dgdp[c] + trdox[c]	PCC_0832	PCC_0832		Purine metabolism	0	0	1000	0		1.17.4.1
UREA	urease	2 h[c] + h2o[c] + urea[c] -> co2[c] + 2 nh4[c]				Purine metabolism	0	0	1000	0		3.5.1.5
CYTDH	Cytidine hydrolase	h2o[c] + cytd[c] -> csn[c] + rib-D[c]				Purine metabolism	0	0	1000	0		3.2.2.8
ASPCT	aspartate carbamoyltransferase	asp-L[c] + cbp[c] -> h[c] + pi[c] + cbasp[c]				Pyrimidine metabolism	0	0	1000	0		2.1.3.2
CBPS	carbamoyl-phosphate synthase (glutamine-hydrolysing)	2 atp[c] + h2o[c] + hco3[c] + gln-L[c] -> 2 adp[c] + 2 h[c] + pi[c] + glu-L[c] + cbp[c]	(PCC_0811 and PCC_0229)	PCC_0811 PCC_0229		Pyrimidine metabolism	0	0	1000	0		6.3.5.5
CSND	Cytosine deaminase	h[c] + h2o[c] + csn[c] -> nh4[c] + ura[c]	PCC_0086	PCC_0086		Pyrimidine metabolism	0	0	1000	0		3.5.4.1
CTPS1	CTP synthase (NH3)	atp[c] + nh4[c] + utp[c] -> adp[c] + 2 h[c] + pi[c] + ctp[c]	PCC_0386	PCC_0386		Pyrimidine metabolism	0	0	1000	0		6.3.4.2
CTPS2	CTP synthase (glutamine)	atp[c] + h2o[c] + gln-L[c] + utp[c] -> adp[c] + 2 h[c] + pi[c] + glu-L[c] + ctp[c]	PCC_0386	PCC_0386		Pyrimidine metabolism	0	0	1000	0		6.3.4.2
CYTK1	cytidylate kinase (CMP)	atp[c] + cmp[c] <=> adp[c] + cdp[c]	PCC_0623	PCC_0623		Pyrimidine metabolism	1	-1000	1000	0		2.7.4.14
DCTPD	dCTP deaminase	h[c] + h2o[c] + dctp[c] -> nh4[c] + dutp[c]	PCC_0524	PCC_0524		Pyrimidine metabolism	0	0	1000	0		3.5.4.13
DCTPD2	dCTP deaminase	h[c] + h2o[c] + ctp[c] -> nh4[c] + utp[c]	PCC_0524	PCC_0524		Pyrimidine metabolism	0	0	1000	0		3.5.4.13
DHORD	dihydoorotic acid dehydrogenase	o2[c] + dhor-S[c] <=> h2o2[c] + orot[c]	PCC_0353	PCC_0353		Pyrimidine metabolism	1	-1000	1000	0		1.3.3.1
DHORTS	dihydroorotase	h2o[c] + dhor-S[c] <=> h[c] + cbasp[c]	PCC_0005	PCC_0005		Pyrimidine metabolism	1	-1000	1000	0		3.5.2.3
DTMPK	dTMP kinase	atp[c] + dtmp[c] <=> adp[c] + dtdp[c]				Pyrimidine metabolism	1	-1000	1000	0		2.7.4.9
NDPK2	nucleoside-diphosphate kinase (ATP:UDP)	atp[c] + udp[c] <=> adp[c] + utp[c]	PCC_0365	PCC_0365		Pyrimidine metabolism	1	-1000	1000	0		2.7.4.6
NDPK3	nucleoside-diphosphate kinase (ATP:CDP)	atp[c] + cdp[c] <=> adp[c] + ctp[c]	PCC_0365	PCC_0365		Pyrimidine metabolism	1	-1000	1000	0		2.7.4.6
NDPK4	nucleoside-diphosphate kinase (ATP:dTDP)	atp[c] + dtdp[c] <=> adp[c] + dttp[c]	PCC_0365	PCC_0365		Pyrimidine metabolism	1	-1000	1000	0		2.7.4.6
NDPK6	nucleoside-diphosphate kinase (ATP:dUDP)	atp[c] + dudp[c] <=> adp[c] + dutp[c]	PCC_0365	PCC_0365		Pyrimidine metabolism	1	-1000	1000	0		2.7.4.6
NDPK7	nucleoside-diphosphate kinase (ATP:dCDP)	atp[c] + dcdp[c] <=> adp[c] + dctp[c]	PCC_0365	PCC_0365		Pyrimidine metabolism	1	-1000	1000	0		2.7.4.6
OMPDC	orotidine-5'-phosphate decarboxylase	h[c] + orot5p[c] -> co2[c] + ump[c]	PCC_0714	PCC_0714		Pyrimidine metabolism	0	0	1000	0		4.1.1.23
ORPT	orotate phosphoribosyltransferase	ppi[c] + orot5p[c] <=> prpp[c] + orot[c]	PCC_0502	PCC_0502		Pyrimidine metabolism	1	-1000	1000	0		2.4.2.10
PUNP1	purine-nucleoside phosphorylase (Adenosine)	pi[c] + adn[c] <=> ade[c] + r1p[c]				Pyrimidine metabolism	1	-1000	1000	0		2.4.2.1
RNDR3	ribonucleoside-diphosphate reductase (CDP)	cdp[c] + trdrd[c] -> h2o[c] + dcdp[c] + trdox[c]	PCC_0832	PCC_0832		Pyrimidine metabolism	0	0	1000	0		1.17.4.1
RNDR4	ribonucleoside-diphosphate reductase (UDP)	udp[c] + trdrd[c] -> h2o[c] + dudp[c] + trdox[c]	PCC_0832	PCC_0832		Pyrimidine metabolism	0	0	1000	0		1.17.4.1
UMPK	UMP kinase	atp[c] + ump[c] <=> adp[c] + udp[c]	PCC_0623	PCC_0623		Pyrimidine metabolism	1	-1000	1000	0		2.7.4.14
UPPRT	uracil phosphoribosyltransferase	prpp[c] + ura[c] -> ppi[c] + ump[c]	PCC_0273	PCC_0273		Pyrimidine metabolism	0	0	1000	0		2.4.2.9
URIDK2r	uridylate kinase (dUMP)	atp[c] + dump[c] <=> adp[c] + dudp[c]	PCC_0890	PCC_0890		Pyrimidine metabolism	1	-1000	1000	0
TMDS	thymidylate synthase	mlthf[c] + dump[c] -> dhf[c] + dtmp[c]	PCC_0525	PCC_0525		Pyrimidine metabolism	0	0	1000	0		2.1.1.148
ACCOACr	acetyl-CoA carboxylase, reversible reaction	atp[c] + accoa[c] + hco3[c] <=> adp[c] + h[c] + malcoa[c] + pi[c]	(PCC_0896 and PCC_0422 and PCC_0673 and PCC_0108)	PCC_0896 PCC_0422 PCC_0673 PCC_0108		Pyruvate metabolism	1	-1000	1000	0		6.4.1.2
IPPS	2-isopropylmalate synthase	h2o[c] + accoa[c] + 3mob[c] -> h[c] + coa[c] + 3c3hmp[c]	PCC_0776	PCC_0776		Pyruvate metabolism	0	0	1000	0		4.1.3.12
LGTHL	lactoylglutathione lyase	gthrd[c] + mthgxl[c] <=> lgt-S[c]	PCC_0361	PCC_0361		Pyruvate metabolism	1	-1000	1000	0		4.4.1.5
PDH	pyruvate dehydrogenase	nad[c] + coa[c] + pyr[c] -> nadh[c] + co2[c] + accoa[c]	(PCC_0243 and PCC_0722 and PCC_0087)	PCC_0243 PCC_0722 PCC_0087		Pyruvate metabolism	0	0	1000	0		1.2.4.1, 1.8.1.4, 2.3.1.12
PPC	phosphoenolpyruvate carboxylase	co2[c] + h2o[c] + pep[c] -> h[c] + pi[c] + oaa[c]				Pyruvate metabolism	0	0	1000	0		4.1.1.31
UDPG4E	UDPglucose 4-epimerase	udpg[c] <=> udpgal[c]	PCC_0480	PCC_0480		Pyruvate metabolism	1	-1000	1000	0		5.1.3.2
FMNAT	FMN adenylyltransferase	atp[c] + h[c] + fmn[c] -> ppi[c] + fad[c]	PCC_0134	PCC_0134		Riboflavin metabolism	0	0	1000	0		2.7.7.2
PMDPHT	pyrimidine phosphatase	h2o[c] + 5aprbu[c] -> pi[c] + 4r5au[c]				Riboflavin metabolism	0	0	1000	0		3.1.3.-
RBFK	riboflavin kinase	atp[c] + ribflv[c] -> adp[c] + h[c] + fmn[c]	PCC_0134	PCC_0134		Riboflavin metabolism	0	0	1000	0		2.7.1.26
GALK	galactokinase	atp[c] + gal[c] -> adp[c] + h[c] + gal1p[c]				Starch and sucrose metabolism	0	0	1000	0		2.7.1.6
GALU	UTP-glucose-1-phosphate uridylyltransferase	h[c] + utp[c] + g1p[c] <=> ppi[c] + udpg[c]				Starch and sucrose metabolism	1	-1000	1000	0		2.7.7.9
GLGC	glucose-1-phosphate adenylyltransferase	atp[c] + h[c] + g1p[c] -> ppi[c] + adpglc[c]	PCC_0270	PCC_0270		Starch and sucrose metabolism	0	0	1000	0		2.7.7.27
SQLS	Squalene synthase	h[c] + nadph[c] + 2 frdp[c] -> nadp[c] + 2 ppi[c] + sql[c]	PCC_0313	PCC_0313		Steroid biosynthesis	0	0	1000	0		2.5.1.21
DXPRIi	1-deoxy-D-xylulose reductoisomerase	h[c] + nadph[c] + dxyl5p[c] -> nadp[c] + 2me4p[c]	PCC_0026	PCC_0026		Sterol biosynthesis	0	0	1000	0		1.1.1.267
DXPS	1-deoxy-D-xylulose 5-phosphate synthase	h[c] + pyr[c] + g3p[c] -> co2[c] + dxyl5p[c]	PCC_0173	PCC_0173		Sterol biosynthesis	0	0	1000	0		2.2.1.7
FRTT	farnesyltranstransferase	frdp[c] + ipdp[c] -> ppi[c] + ggdp[c]	PCC_0778	PCC_0778		Sterol biosynthesis	0	0	1000	0		2.5.1.29
GRTT	geranyltranstransferase	ipdp[c] + grdp[c] -> ppi[c] + frdp[c]	PCC_0313	PCC_0313		Sterol biosynthesis	0	0	1000	0		2.5.1.10
MEPCT	2-C-methyl-D-erythritol 4-phosphate cytidylyltransferase	h[c] + ctp[c] + 2me4p[c] -> ppi[c] + 4c2me[c]	PCC_0752	PCC_0752		Sterol biosynthesis	0	0	1000	0		2.7.7.60
SQD1	UDP-6-sulfo-6-deoxyglucose sulfohydrolase	h[c] + udpg[c] + so3[c] -> h2o[c] + udpsq[c]	PCC_0431	PCC_0431		Sulfolipid Biosynthesis	0	0	1000	0		3.13.1.1
SQD2_160	sulfoquinovosyltransferase (n-C16:0)	h2o[c] + 12dgr160[c] + udpsq[c] -> h[c] + udp[c] + sqdg160[c]	PCC_0430	PCC_0430		Sulfolipid Biosynthesis	0	0	1000	0		2.4.1.-
SQD2_161	sulfoquinovosyltransferase (n-C16:1)	h2o[c] + 12dgr161[c] + udpsq[c] -> h[c] + udp[c] + sqdg161[c]	PCC_0430	PCC_0430		Sulfolipid Biosynthesis	0	0	1000	0		2.4.1.-
SQD2_183_6_9_12	sulfoquinovosyltransferase (n-C18:3)	h2o[c] + 12dgr183:6:9:12[c] + udpsq[c] -> h[c] + udp[c] + sqdg183:6:9:12[c]	PCC_0430	PCC_0430		Sulfolipid Biosynthesis	0	0	1000	0		2.4.1.-
SQD2_180	sulfoquinovosyltransferase (n-C18:0)	h2o[c] + 12dgr180[c] + udpsq[c] -> h[c] + udp[c] + sqdg180[c]	PCC_0430	PCC_0430		Sulfolipid Biosynthesis	0	0	1000	0		2.4.1.-
SQD2_181	sulfoquinovosyltransferase (n-C18:1)	h2o[c] + 12dgr181[c] + udpsq[c] -> h[c] + udp[c] + sqdg181[c]	PCC_0430	PCC_0430		Sulfolipid Biosynthesis	0	0	1000	0		2.4.1.-
SQD2_181_9	sulfoquinovosyltransferase (n-C18:1)	h2o[c] + 12dgr181:9[c] + udpsq[c] -> h[c] + udp[c] + sqdg181:9[c]	PCC_0430	PCC_0430		Sulfolipid Biosynthesis	0	0	1000	0		2.4.1.-
SQD2_182_9_12	sulfoquinovosyltransferase (n-C18:2)	h2o[c] + 12dgr182:9:12[c] + udpsq[c] -> h[c] + udp[c] + sqdg182:9:12[c]	PCC_0430	PCC_0430		Sulfolipid Biosynthesis	0	0	1000	0		2.4.1.-
SQD2_183_9_12_15	sulfoquinovosyltransferase (n-C18:3)	h2o[c] + 12dgr183:9:12:15[c] + udpsq[c] -> h[c] + udp[c] + sqdg183:9:12:15[c]	PCC_0430	PCC_0430		Sulfolipid Biosynthesis	0	0	1000	0		2.4.1.-
SQD2_184_6_9_12_15	sulfoquinovosyltransferase (n-C18:4)	h2o[c] + 12dgr184:6:9:12:15[c] + udpsq[c] -> h[c] + udp[c] + sqdg184:6:9:12:15[c]	PCC_0430	PCC_0430		Sulfolipid Biosynthesis	0	0	1000	0		2.4.1.-
ADSK	adenylyl-sulfate kinase	atp[c] + aps[c] -> adp[c] + h[c] + paps[c]	PCC_0329	PCC_0329		Sulfur Cysteine and methionine metabolism	0	0	1000	0		2.7.1.25
AHCi	adenosylhomocysteinase	h2o[c] + ahcys[c] -> adn[c] + hcys-L[c]	PCC_0453	PCC_0453		Sulfur Cysteine and methionine metabolism	0	0	1000	0		3.3.1.1
CYSS	cysteine synthase	acser[c] + h2s[c] -> h[c] + ac[c] + cys-L[c]	PCC_0298	PCC_0298		Sulfur Cysteine and methionine metabolism	0	0	1000	0		2.5.1.47
CYSTA	cysteine transaminase	akg[c] + cys-L[c] <=> glu-L[c] + mercppyr[c]	PCC_0345	PCC_0345		Sulfur Cysteine and methionine metabolism	1	-1000	1000	0		2.6.1.1
METAT	methionine adenosyltransferase	atp[c] + h2o[c] + met-L[c] -> ppi[c] + pi[c] + amet[c]				Sulfur Cysteine and methionine metabolism	0	0	1000	0		2.5.1.6
PAPSR	phosphoadenylyl-sulfate reductase (thioredoxin)	paps[c] + trdrd[c] -> 2 h[c] + pap[c] + so3[c] + trdox[c]	PCC_0662	PCC_0662		Sulfur Cysteine and methionine metabolism	0	0	1000	0		1.8.4.8
SADT	sulfate adenylyltransferase	atp[c] + h[c] + so4[c] -> ppi[c] + aps[c]	PCC_0543	PCC_0543		Sulfur Cysteine and methionine metabolism	0	0	1000	0		2.7.7.4
SERATi	serine O-acetyltransferase, irreversible	accoa[c] + ser-L[c] -> coa[c] + acser[c]				Sulfur Cysteine and methionine metabolism	0	0	1000	0		2.3.1.30
SULR_syn	ferredoxin-sulfite reductase	8 h[c] + 6 fdxr-2:2[c] + so3[c] -> 3 h2o[c] + 6 fdxo-2:2[c] + h2s[c]	PCC_0260	PCC_0260		Sulfur Cysteine and methionine metabolism	0	0	1000	0		1.8.7.1
BPNT	3',5'-bisphosphate nucleotidase	h2o[c] + pap[c] -> pi[c] + amp[c]				Sulfur Cysteine and methionine metabolism	0	0	1000	0		1.3.3.7
METACH	O-Acetyl-L-homoserine acetate-lyase (adding methanethiol)	h2s[c] + achms[c] -> h[c] + ac[c] + hcys-L[c]				Sulfur Cysteine and methionine metabolism	0	0	1000	0		2.5.1.49
MTAP	5'-methylthioadenosine phosphorylase	pi[c] + 5mta[c] -> ade[c] + 5mdr1p[c]				Sulfur Cysteine and methionine metabolism	0	0	1000	0		2.4.2.28
MTRI	5-methylthioribose-1-phosphate isomerase	5mdr1p[c] -> 5mdru1p[c]				Sulfur Cysteine and methionine metabolism	0	0	1000	0		5.3.1.23
CDPMEK	4-(cytidine 5'-diphospho)-2-C-methyl-D-erythritol kinase	atp[c] + 4c2me[c] -> adp[c] + h[c] + 2p4c2me[c]	PCC_0241	PCC_0241		Terpenoid backbone biosynthesis	0	0	1000	0		2.7.1.148
DMPPS_syn	1-hydroxy-2-methyl-2-_e-butenyl 4-diphosphate reductase (dmpp)	h[c] + nadph[c] + h2mb4p[c] -> h2o[c] + nadp[c] + dmpp[c]	PCC_0512	PCC_0512		Terpenoid backbone biosynthesis	0	0	1000	0		1.17.1.2
IPDPS_syn	1-hydroxy-2-methyl-2-_e-butenyl 4-diphosphate reductase (ipdp)	h[c] + nadph[c] + h2mb4p[c] -> h2o[c] + nadp[c] + ipdp[c]	PCC_0512	PCC_0512		Terpenoid backbone biosynthesis	0	0	1000	0		1.17.1.2
MECDPDH_syn	2C-methyl-D-erythritol 2,4 cyclodiphosphate dehydratase	nadph[c] + 2mecdp[c] -> h2o[c] + nadp[c] + h2mb4p[c]	PCC_0840	PCC_0840		Terpenoid backbone biosynthesis	0	0	1000	0		1.17.7.1
MECDPS	2-C-methyl-D-erythritol 2,4-cyclodiphosphate synthase	2p4c2me[c] -> cmp[c] + 2mecdp[c]	PCC_0137	PCC_0137		Terpenoid backbone biosynthesis	0	0	1000	0		4.6.1.12
DPPS	decaprenyl synthase	frdp[c] + 7 ipdp[c] -> 7 ppi[c] + decdp[c]	PCC_0796	PCC_0796		Terpenoid backbone biosynthesis	0	0	1000	0		2.5.1.-
UDPDPS	undecaprenyl-diphosphate synthase	ipdp[c] + decdp[c] -> ppi[c] + udcpdp[c]	PCC_0796	PCC_0796		Terpenoid backbone biosynthesis	0	0	1000	0		2.5.1.31
DMATT	dimethylallyltranstransferase	dmpp[c] + ipdp[c] -> ppi[c] + grdp[c]	PCC_0778	PCC_0778		Terpenoid backbone biosynthesis	0	0	1000	0		2.1.1.148
GGDPR	geranylgeranyl diphosphate reductase	3 h[c] + 3 nadph[c] + ggdp[c] -> 3 nadp[c] + phdp[c]	PCC_0262	PCC_0262		Terpenoid backbone biosynthesis	0	0	1000	0		1.3.1.83
TMK	thiamine kinase	atp[c] + thm[c] -> adp[c] + h[c] + thmmp[c]				Thiamine metabolism	0	0	1000	0		2.7.1.89
TMPKr	thiamine-phosphate kinase	atp[c] + thmmp[c] <=> adp[c] + thmpp[c]	PCC_0419	PCC_0419		Thiamine metabolism	1	-1000	1000	0		2.7.4.16
O2tc	O2 transport (diffusion), pp	o2[p] <=> o2[c]				Transport	1	-1000	1000	0
O2tu	O2 transport (diffusion), lumen	o2[v] <=> o2[c]				Transport	1	-1000	1000	0
H2CO3_NAt_syn	Bicarbonate transport (Na/HCO3 cotransport periplasme)	na1[p] + hco3[p] -> hco3[c] + na1[c]	PCC_0004	PCC_0004		Transport	0	0	1000	0
HCO3tex	Bicarbonate transport via diffusion (extracellular to periplasm)	hco3[e] <=> hco3[p]				Transport	1	-1000	1000	0
CO2tex	CO2 transport via diffusion (extracellular to periplasm)	co2[e] <=> co2[p]				Transport	1	-1000	1000	0
CO2tpp	CO2 transport via diffusion ( cytosol to periplasm )	co2[c] -> co2[p]				Transport	0	0	1000	0
NDH1_4pp	Active co2 transporter facilitator (periplasm)	3 h[c] + h2o[c] + nadph[c] + pq[p] + co2[p] -> nadp[c] + hco3[c] + 3 h[p] + pqh2[p]	(PCC_0326 and PCC_0740 and PCC_0494 and PCC_0323 and PCC_0324 and PCC_0333 and PCC_0325 and PCC_0496 and PCC_0495 and PCC_0315 and PCC_0598 and PCC_0916 and PCC_0915 and PCC_0917)	PCC_0326 PCC_0740 PCC_0494 PCC_0323 PCC_0324 PCC_0333 PCC_0325 PCC_0496 PCC_0495 PCC_0315 PCC_0598 PCC_0916 PCC_0915 PCC_0917		Transport	0	0	1000	0
NDH1_3u	Active co2 transporter facilitator (tilacoide)	3 h[c] + h2o[c] + nadph[c] + pq[v] + co2[p] -> nadp[c] + hco3[c] +3 h[v] + pqh2[v]	(PCC_0326 and PCC_0740 and PCC_0494 and PCC_0323 and PCC_0324 and PCC_0333 and PCC_0325 and PCC_0496 and PCC_0495 and PCC_0315 and PCC_0598 and PCC_0916 and PCC_0915 and PCC_0917)	PCC_0326 PCC_0740 PCC_0494 PCC_0323 PCC_0324 PCC_0333 PCC_0325 PCC_0496 PCC_0495 PCC_0315 PCC_0598 PCC_0916 PCC_0915 PCC_0917		Transport	0	0	1000	0
NH4tpp	ammonia ireversible transport (periplasm)	h[p] + nh4[p] -> h[c] + nh4[c]				Transport	0	0	1000	0
NH4tex	ammonia transport via diffusion (extracellular to periplasm)	nh4[e] <=> nh4[p]				Transport	1	-1000	1000	0
Ktpp	Potasium ireversible transport (periplasm)	h[p] + k[p] -> h[c] + k[c]	(PCC_0666 and PCC_0665 and PCC_0715)	PCC_0666 PCC_0665 PCC_0715		Transport	0	0	1000	0
Kex	Potasium transport via diffusion (extracellular to periplasm)	k[e] <=> k[p]				Transport	1	-1000	1000	0
SULabcpp	sulfate transport via ABC system (periplasm)	atp[c] + h2o[c] + so4[p] -> adp[c] + h[c] + pi[c] + so4[c]				Transport	0	0	1000	0
SO4tex	sulfate transport via diffusion (extracellular to periplasm)	so4[e] <=> so4[p]				Transport	1	-1000	1000	0
PIuabcpp	phosphate transport via ABC system (uptake, periplasm)	atp[c] + h2o[c] + pi[p] -> adp[c] + h[c] + 2 pi[c]	(PCC_0395 and PCC_0161 and PCC_0162 and PCC_0163)	PCC_0395 PCC_0161 PCC_0162 PCC_0163		Transport	0	0	1000	0
PItex	phosphate transport via diffusion (extracellular to periplasm)	pi[e] <=> pi[p]				Transport	1	-1000	1000	0
MOBDabcpp	molybdate transport via ABC system (periplasm)	atp[c] + h2o[c] + mobd[p] -> adp[c] + h[c] + pi[c] + mobd[c]				Transport	0	0	1000	0
MOBDtex	molybdate transport via diffusion (extracellular to periplasm)	mobd[e] <=> mobd[p]				Transport	1	-1000	1000	0
FE3abc	iron (III) transport via ABC system	atp[c] + h2o[c] + fe3[p] -> adp[c] + h[c] + pi[c] + fe3[c]				Transport	0	0	1000	0
FE3tex	iron (III) transport via diffusion (extracellular to periplasm)	fe3[e] <=> fe3[p]				Transport	1	-1000	1000	0
FE2abcpp	iron (II) transport via ABC system (periplasm)	atp[c] + h2o[c] + fe2[p] -> adp[c] + h[c] + pi[c] + fe2[c]				Transport	0	0	1000	0
FE2tex	iron (II) transport via diffusion (extracellular to periplasm)	fe2[e] <=> fe2[p]				Transport	1	-1000	1000	0
NAt3pp	sodium transport out via proton antiport (cytoplasm to periplasm)	h[p] + na1[c] -> h[c] + na1[p]	PCC_0474	PCC_0474		Transport	0	-1000	1000	0
NAtex	sodium transport via diffusion (extracellular to periplasm)	na1[e] <=> na1[p]				Transport	1	-1000	1000	0
MNt2pp	manganese (Mn+2) transport in via proton symport (periplasm)	h[p] + mn2[p] -> h[c] + mn2[c]				Transport	0	0	1000	0
MNtex	Manganese (Mn+2) transport via diffusion (extracellular to periplasm)	mn2[e] <=> mn2[p]				Transport	1	-1000	1000	0
MG2tex	magnesium (Mg+2) transport via diffusion (extracellular to periplasm)	mg2[e] <=> mg2[p]				Transport	1	-1000	1000	0
MG2tpp	magnesium (+2) transport in via P-type Atpase	atp[c] + h2o[c] + mg2[p] -> adp[c] + h[c] + pi[c] + mg2[c]	PCC_0450	PCC_0450		Transport	0	0	1000	0
O2tex	oxygen transport via diffusion (extracellular to periplasm)	o2[e] <=> o2[p]				Transport	1	-1000	1000	0
H2Otex	H2O transport via diffusion (extracellular to periplasm)	h2o[e] <=> h2o[p]				Transport	1	-1000	1000	0
H2Otpp	H2O transport via diffusion (periplasm)	h2o[p] <=> h2o[c]				Transport	1	-1000	1000	0
H2Otu_syn	H2O transport via diffusion (tilacoid)	h2o[v] <=> h2o[c]				Transport	1	-1000	1000	0
PTRCabcpp	putrescine transport via ABC system (periplasm)	atp[c] + h2o[c] + ptrc[p] -> adp[c] + h[c] + pi[c] + ptrc[c]				Transport	0	0	1000	0
PTRCt2pp	putrescine transport in via proton symport	h[p] + ptrc[p] -> h[c] + ptrc[c]				Transport	0	0	1000	0
PTRCtex	putrescine transport via diffusion (extracellular to periplasm)	ptrc[e] <=> ptrc[p]				Transport	1	-1000	1000	0
SPMDabcpp	spermidine transport via ABC system (periplasm)	atp[c] + h2o[c] + spmd[p] -> adp[c] + h[c] + pi[c] + spmd[c]				Transport	0	0	1000	0
SPMDt2pp	spermidine transport in via proton symport	h[p] + spmd[p] -> h[c] + spmd[c]				Transport	0	0	1000	0
SPMDtex	spermidine transport via diffusion (extracellular to periplasm)	spmd[e] <=> spmd[p]				Transport	1	-1000	1000	0
CU2abcpp_syn	Copper (Cu+2) ABC transporter (periplasm)	atp[c] + h2o[c] + cu2[p] -> adp[c] + h[c] + pi[c] + cu2[c]	PCC_0303	PCC_0303		Transport	0	0	1000	0
CU2tex	copper (Cu+2) transport via diffusion (extracellular to periplasm)	cu2[e] <=> cu2[p]				Transport	1	-1000	1000	0
ZNabcpp	zinc (Zn+2) transport via ABC system (periplasm)	atp[c] + h2o[c] + zn2[p] -> adp[c] + h[c] + pi[c] + zn2[c]				Transport	0	0	1000	0
Zn2tex	zinc (Zn+2) transport via diffusion (extracellular to periplasm)	zn2[e] <=> zn2[p]				Transport	1	-1000	1000	0
COBALT2abcpp_syn	Cobalt (Co+2) ABC transporter (periplasm)	atp[c] + h2o[c] + cobalt2[p] -> adp[c] + h[c] + pi[c] + cobalt2[c]				Transport	0	0	1000	0
COBALT2tex	cobalt (Co+2) transport via diffusion (extracellular to periplasm)	cobalt2[e] <=> cobalt2[p]				Transport	1	-1000	1000	0
CA2abcpp	calcium transport via ABC system (periplasm)	atp[c] + h2o[c] + ca2[p] -> adp[c] + h[c] + pi[c] + ca2[c]				Transport	0	0	1000	0
CA2tex	calcium (Ca+2) transport via diffusion (extracellular to periplasm)	ca2[e] <=> ca2[p]				Transport	1	-1000	1000	0
CA2t3pp	calcium (Ca+2) transport out via proton antiport (periplasm)	h[p] + ca2[c] -> h[c] + ca2[p]	PCC_0003	PCC_0003		Transport	0	0	1000	0
ACt2rpp	acetate reversible transport via proton symport (periplasm)	h[p] + ac[p] <=> h[c] + ac[c]				Transport	1	-1000	1000	0
ACtex	acetate transport via diffusion (extracellular to periplasm)	ac[e] <=> ac[p]				Transport	1	-1000	1000	0
PHOtex	Photon transport ext	photon[e] <=> photon[p]				Transport	1	-1000	1000	0
PHOtpp	Photon transport pp	photon[p] <=> photon[c]				Transport	1	-1000	1000	0
CYNTt2pp	Cyanate transport via proton symport (periplasm)	h[p] + cynt[p] -> h[c] + cynt[c]				Transport	0	0	1000	0
CYNTtex	Cyanate transport via diffusion (extracellular to periplasm)	cynt[e] <=> cynt[p]				Transport	1	-1000	1000	0
CITtex	citrate transport via diffusion (extracellular to periplasm)	cit[e] <=> cit[p]				Transport	1	-1000	1000	0
H2tpp	hydrogen transport	h2[p] <=> h2[c]				Transport	1	-1000	1000	0
H2tex	hydrogen transport	h2[e] <=> h2[p]				Transport	1	-1000	1000	0
MALtpp	Malate transport via diffusion (periplasm to cytosol)	h[p] + mal-L[p] <=> h[c] + mal-L[c]				Transport	1	-1000	1000	0
MALtex	Malate transport via diffusion (extracellular to periplasm)	mal-L[e] <=> mal-L[p]				Transport	1	-1000	1000	0
AKGtpp	alpha-ketoglutarate transport via diffusion (periplasm to cytosol)	h[p] + akg[p] <=> h[c] + akg[c]				Transport	1	-1000	1000	0
AKGtex	alpha-ketoglutarate transport via diffusion (extracellular to periplasm)	akg[e] <=> akg[p]				Transport	1	-1000	1000	0
SUCCtpp	succinate transport via diffusion (periplasm to cytosol)	h[p] + succ[p] <=> h[c] + succ[c]				Transport	1	-1000	1000	0
SUCCtex	succinate transport via diffusion (extracellular to periplasm)	succ[e] <=> succ[p]				Transport	1	-1000	1000	0
CITtpp	pyruvate transport via diffusion (periplasm to cytosol)	h[p] + cit[p] <=> h[c] + cit[c]				Transport	1	-1000	1000	0
PYRtpp	pyruvate transport via diffusion (periplasm to cytosol)	h[p] + pyr[p] <=> h[c] + pyr[c]				Transport	1	-1000	1000	0
PYRtex	pyruvate transport via diffusion (extracellular to periplasm)	pyr[e] <=> pyr[p]				Transport	1	-1000	1000	0
FUMtpp	fumarate transport via diffusion (periplasm to cytosol)	h[p] + fum[p] <=> h[c] + fum[c]				Transport	1	-1000	1000	0
FUMtex	fumarate transport via diffusion (extracellular to periplasm)	fum[e] <=> fum[p]				Transport	1	-1000	1000	0
Htex	proton transport via diffusion (extracellular to periplasm)	h[e] <=> h[p]				Transport	1	-1000	1000	0
COt	co transport via diffusion (extracellular to periplasm)	co[e] <=> co[p]				Transport	1	-1000	1000	0
Cotpp	co transport via diffusion (periplasm to cytosol)	co[p] <=> co[c]				Transport	1	-1000	1000	0
HGPHT	homogenitisate phytyltransferase	h[c] + hgentis[c] + phdp[c] -> co2[c] + ppi[c] + 2m6phol[c]				Ubiquinone and other pterpenoids biosynthesis	0	0	1000	0		2.5.9.-
ICHORS	isochorismate synthase	chor[c] <=> ichor[c]	PCC_0338	PCC_0338		Ubiquinone and other pterpenoids biosynthesis	1	-1000	1000	0		5.4.99.6
MPBQ	2-methyl-6-phytylbenzoquinone methyltransferase	amet[c] + 2m6phol[c] <=> h[c] + ahcys[c] + 23dmphol[c]	PCC_0552	PCC_0552		Ubiquinone and other pterpenoids biosynthesis	1	-1000	1000	0		2.1.1.-
NPHS	naphthoate synthase	sbzcoa[c] -> coa[c] + dhna[c]	PCC_0688	PCC_0688		Ubiquinone and other pterpenoids biosynthesis	0	0	1000	0		4.1.3.36
OXGDC2	2-oxoglutarate decarboxylase	h[c] + akg[c] + thmpp[c] -> co2[c] + ssaltpp[c]	PCC_0689	PCC_0689		Ubiquinone and other pterpenoids biosynthesis	0	0	1000	0		4.1.1.71
SUCBZL	o-succinylbenzoate-CoA ligase	atp[c] + coa[c] + sucbz[c] -> ppi[c] + amp[c] + sbzcoa[c]	PCC_0335	PCC_0335		Ubiquinone and other pterpenoids biosynthesis	0	0	1000	0		6.2.1.26
SUCBZS	O-succinylbenzoate-CoA synthase	2shchc[c] -> h2o[c] + sucbz[c]	PCC_0336	PCC_0336		Ubiquinone and other pterpenoids biosynthesis	0	0	1000	0		4.2.1.113
TOCOPHOM1	tocopherol O-methyltransferase	amet[c] + gtocophe[c] <=> h[c] + ahcys[c] + atocophe[c]	PCC_0552	PCC_0552		Ubiquinone and other pterpenoids biosynthesis	1	-1000	1000	0		2.1.1.95
TOCOPHOM2	tocopherol O-methyltransferase(2)	amet[c] + dtocophe[c] <=> h[c] + ahcys[c] + btocophe[c]	PCC_0552	PCC_0552		Ubiquinone and other pterpenoids biosynthesis	1	-1000	1000	0		2.1.1.95
TOCOPHS1	tocopherol cyclase (g)	23dmphol[c] <=> gtocophe[c]				Ubiquinone and other pterpenoids biosynthesis	1	-1000	1000	0
TOCOPHS2	tocopherol cyclase (d)	2m6phol[c] -> dtocophe[c]				Ubiquinone and other pterpenoids biosynthesis	0	0	1000	0
SHCHCS2	2-succinyl-6-hydroxy-2,4-cyclohexadiene 1-carboxylate synthase	ichor[c] + ssaltpp[c] -> pyr[c] + thmpp[c] + 2shchc[c]	PCC_0689	PCC_0689		Ubiquinone and other pterpenoids biosynthesis	0	0	1000	0		2.2.1.9
DHNAPHT	1,4-dihydroxy-2-naphthoate phytyltransferase	2 fdxo-2:2[c] + phdp[c] + dhna[c] -> h[c] + co2[c] + ppi[c] + 2 fdxr-2:2[c] + dmtphllqne[c]	PCC_0337	PCC_0337		Ubiquinone and other pterpenoids biosynthesis	0	0	1000	0		2.5.1.-
DMTPHT	demethylphylloquinone methyltransferase	amet[c] + dmtphllqne[c] -> h[c] + ahcys[c] + phllqne[c]	PCC_0072	PCC_0072		Ubiquinone and other pterpenoids biosynthesis	0	0	1000	0		2.1.1.-
ACOTA	acetylornithine transaminase	acorn[c] + akg[c] <=> glu-L[c] + acg5sa[c]	PCC_0092	PCC_0092		Urea cycle and metabolism of amino groups	1	-1000	1000	0		2.6.1.11
ABTA	4-aminobutyrate transaminase	4abut[c] + akg[c] -> glu-L[c] + sucsal[c]	(PCC_0092) or (PCC_0015)	PCC_0092 PCC_0015		Urea cycle and metabolism of amino groups	0	0	1000	0		2.6.1.19
G5SD	glutamate-5-semialdehyde dehydrogenase	h[c] + nadph[c] + glu5p[c] -> nadp[c] + pi[c] + glu5sa[c]	PCC_0869	PCC_0869		Urea cycle and metabolism of amino groups	0	0	1000	0		1.2.1.41
GLU5K	glutamate 5-kinase	atp[c] + glu-L[c] -> adp[c] + glu5p[c]	PCC_0110	PCC_0110		Urea cycle and metabolism of amino groups	0	0	1000	0		2.7.2.11
DHAD1	dihydroxy-acid dehydratase (2,3-dihydroxy-3-methylbutanoate)	23dhmb[c] -> h2o[c] + 3mob[c]	PCC_0272	PCC_0272		Valine leucine and isoleucine biosynthesis	0	0	1000	0		4.2.1.9
DHAD2	Dihydroxy-acid dehydratase (2,3-dihydroxy-3-methylpentanoate)	23dhmp[c] -> h2o[c] + 3mop[c]	PCC_0272	PCC_0272		Valine leucine and isoleucine biosynthesis	0	0	1000	0		4.2.1.9
ILETA	isoleucine transaminase	akg[c] + ile-L[c] <=> glu-L[c] + 3mop[c]	PCC_0148	PCC_0148		Valine leucine and isoleucine biosynthesis	1	-1000	1000	0		2.6.1.42
IPMD	3-isopropylmalate dehydrogenase reversible	nad[c] + 3c2hmp[c] -> h[c] + nadh[c] + 3c4mop[c]				Valine leucine and isoleucine biosynthesis	0	0	1000	0		1.1.1.85
IPPMIa	3-isopropylmalate dehydratase	3c2hmp[c] <=> h2o[c] + 2ippm[c]	(PCC_0519 and PCC_0520)	PCC_0519 PCC_0520		Valine leucine and isoleucine biosynthesis	1	-1000	1000	0		4.2.1.33
KARA1i	acetohydroxy acid isomeroreductase	h[c] + nadph[c] + alac-S[c] -> nadp[c] + 23dhmb[c]	PCC_0075	PCC_0075		Valine leucine and isoleucine biosynthesis	0	0	1000	0		1.1.1.86
KARA2i	ketol-acid reductoisomerase (2-Aceto-2-hydroxybutanoate)	h[c] + nadph[c] + 2ahbut[c] -> nadp[c] + 23dhmp[c]	PCC_0075	PCC_0075		Valine leucine and isoleucine biosynthesis	0	0	1000	0		1.1.1.86
LEUTA	leucine transaminase	akg[c] + leu-L[c] <=> glu-L[c] + 4mop[c]	PCC_0148	PCC_0148		Valine leucine and isoleucine biosynthesis	1	-1000	1000	0		2.6.1.6
LEUTAi	leucine transaminase (irreversible)	glu-L[c] + 4mop[c] -> akg[c] + leu-L[c]	PCC_0148	PCC_0148		Valine leucine and isoleucine biosynthesis	0	0	1000	0		2.6.1.42
VALTA	valine transaminase	akg[c] + val-L[c] <=> glu-L[c] + 3mob[c]	PCC_0148	PCC_0148		Valine leucine and isoleucine biosynthesis	1	-1000	1000	0		2.6.1.42
IPPMIb	2-isopropylmalate hydratase	h2o[c] + 2ippm[c] <=> 3c3hmp[c]	(PCC_0519 and PCC_0520)	PCC_0519 PCC_0520		Valine leucine and isoleucine biosynthesis	1	-1000	1000	0		4.2.1.33
ACHBS	2-aceto-2-hydroxybutanoate synthase	h[c] + pyr[c] + 2obut[c] -> co2[c] + 2ahbut[c]	(PCC_0892 and PCC_0892 and PCC_0030)	PCC_0892 PCC_0892 PCC_0030		Valine leucine and isoleucine biosynthesis	0	0	1000	0		2.2.1.6
Modelling reaction 1		skm5p[c] <=> skm5p[e]				Phenylalanine tyrosine and tryptophan biosynthesis	1	0	1000	0
Modelling reaction 2		skm5p[e] <=> 3psme[e]				Phenylalanine tyrosine and tryptophan biosynthesis	1	0	1000	0		2.5.1.19
Modelling reaction 3		3psme[e] <=> 3psme[c]				Phenylalanine tyrosine and tryptophan biosynthesis	1	0	1000	0
Modelling reaction 4		1pyr5c[c] <=> 1pyr5c[e]				Arginine and proline metabolism	1	0	1000	0
Modelling reaction 5		1pyr5c[e] <=> pro-L[e]				Arginine and proline metabolism	1	0	1000	0		1.5.1.2
Modelling reaction 6		pro-L[e] <=> pro-L[c]				Arginine and proline metabolism	1	0	1000	0
Modelling reaction 7		prfp[c] <=> prfp[e]				Histidine metabolism	1	0	1000	0
Modelling reaction 8		prfp[e] <=> eig3p[e] + aicar[e]				Histidine metabolism	1	0	1000	0		5.3.1.16/His7
Modelling reaction 9		eig3p[e] <=> eig3p[c]				Histidine metabolism	1	0	1000	0
Modelling reaction 10		histd[c] <=> histd[e]				Histidine metabolism	1	0	1000	0
Modelling reaction 11		histd[e] <=> his-L[e]				Histidine metabolism	1	0	1000	0		3.1.3.15
Modelling reaction 12		his-L[e] <=> his-L[c]				Histidine metabolism	1	0	1000	0
Modelling reaction 13		hcys-L[e] <=>				Modeling	1	0	1000	0
Modelling reaction 14		hcys-L[c] <=> hcys-L[e]				Modeling	1	0	1000	0
ribflv_e	riboflv echange	ribflv[e] <=>				exchange	1	-1000	0	0
Transpor_ribflv	riboflv transport	ribflv[c] <=> ribflv[e]				Transport	1	-1000	1000	0
EX_NAD_e	NAD exchange	nad[e] <=>				exchange	1	-1000	0	0
Transpor__NAD	NAD transport	nad[c] <=> nad[e]				Transport	1	-1000	1000	0
EX_coa_e	Coenzyme A exchange	coa[e] <=>				exchange	1	-1000	0	0
Transpor__coa	Coenzyme A transport	coa[c] <=> coa[e]				Transport	1	-1000	1000	0
2dda7p_e	2-Dehydro-3-deoxy-D-arabino-heptonate 7-phosphate exchange	2dda7p[e] <=>				exchange	1	-1000	0	0
2dda7p_transport	2-Dehydro-3-deoxy-D-arabino-heptonate 7-phosphate transport	2dda7p[c] <=> 2dda7p[e]				Transport	1	-1000	1000	0
EX_trp-L_e	L-tryptophan exchange	trp-L[e] <=>				exchange	1	-1000	0	0
Transpor__trp-L	L-tryptophan transport	trp-L[c] <=> trp-L[e]				Transport	1	-1000	1000	0
Met_e	L-Methionine exchange	met-L[e] <=>				exchange	1	-1000	0	0
Met_transport	L-Methionine transport	met-L[c] <=> met-L[e]				Transport	1	-1000	1000	0
hom-L_e	L-Homoserine exchange	hom-L[e] <=>				exchange	1	-1000	0	0
hom-L_Transport	L-Homoserine transport	hom-L[c] <=> hom-L[e]				Transport	1	-1000	1000	0
arg-L_e	L-Arginine exchange	arg-L[e] <=>				exchange	1	-1000	0	0
Transport arg-L	L-Arginine transport	arg-L[c] <=> arg-L[e]				Transport	1	-1000	1000	0
aicar_e	5-Amino-1-(5-Phospho-D-ribosyl)imidazole-4-carboxamide exchange	aicar[e] <=>				exchange	1	-1000	0	0
Transport_aicar	5-Amino-1-(5-Phospho-D-ribosyl)imidazole-4-carboxamide transport	aicar[c] <=> aicar[e]				Transport	1	-1000	1000	0
glu-L_e	L-Glutamate exchange	glu-L[e] <=>				exchange	1	-1000	0	0
glu-L transport	L-Glutamate transport	glu-L[c] <=> glu-L[e]				Transport	1	-1000	1000	0
adocbl_e	Adenosylcobalamin exchange	adocbl[e] <=>				exchange	1	-1000	0	0
Transpor_adocbl	Adenosylcobalamin transport	adocbl[c] <=> adocbl[e]				Transport	1	-1000	1000	0
lipidAds_e	Lipid A Disaccharide exchange	lipidAds[e] <=>				exchange	1	-1000	0	0
Transport lipidAds	Lipid A Disaccharide transport	lipidAds[c] <=> lipidAds[e]				Transport	1	-1000	1000	0
succoa_e	Succinyl-CoA exchange	succoa[e] <=>				exchange	1	-1000	0	0
Transport succoa	Succinyl-CoA transport	succoa[c] <=> succoa[e]				Transport	1	-1000	1000	0
Glucose_exchange	Glucose production	g6p[e] <=>				Exchange reactions	1	0	1000	0
Glucose reaction	Glucose production	g6p[c] <=> g6p[e]				Glucose-export	1	0	1000	0

## Sheet: Metabolites
Metabolite name	Metabolite description	Metabolite neutral formula	Metabolite charged formula	Metabolite charge	Metabolite Compartment	Metabolite KEGG ID	Metabolite PubChemID	Metabolite CheBI ID	Inchi string	Smiles
atp[c]	ATP	C10H16N5O13P3	C10H12N5O13P3	-4	C00002
glc-D[c]	D-Glucose	C6H12O6	C6H12O6	0	C00031
adp[c]	ADP	C10H15N5O10P2	C10H12N5O10P2	-3	C00008
g6p[c]	D-Glucose 6-phosphate	C6H13O9P	C6H11O9P	-2	C00092
g6p[e]	D-Glucose 6-phosphate	C6H13O9P	C6H11O9P	-2	C00092
h[c]	H+	H	H	1	C00080
glc-B[c]	D-Glucose	C6H12O6	C6H12O6	0
g6p-B[c]	D-Glucose 6-phosphate	C6H11O9P	C6H11O9P	-2
nadh[c]	Nicotinamide adenine dinucleotide - reduced	C21H29N7O14P2	C21H27N7O14P2	-2	C00004
nad[c]	Nicotinamide adenine dinucleotide	C21H28N7O14P2	C21H26N7O14P2	-1	C00003
nad[e]	Nicotinamide adenine dinucleotide	C21H28N7O14P2	C21H26N7O14P2	-1	C00003
34hpp[c]	3-(4-Hydroxyphenyl)pyruvate	C9H8O4	C9H7O4	-1	C01179
o2[c]	O2	O2	O2	0	C00007
co2[c]	CO2	CO2	CO2	0	C00011
hgentis[c]	Homogentisate	C8H8O4	C8H7O4	-1	C00544
3hdecACP[c]	(R)-3-Hydroxydecanoyl-[acyl-carrier protein]	C21H40N2O9PRS	C21H39N2O9PRS	-1	C04619
h2o[c]	H2O	H2O	H2O	0	C00001
tdec2eACP[c]	trans-Dec-2-enoyl-[acyl-carrier protein]	C21H38N2O8PRS	C21H37N2O8PRS	-1	C05754
3hddecACP[c]	(R)-3-Hydroxydodecanoyl-[acyl-carrier protein]	C23H44N2O9PRS	C23H43N2O9PRS	-1	C05757
tddec2eACP[c]	trans-Dodec-2-enoyl-[acyl-carrier protein]	C23H42N2O8PRS	C23H41N2O8PRS	-1	C05758
3hcddec5eACP[c]	(R)-3-hydroxy-cis-dodec-5-enoyl-[acyl-carrier protein]	C23H42N2O9PRS	C23H41N2O9PRS	-1
t3c5ddeceACP[c]	trans-3-cis-5-dodecenoyl-[acyl-carrier protein]	C23H40N2O8PRS	C23H39N2O8PRS	-1
3hmrsACP[c]	(R)-3-Hydroxytetradecanoyl-[acyl-carrier protein]	C25H48N2O9PRS	C25H47N2O9PRS	-1	C04688
tmrs2eACP[c]	trans-Tetradec-2-enoyl-[acyl-carrier protein]	C25H46N2O8PRS	C25H45N2O8PRS	-1	C05760
3hcmrs7eACP[c]	(R)-3-hydroxy-cis-myristol-7-eoyl-[acyl-carrier protein]	C25H46N2O9PRS	C25H45N2O9PRS	-1
t3c7mrseACP[c]	trans-3-cis-7-myristoleoyl-[acyl-carrier protein]	C25H44N2O8PRS	C25H43N2O8PRS	-1
3hpalmACP[c]	R-3-hydroxypalmitoyl-[acyl-carrier protein]	C27H52N2O9PRS	C27H51N2O9PRS	-1	C04633
tpalm2eACP[c]	trans-Hexadec-2-enoyl-[acyl-carrier protein]	C27H50N2O8PRS	C27H49N2O8PRS	-1	C05763
3hcpalm9eACP[c]	(R)-3-hydroxy-cis-palm-9-eoyl-[acyl-carrier protein]	C27H50N2O9PRS	C27H49N2O9PRS	-1
t3c9palmeACP[c]	trans-3-cis-9-palmitoleoyl-[acyl-carrier protein]	C27H48N2O8PRS	C27H47N2O8PRS	-1
3hoctaACP[c]	(R)-3-Hydroxyoctadecanoyl-[acyl-carrier protein]	C29H56N2O9PRS	C29H55N2O9PRS	-1
toctd2eACP[c]	trans-octadec-2-enoyl-[acyl-carrier protein]	C29H54N2O8PRS	C29H53N2O8PRS	-1
3hcvac11eACP[c]	(R)-3-hydroxy-cis-vacc-11-enoyl-[acyl-carrier protein]	C29H54N2O9PRS	C29H53N2O9PRS	-1
t3c11vaceACP[c]	trans-3-cis-11-vacceoyl-[acyl-carrier protein]	C29H52N2O8PRS	C29H51N2O8PRS	-1
3haACP[c]	(3R)-3-Hydroxyacyl-[acyl-carrier protein]	C15H28N2O9PRS	C15H27N2O9PRS	-1	C01271
but2eACP[c]	But-2-enoyl-[acyl-carrier protein]	C15H26N2O8PRS	C15H25N2O8PRS	-1	C04246
3hhexACP[c]	(R)-3-Hydroxyhexanoyl-[acyl-carrier protein]	C17H32N2O9PRS	C17H31N2O9PRS	-1	C05747
thex2eACP[c]	trans-Hex-2-enoyl-[acyl-carrier protein]	C17H30N2O8PRS	C17H29N2O8PRS	-1	C05748
3hoctACP[c]	(R)-3-Hydroxyoctanoyl-[acyl-carrier protein]	C19H36N2O9PRS	C19H35N2O9PRS	-1	C04620
toct2eACP[c]	trans-Oct-2-enoyl-[acyl-carrier protein]	C19H34N2O8PRS	C19H33N2O8PRS	-1	C05751
3odecACP[c]	3-Oxodecanoyl-[acyl-carrier protein]	C21H38N2O9PRS	C21H37N2O9PRS	-1	C05753
nadph[c]	Nicotinamide adenine dinucleotide phosphate - reduced	C21H30N7O17P3	C21H26N7O17P3	-4	C00005
nadp[c]	Nicotinamide adenine dinucleotide phosphate	C21H28N7O17P3	C21H25N7O17P3	-3	C00006
3oddecACP[c]	3-Oxododecanoyl-[acyl-carrier protein]	C23H42N2O9PRS	C23H41N2O9PRS	-1	C05756
3ocddec5eACP[c]	3-oxo-cis-dodec-5-enoyl-[acyl-carrier protein]	C23H40N2O9PRS	C23H39N2O9PRS	-1	C00008
3omrsACP[c]	3-Oxotetradecanoyl-[acyl-carrier protein]	C25H46N2O9PRS	C25H45N2O9PRS	-1	C05759
3ocmrs7eACP[c]	3-oxo-cis-myristol-7-eoyl-[acyl-carrier protein]	C25H44N2O9PRS	C25H43N2O9PRS	-1
3opalmACP[c]	3-Oxohexadecanoyl-[acyl-carrier protein]	C27H50N2O9PRS	C27H49N2O9PRS	-1	C05762
3ocpalm9eACP[c]	3-oxo-cis-palm-9-eoyl-[acyl-carrier protein]	C27H48N2O9PRS	C27H47N2O9PRS	-1
3ooctdACP[c]	3-Oxooctadecanoyl-[acyl-carrier protein]	C29H54N2O9PRS	C29H53N2O9PRS	-1
3ocvac11eACP[c]	3-oxo-cis-vacc-11-enoyl-[acyl-carrier protein]	C29H52N2O9PRS	C29H51N2O9PRS	-1
actACP[c]	Acetoacetyl-ACP	C15H26N2O9PRS	C15H25N2O9PRS	-1	C05744
3ohexACP[c]	3-Oxohexanoyl-[acyl-carrier protein]	C17H30N2O9PRS	C17H29N2O9PRS	-1	C05746
3ooctACP[c]	3-Oxooctanoyl-[acyl-carrier protein]	C19H34N2O9PRS	C19H33N2O9PRS	-1	C05750
malACP[c]	Malonyl-[acyl-carrier protein]	C14H24N2O10PRS	C14H22N2O10PRS	-2	C01209
ocACP[c]	Octanoyl-ACP (n-C8:0ACP)	C19H36N2O8PRS	C19H35N2O8PRS	-1	C05752
ACP[c]	acyl carrier protein	C11H22N2O7PRS	C11H21N2O7PRS	-1	C00229
dcaACP[c]	Decanoyl-ACP (n-C10:0ACP)	C21H40N2O8PRS	C21H39N2O8PRS	-1	C05755
cdec3eACP[c]	cis-dec-3-enoyl-[acyl-carrier protein] (n-C10:1)	C21H38N2O8PRS	C21H37N2O8PRS	-1
ddcaACP[c]	Dodecanoyl-ACP (n-C12:0ACP)	C23H44N2O8PRS	C23H43N2O8PRS	-1	C05223
cddec5eACP[c]	cis-dodec-5-enoyl-[acyl-carrier protein] (n-C12:1)	C23H42N2O8PRS	C23H41N2O8PRS	-1
myrsACP[c]	Myristoyl-ACP (n-C14:0ACP)	C25H48N2O8PRS	C25H47N2O8PRS	-1	C05761
tdeACP[c]	cis-tetradec-7-enoyl-[acyl-carrier protein] (n-C14:1)	C25H46N2O8PRS	C25H45N2O8PRS	-1
palmACP[c]	Palmitoyl-ACP (n-C16:0ACP)	C27H52N2O8PRS	C27H51N2O8PRS	-1	C05764
hdeACP[c]	cis-hexadec-9-enoyl-[acyl-carrier protein] (n-C16:1)	C27H50N2O8PRS	C27H49N2O8PRS	-1
butACP[c]	Butyryl-ACP (n-C4:0ACP)	C15H28N2O8PRS	C15H27N2O8PRS	-1	C05745
hexACP[c]	Hexanoyl-ACP (n-C6:0ACP)	C17H32N2O8PRS	C17H31N2O8PRS	-1	C05749
4abut[c]	4-Aminobutanoate	C4H9NO2	C4H9NO2	0	C00334
gtp[c]	GTP	C10H16N5O14P3	C10H12N5O14P3	-4	C00044
ppi[c]	Diphosphate	H4O7P2	HO7P2	-3	C00013
accoa[c]	Acetyl-CoA	C23H38N7O17P3S	C23H34N7O17P3S	-4	C00024
hco3[c]	Bicarbonate	CH2O3	CHO3	-1	C00288
malcoa[c]	Malonyl-CoA	C24H38N7O19P3S	C24H33N7O19P3S	-5	C00083
pi[c]	Phosphate	H3O4P	HO4P	-2	C00009
glu-L[c]	L-Glutamate	C5H9NO4	C5H8NO4	-1	C00025
coa[c]	Coenzyme A	C21H36N7O16P3S	C21H32N7O16P3S	-4	C00010
coa[e]	Coenzyme A	C21H36N7O16P3S	C21H32N7O16P3S	-4	C00010
ac[c]	Acetate	C2H4O2	C2H3O2	-1	C00033
pyr[c]	Pyruvate	C3H4O3	C3H3O3	-1	C00022
alac-S[c]	(S)-2-Acetolactate	C5H8O4	C5H7O4	-1	C06010
acACP[c]	Acetyl-ACP	C13H24N2O8PRS	C13H23N2O8PRS	-1
cit[c]	Citrate	C6H8O7	C6H5O7	-3	C00158
acorn[c]	N2-Acetyl-L-ornithine	C7H14N2O3	C7H14N2O3	0	C00437
akg[c]	2-Oxoglutarate	C5H6O5	C5H4O5	-2	C00026
acg5sa[c]	N-Acetyl-L-glutamate 5-semialdehyde	C7H11NO4	C7H10NO4	-1	C01250
fmn[c]	FMN	C17H21N4O9P	C17H19N4O9P	-2	C00061
ribflv[c]	Riboflavin	C17H20N4O6	C17H20N4O6	0	C00255
ribflv[e]	Riboflavin	C17H20N4O6	C17H20N4O6	0	C00255
amp[c]	AMP	C10H14N5O7P	C10H12N5O7P	-2	C00020
gln-L[c]	L-Glutamine	C5H10N2O3	C5H10N2O3	0	C00064
dadp[c]	dADP	C10H15N5O9P2	C10H12N5O9P2	-3	C00206
rdmbzi[c]	N1-(alpha-D-ribosyl)-5,6-dimethylbenzimidazole	C14H18N2O4	C14H18N2O4	0	C05775
adocbl[c]	Adenosylcobalamin	C72H100CoN18O17P	C72H100CoN18O17P	0	C00194
adocbl[e]	Adenosylcobalamin	C72H100CoN18O17P	C72H100CoN18O17P	0	C00194
gmp[c]	GMP	C10H14N5O8P	C10H12N5O8P	-2	C00144
adprib[c]	ADPribose	C15H23N5O14P2	C15H21N5O14P2	-2
r5p[c]	alpha-D-Ribose 5-phosphate	C5H11O8P	C5H9O8P	-2	C00117
ade[c]	Adenine	C5H5N5	C5H5N5	0	C00147
prpp[c]	5-Phospho-alpha-D-ribose 1-diphosphate	C5H13O14P3	C5H8O14P3	-5	C00119
aicar[c]	5-Amino-1-(5-Phospho-D-ribosyl)imidazole-4-carboxamide	C9H15N4O8P	C9H13N4O8P	-2	C04677
aicar[e]	5-Amino-1-(5-Phospho-D-ribosyl)imidazole-4-carboxamide	C9H15N4O8P	C9H13N4O8P	-2	C04677
aps[c]	Adenosine 5'-phosphosulfate	C10H14N5O10PS	C10H12N5O10PS	-2	C00224
paps[c]	3'-Phosphoadenylyl sulfate	C10H15N5O13P2S	C10H11N5O13P2S	-4
dcamp[c]	N6-(1,2-Dicarboxyethyl)-AMP	C14H18N5O11P	C14H14N5O11P	-4	C03794
fum[c]	Fumarate	C4H4O4	C4H2O4	-2	C00122
asp-L[c]	L-Aspartate	C4H7NO4	C4H6NO4	-1	C00049
imp[c]	IMP	C10H13N4O8P	C10H11N4O8P	-2	C00130
gdp[c]	GDP	C10H15N5O11P2	C10H12N5O11P2	-3	C00035
agm[c]	Agmatine	C5H12N4	C5H16N4	2	C00179
ptrc[c]	Putrescine	C4H12N2	C4H14N2	2	C00134
urea[c]	Urea	CH4N2O	CH4N2O	0	C00086
1hdecg3p[c]	1-hexadecanoyl-sn-glycerol 3-phosphate	C19H39O7P1	C19H37O7P1	-2	C00681
pa160[c]	1,2-dihexadecanoyl-sn-glycerol 3-phosphate	C35H69O8P1	C35H67O8P1	-2	C00416
1hdec9eg3p[c]	1-hexadec-9-enoyl-sn-glycerol 3-phosphate	C19H37O7P1	C19H35O7P1	-2
pa161[c]	1,2-dihexadec-9-enoyl-sn-glycerol 3-phosphate	C35H67O8P1	C35H63O8P1	-2	C00416
1odecg3p[c]	1-octadecanoyl-sn-glycerol 3-phosphate	C21H43O7P1	C21H41O7P1	-2	C00681
ocdcaACP[c]	Octadecanoyl-ACP (n-C18:0ACP)	C29H56N2O8PRS	C29H55N2O8PRS	-1
pa180[c]	1,2-dioctadecanoyl-sn-glycerol 3-phosphate	C39H77O8P1	C39H75O8P1	-2	C00416
1odec11eg3p[c]	1-octadec-11-enoyl-sn-glycerol 3-phosphate	C21H41O7P1	C21H39O7P1	-2
octeACP[c]	cis-octadec-11-enoyl-[acyl-carrier protein] (n-C18:1)	C29H54N2O8PRS	C29H53N2O8PRS	-1
pa181[c]	1,2-dioctadec-11-enoyl-sn-glycerol 3-phosphate	C39H73O8P1	C39H71O8P1	-2	C00416
1odec9eg3p[c]	1-octadec-9-enoyl-sn-glycerol 3-phosphate	C21H41O7P1	C21H39O7P1	-2
octe(9)ACP[c]	cis-octadec-9-enoyl-[acyl-carrier protein] (n-C18:1)	C29H54N2O8PRS	C29H53N2O8PRS	-1	C01203
pa181:9[c]	1,2-dioctadec-9-enoyl-sn-glycerol 3-phosphate	C39H73O8P1	C39H71O8P1	-2
1odec912eg3p[c]	1-octadec-9-12-dienoyl-sn-glycerol 3-phosphate	C21H39O7P1	C21H37O7P1	-2
octe(9:12)ACP[c]	linoleoyl-ACP (n-C18:2ACP)	C29H52N2O8PRS	C29H51N2O8PRS	-1	C16160
pa182:9:12[c]	1,2-dioctadec-9-12-dienoyl-sn-glycerol 3-phosphate	C39H69O8P1	C39H67O8P1	-2
1odec6912eg3p[c]	1-octadec-6-9-12trienoyl-sn-glycerol 3-phosphate	C21H37O7P1	C21H35O7P1	-2
octe(6:9:12)ACP[c]	γ-linolenoilACP	C29H48N2O8PRS	C29H49N2O8PRS	-1
pa183:6:9:12[c]	1,2-dioctadec-6-9-12-trienoyl-sn-glycerol 3-phosphate	C39H65O8P1	C39H63O8P1	-2
1odec91215eg3p[c]	1-octadec-9-12-15-trienoyl-sn-glycerol 3-phosphate	C21H37O7P1	C21H35O7P1	-2
pa183:9:12:15[c]	1,2-dioctadec-9-12-15-trienoyl-sn-glycerol 3-phosphate	C39H65O8P1	C39H63O8P1	-2
1odec691215eg3p[c]	1-octadec-6-9-12-15-tetraenoyl-sn-glycerol 3-phosphate	C21H35O7P1	C21H33O7P1	-2
octe(6:9:12:15)ACP[c]	OctadecatetraenoilACP	C29H48N2O8PRS	C29H47N2O8PRS	-1
pa184:6:9:12:15[c]	1,2-dioctadec-6-9-12-15-tetraenoyl-sn-glycerol 3-phosphate	C39H61O8P1	C39H59O8P1	-2
ahcys[c]	S-Adenosyl-L-homocysteine	C14H20N6O5S	C14H20N6O5S	0	C00021
adn[c]	Adenosine	C10H13N5O4	C10H13N5O4	0	C00212
hcys-L[c]	L-Homocysteine	C4H9NO2S	C4H9NO2S	0	C00155
hcys-L[e]	L-Homocysteine	C4H9NO2S	C4H9NO2S	0	C00155
gcald[c]	Glycolaldehyde	C2H4O2	C2H4O2	0	C00266
10fthf[c]	10-Formyltetrahydrofolate	C20H23N7O7	C20H21N7O7	-2	C00234
fprica[c]	5-Formamido-1-(5-phospho-D-ribosyl)imidazole-4-carboxamide	C10H15N4O9P	C10H13N4O9P	-2	C04734
thf[c]	5,6,7,8-Tetrahydrofolate	C19H23N7O6	C19H21N7O6	-2	C00101
ala-D[c]	D-Alanine	C3H7NO2	C3H7NO2	0	C00133
alaala[c]	D-Alanyl-D-alanine	C6H12N2O3	C6H12N2O3	0	C00993
nh4[c]	Ammonium	H3N	H4N	1	C01342
ala-L[c]	L-Alanine	C3H7NO2	C3H7NO2	0	C00041
glyald[c]	D-Glyceraldehyde	C3H6O3	C3H6O3	0	C00577
acald[c]	Acetaldehyde	C2H4O	C2H4O	0	C00084
anth[c]	Anthranilate	C7H7NO2	C7H6NO2	-1	C00108
chor[c]	chorismate	C10H10O6	C10H8O6	-2	C00251
5aprbu[c]	5-Amino-6-(5'-phosphoribitylamino)uracil	C9H17N4O9P	C9H15N4O9P	-2	C04454
arg-L[c]	L-Arginine	C6H14N4O2	C6H15N4O2	1	C00062
citr-L[c]	L-Citrulline	C6H13N3O3	C6H13N3O3	0
4pasp[c]	4-Phospho-L-aspartate	C4H8NO7P	C4H6NO7P	-2	C03082
aspsa[c]	L-Aspartate 4-semialdehyde	C4H7NO3	C4H7NO3	0	C00441
asn-L[c]	L-Asparagine	C4H8N2O3	C4H8N2O3	0	C00152
ala-B[c]	beta-Alanine	C3H7NO2	C3H7NO2	0
cbp[c]	Carbamoyl phosphate	CH4NO5P	CH2NO5P	-2	C00169
cbasp[c]	N-Carbamoyl-L-aspartate	C5H8N2O5	C5H6N2O5	-2	C00438
h2o2[c]	Hydrogen peroxide	H2O2	H2O2	0	C00027
oaa[c]	Oxaloacetate	C4H4O5	C4H2O5	-2	C00036
h[p]	H+	H	H	1	C00080
h[v]	H+	H	H	1	C00080
prbatp[c]	1-(5-Phosphoribosyl)-ATP	C15H25N5O20P4	C15H19N5O20P4	-6	C02739
bcarote[c]	beta-Carotene	C40H56	C40H56	0	C02094
bcryptox[c]	beta-Cryptoxanthin	C40H56O	C40H56O	0	C08591
zeax[c]	Zeaxanthin	C40H56O2	C40H56O2	0	C06098
echin[c]	Echinenone	C40H54O	C40H54O	0	C08592
biliverd[c]	Biliverdin	C33H34N4O6	C33H32N4O6	-2
amet[c]	S-Adenosyl-L-methionine	C15H23N6O5S	C15H23N6O5S	1	C00019
dad-5[c]	5'-Deoxyadenosine	C10H13N5O3	C10H13N5O3	0	C05198
met-L[c]	L-Methionine	C5H11NO2S	C5H11NO2S	0	C00073
met-L[e]	L-Methionine	C5H11NO2S	C5H11NO2S	0	C00073
ficytc6[v]	Ferricytochrome c6	R	R	3	C00125
pqh2[v]	Plastoquinol	C8H10O2	C8H10O2	0	C16693
focytc6[v]	Ferrocytochrome c6	R	R	2	C00126
pq[v]	Plastoquinone	C8H8O2	C8H8O2	0	C02061
pcox[p]	Plastocyanin(Cu2+)	R	R	2	C03162
pqh2[p]	Plastoquinol	C8H10O2	C8H10O2	0	C16693
pcrd[p]	Plastocyanin(Cu+)	R	R	1	C03025
pq[p]	Plastoquinone	C8H8O2	C8H8O2	0	C02061
pcox[v]	Plastocyanin(Cu2+)	R	R	2	C03162
pcrd[v]	Plastocyanin(Cu+)	R	R	1	C03025
ficytc6[p]	Ferricytochrome c6	R	R	3	C00125
focytc6[p]	Ferrocytochrome c6	R	R	2	C00126
4c2me[c]	4-(cytidine 5'-diphospho)-2-C-methyl-D-erythritol	C14H25N3O14P2	C14H23N3O14P2	-2	C11435
2p4c2me[c]	2-phospho-4-(cytidine 5'-diphospho)-2-C-methyl-D-erythritol	C14H26N3O17P3	C14H22N3O17P3	-4
fdxr-2:2[c]	Reduced ferredoxin	Fe2S2X	Fe2S2X	-1	C00138
fdxo-2:2[c]	Oxidized ferredoxin	Fe2S2X	Fe2S2X	0	C00139
pphn[c]	Prephenate	C10H10O6	C10H8O6	-2	C00254
3psme[c]	5-O-(1-Carboxyvinyl)-3-phosphoshikimate	C10H13O10P	C10H9O10P	-4	C01269
3psme[e]	5-O-(1-Carboxyvinyl)-3-phosphoshikimate	C10H13O10P	C10H9O10P	-4	C01269
chlld[c]	Chlorophyllide a	C35H34MgN4O5	C35H33MgN4O5	-1	C02139
phdp[c]	Phytyl diphosphate	C20H42O7P2	C20H39O7P2	-3	C05427
cholphya[c]	Chlorophyll a	C55H72MgN4O5	C55H72MgN4O5	0	C05306
cobalt2[c]	Co2+	Co	Co	2	C00175
co2dam[c]	Cob(II)yrinate a,c diamide	C45H60CoN6O12	C45H56CoN6O12	-4	C06504
cpppg3[c]	Coproporphyrinogen III	C36H44N4O8	C36H40N4O8	-4	C03263
pppg9[c]	Protoporphyrinogen IX	C34H40N4O4	C34H38N4O4	-2	C01079
csn[c]	Cytosine		C4H5N3O	0	C00380
ura[c]	Uracil	C4H4N2O2	C4H4N2O2	0	C00106
ctp[c]	CTP	C9H16N3O14P3	C9H12N3O14P3	-4	C00063
o2[v]	O2	O2	O2	0	C00007
h2o[v]	H2O	H2O	H2O	0	C00001
o2[p]	O2	O2	O2	0	C00007
h2o[p]	H2O	H2O	H2O	0	C00001
cyanphy[c]	Cyanophycin (multi-Larginyl-poli [L--aspartic acid]) polimer (n+2)	C10H17N5O4R	C10H17N5O4R	0
precyanphy[c]	Cyanophycin (multi-Larginyl-poli [L--aspartic acid]) polimer (n)	R	R	0
co1dam[c]	Cob(I)yrinate a,c diamide	C45H61CoN6O12	C45H56CoN6O12	-5	C06505
acser[c]	O-Acetyl-L-serine	C5H9NO4	C5H9NO4	0	C00979
h2s[c]	Hydrogen sulfide	H2S	H2S	0
cys-L[c]	L-Cysteine	C3H7NO2S	C3H7NO2S	0	C00097
mercppyr[c]	Mercaptopyruvate	C3H4O3S	C3H3O3S	-1
cmp[c]	CMP	C9H14N3O8P	C9H12N3O8P	-2	C00055
cdp[c]	CDP	C9H15N3O11P2	C9H12N3O11P2	-3	C00112
26dap-M[c]	meso-2,6-Diaminoheptanedioate	C7H14N2O4	C7H14N2O4	0
lys-L[c]	L-Lysine	C6H14N2O2	C6H15N2O2	1	C00047
26dap-LL[c]	LL-2,6-Diaminoheptanedioate	C7H14N2O4	C7H14N2O4	0	C00666
cdpdhdecg[c]	CDP-1,2-dihexadecanoylglycerol	C44H81N3O15P2	C44H79N3O15P2	-2	C00269
cdpdhdec9eg[c]	CDP-1,2-dihexadec-9-enoylglycerol	C44H77N3O15P2	C44H75N3O15P2	-2	C00269
cdpdodecg[c]	CDP-1,2-dioctadecanoylglycerol	C48H89N3O15P2	C48H87N3O15P2	-2	C00269
cdpdodec11eg[c]	CDP-1,2-dioctadec-11-enoylglycerol	C48H85N3O15P2	C48H83N3O15P2	-2	C00269
cdpdodec9eg[c]	CDP-1,2-dioctadec-9-enoylglycerol	C48H85N3O15P2	C48H83N3O15P2	-2
cdpdodec912eg[c]	CDP-1,2-dioctadec-9-12-dienoylglycerol	C48H81N3O15P2	C48H79N3O15P2	-2
cdpdodec6912eg[c]	CDP-1,2-dioctadec-6-9-12-trienoylglycerol	C48H77N3O15P2	C48H75N3O15P2	-2
cdpdodec91215eg[c]	CDP-1,2-dioctadec-9-12-15-trienoylglycerol	C48H77N3O15P2	C48H75N3O15P2	-2
cdpdodec691215eg[c]	CDP-1,2-dioctadec-6-9-12-15-tetraenoylglycerol	C48H73N3O15P2	C48H71N3O15P2	-2
ru5p-D[c]	D-Ribulose 5-phosphate	C5H11O8P	C5H9O8P	-2	C00199
for[c]	Formate	CH2O2	CH1O2	-1	C00058
dctp[c]	dCTP	C9H16N3O13P3	C9H12N3O13P3	-4	C00458
dutp[c]	dUTP	C9H15N2O14P3	C9H11N2O14P3	-4	C00460
e4p[c]	D-Erythrose 4-phosphate	C4H9O7P	C4H7O7P	-2	C00279
pep[c]	Phosphoenolpyruvate	C3H5O6P	C3H2O6P	-3	C00074
2dda7p[c]	2-Dehydro-3-deoxy-D-arabino-heptonate 7-phosphate	C7H13O10P	C7H10O10P	-3	C04691
2dda7p[e]	2-Dehydro-3-deoxy-D-arabino-heptonate 7-phosphate	C7H13O10P	C7H10O10P	-3	C04691
4h2oglt[c]	4-Hydroxy-2-oxoglutarate	C5H6O6	C5H4O6	-2
glx[c]	Glyoxylate	C2H2O3	C2H1O3	-1	C00048
octe(9:12:15)ACP[c]	α-lineloyl-ACP (n-C18:3ACP)	C29H50N2O8PRS	C29H49N2O8PRS	-1	C16161
udpgal[c]	UDPgalactose	C15H24N2O17P2	C15H22N2O17P2	-2
mgdg160[c]	1,2-Diacyl-3-beta-D-galactosyl-sn-glycerol (n-C16)	C41H78O5	C41H78O5	0
dgdg160[c]	Digalactosyl-diacylglycerol(n-C16)	C47H88O10	C47H89O10	1
udp[c]	UDP	C9H14N2O12P2	C9H11N2O12P2	-3	C00015
mgdg161[c]	1,2-Diacyl-3-beta-D-galactosyl-sn-glycerol (n-C16:1)	C41H74O5	C41H74O5	0
dgdg161[c]	Digalactosyl-diacylglycerol(n-C16:1)	C47H84O10	C47H85O10	1
mgdg180[c]	1,2-Diacyl-3-beta-D-galactosyl-sn-glycerol (n-C18:0)	C45H82O5	C45H82O5	0
dgdg180[c]	Digalactosyl-diacylglycerol(n-C18:0)	C51H92O10	C51H93O10	1
mgdg181[c]	1,2-Diacyl-3-beta-D-galactosyl-sn-glycerol (n-C18:1)	C45H78O5	C45H78O5	0
dgdg181[c]	Digalactosyl-diacylglycerol(n-C18:1)	C51H88O10	C51H89O10	1
mgdg181:9[c]	1,2-Diacyl-3-beta-D-galactosyl-sn-glycerol (n-C18:1)	C45H78O5	C45H78O5	0
dgdg181:9[c]	Digalactosyl-diacylglycerol(n-C18:1)	C51H88O10	C51H89O10	1
mgdg182:9:12[c]	1,2-Diacyl-3-beta-D-galactosyl-sn-glycerol (n-C18:2)	C45H74O5	C45H74O5	0
dgdg182:9:12[c]	Digalactosyl-diacylglycerol(n-C18:2)	C51H84O10	C51H85O10	1
mgdg183:6:9:12[c]	1,2-Diacyl-3-beta-D-galactosyl-sn-glycerol (n-C18:3)	C45H70O5	C45H70O5	0
dgdg183:6:9:12[c]	Digalactosyl-diacylglycerol(n-C18:3)	C51H80O10	C51H81O10	1
mgdg183:9:12:15[c]	1,2-Diacyl-3-beta-D-galactosyl-sn-glycerol (n-C18:3)	C45H70O5	C45H70O5	0
dgdg183:9:12:15[c]	Digalactosyl-diacylglycerol(n-C18:3)	C51H80O10	C51H81O10	1
mgdg184:6:9:12:15[c]	1,2-Diacyl-3-beta-D-galactosyl-sn-glycerol (n-C18:4)	C45H66O5	C45H66O5	0
dgdg184:6:9:12:15[c]	Digalactosyl-diacylglycerol(n-C18:4)	C51H78O10	C51H77O10	1
23dhmb[c]	(R)-2,3-Dihydroxy-3-methylbutanoate	C5H10O4	C5H9O4	-1	C04272
3mob[c]	3-Methyl-2-oxobutanoate	C5H8O3	C5H7O3	-1	C00141
23dhmp[c]	(R)-2,3-Dihydroxy-3-methylpentanoate	C6H12O4	C6H11O4	-1	C06007
3mop[c]	(S)-3-Methyl-2-oxopentanoate	C6H10O3	C6H9O3	-1	C00671
23dhdp[c]	2,3-Dihydrodipicolinate	C7H7NO4	C7H5NO4	-2	C03340
thdp[c]	2,3,4,5-Tetrahydrodipicolinate	C7H9NO4	C7H7NO4	-2	C03972
dhf[c]	7,8-Dihydrofolate	C19H21N7O6	C19H19N7O6	-2	C00415
dhpt[c]	Dihydropteroate	C14H14N6O3	C14H13N6O3	-1	C00921
dhnpt[c]	Dihydroneopterin	C9H13N5O4	C9H13N5O4	0	C04874
2ahhmp[c]	2-Amino-4-hydroxy-6-hydroxymethyl-7,8-dihydropteridine	C7H9N5O2	C7H9N5O2	0	C01300
dhor-S[c]	(S)-Dihydroorotate	C5H6N2O4	C5H5N2O4	-1	C00337
orot[c]	Orotate	C5H4N2O4	C5H3N2O4	-1	C00295
3dhq[c]	3-Dehydroquinate	C7H10O6	C7H9O6	-1	C00944
3dhsk[c]	3-Dehydroshikimate	C7H8O5	C7H7O5	-1	C02637
h2mb4p[c]	1-hydroxy-2-methyl-2-(E)-butenyl 4-diphosphate	C5H12O8P2	C5H9O8P2	-3	C11811
dmpp[c]	Dimethylallyl diphosphate	C5H12O7P2	C5H9O7P2	-3	C00235
dhpmp[c]	Dihydroneopterin monophosphate	C9H14N5O7P	C9H12N5O7P	-2	C05925
ahdt[c]	2-Amino-4-hydroxy-6-(erythro-1,2,3-trihydroxypropyl)dihydropteridine triphosphate	C9H16N5O13P3	C9H12N5O13P3	-4	C04895
dpcoa[c]	Dephospho-CoA	C21H35N7O13P2S	C21H33N7O13P2S	-2	C00882
13dpg[c]	3-Phospho-D-glyceroyl phosphate	C3H8O10P2	C3H4O10P2	-4	C00236
23dpg[c]	2,3-Disphospho-D-glycerate	C3H8O10P2	C3H3O10P2	-5
pchlld[c]	Protochlorophyllide	C35H32MgN4O5	C35H31MgN4O5	-1	C02880
2dhp[c]	2-Dehydropantoate	C6H10O4	C6H9O4	-1	C00966
pant-R[c]	(R)-Pantoate	C6H12O4	C6H11O4	-1	C00522
drib[c]	Deoxyribose	C5H10O4	C5H10O4	0
2dr5p[c]	2-Deoxy-D-ribose 5-phosphate	C5H11O7P	C5H9O7P	-2
g3p[c]	Glyceraldehyde 3-phosphate	C3H7O6P	C3H5O6P	-2	C00661
dtmp[c]	dTMP	C10H15N2O8P	C10H13N2O8P	-2	C00364
dtdp[c]	dTDP	C10H16N2O11P2	C10H13N2O11P2	-3	C00363
dvpchlld[c]	Divinylprotochlorophyllide	C35H30MgN4O5	C35H29MgN4O5	-1	C11831
dxyl5p[c]	1-deoxy-D-xylulose 5-phosphate	C5H11O7P	C5H9O7P	-2	C11437
2me4p[c]	2-C-methyl-D-erythritol 4-phosphate	C5H13O7P	C5H11O7P	-2	C11434
e4hglu[c]	L-erythro-4-Hydroxyglutamate	C5H9NO5	C5H8NO5	-1
2pg[c]	D-Glycerate 2-phosphate	C3H7O7P	C3H4O7P	-3	C00631
fdp[c]	D-Fructose 1,6-bisphosphate	C6H14O12P2	C6H10O12P2	-4	C00354
f1p[c]	D-Fructose 1-phosphate	C6H13O9P	C6H11O9P	-2	C02976
s17bp[c]	Sedoheptulose 1,7-bisphosphate		C7H12O13P2	-4
f6p[c]	D-Fructose 6-phosphate	C6H13O9P	C6H11O9P	-2	C00085
fe2[c]	Fe2+	Fe	Fe	2
ppp9[c]	Protoporphyrin	C34H34N4O4	C34H32N4O4	-2	C02191
pheme[c]	Protoheme	C34H32FeN4O4	C34H30FeN4O4	-2	C00032
fad[c]	Flavin adenine dinucleotide oxidized	C27H33N9O15P2	C27H31N9O15P2	-2	C00016
2ahhmd[c]	2-Amino-4-hydroxy-6-hydroxymethyl-7,8-dihydropteridine diphosphate	C7H11N5O8P2	C7H8N5O8P2	-3	C04807
4abz[c]	4-Aminobenzoate	C7H7NO2	C7H6NO2	-1	C00568
5fthf[c]	5-Formyltetrahydrofolate		C20H21N7O7	-2
methf[c]	5,10-Methenyltetrahydrofolate	C20H22N7O6	C20H20N7O6	-1	C00445
frdp[c]	Farnesyl diphosphate	C15H28O7P2	C15H25O7P2	-3	C00448
ipdp[c]	Isopentenyl diphosphate	C5H12O7P2	C5H9O7P2	-3	C00129
ggdp[c]	Geranylgeranyl diphosphate	C20H36O7P2	C20H33O7P2	-3
mal-L[c]	L-Malate	C4H6O5	C4H4O5	-2	C00149
gam1p[c]	D-Glucosamine 1-phosphate	C6H14NO8P	C6H13NO8P	-1	C06156
acgam1p[c]	N-Acetyl-D-glucosamine 1-phosphate	C8H16NO9P	C8H14NO9P	-2	C04256
dttp[c]	dTTP	C10H17N2O14P3	C10H13N2O14P3	-4	C00459
g1p[c]	D-Glucose 1-phosphate	C6H13O9P	C6H11O9P	-2	C00103
glu1sa[c]	L-Glutamate 1-semialdehyde	C5H9NO3	C5H9NO3	0	C03741
5aop[c]	5-Amino-4-oxopentanoate	C5H9NO3	C5H9NO3	0	C00430
sucsal[c]	Succinic semialdehyde	C4H6O3	C4H5O3	-1	C00232
glyc3p[c]	Glycerol 3-phosphate	C3H9O6P	C3H7O6P	-2	C00093
glu5p[c]	L-Glutamate 5-phosphate	C5H10NO7P	C5H8NO7P	-2	C03287
glu5sa[c]	L-Glutamate 5-semialdehyde	C5H9NO3	C5H9NO3	0	C01165
gal[c]	D-Galactose	C6H12O6	C6H12O6	0
gal1p[c]	alpha-D-Galactose 1-phosphate	C6H11O9P	C6H11O9P	-2
udpg[c]	UDPglucose	C15H24N2O17P2	C15H22N2O17P2	-2	C00029
gcarote[c]	gamma-Carotene	C40H56	C40H56	0	C05435
gam6p[c]	D-Glucosamine 6-phosphate	C6H14NO8P	C6H13NO8P	-1	C00352
gdpmann[c]	GDP-4-dehydro-6-deoxy-D-mannose	C16H23N5O15P2	C16H21N5O15P2	-2
ser-L[c]	L-Serine	C3H7NO3	C3H7NO3	0	C00065
gly[c]	Glycine	C2H5NO2	C2H5NO2	0	C00037
mlthf[c]	5,10-Methylenetetrahydrofolate	C20H23N7O6	C20H21N7O6	-2	C00143
adpglc[c]	ADPglucose	C16H25N5O15P2	C16H23N5O15P2	-2
glucys[c]	gamma-L-Glutamyl-L-cysteine	C8H14N2O5S	C8H13N2O5S	-1	C00669
glu-D[c]	D-Glutamate	C5H9NO4	C5H8NO4	-1
glutrna[c]	L-Glutamyl-tRNA(Glu)	C5H7NO3R	C5H7NO3R	0	C02987
trnaglu[c]	tRNA (Glu)	R	R	0	C01641
2h3oppan[c]	2-Hydroxy-3-oxopropanoate	C3H4O4	C3H3O4	-1	C01146
dhap[c]	Dihydroxyacetone	C3H6O3	C3H6O3	0
3pg[c]	3-Phospho-D-glycerate	C3H7O7P	C3H4O7P	-3	C00197
glyclt[c]	Glycolate	C2H4O3	C2H3O3	-1	C00160
lgt-S[c]	(R)-S-Lactoylglutathione	C13H21N3O8S	C13H20N3O8S	-1
gthrd[c]	Reduced glutathione	C10H17N3O6S	C10H16N3O6S	-1	C00051
xmp[c]	Xanthosine 5'-phosphate	C10H13N4O9P	C10H11N4O9P	-2	C00655
6pgc[c]	6-Phospho-D-gluconate	C6H13O10P	C6H10O10P	-3	C00345
grdp[c]	Geranyl diphosphate	C10H20O7P2	C10H17O7P2	-3	C00341
h2[c]	H2	H2	H2	0	C00282
hemeO[c]	Heme O	C49H58FeN4O5	C49H56FeN4O5	-2
hemeA_#1[c]	Heme A	C49H60FeN4O6	C49H54FeN4O6	-6
2m6phol[c]	2-Methyl-6-phytylquinol	C27H46O2	C27H46O2	0	C15882
histd[c]	L-Histidinol	C6H11N3O	C6H12N3O	1	C00860
histd[e]	L-Histidinol	C6H11N3O	C6H12N3O	1	C00860
his-L[c]	L-Histidine	C6H9N3O2	C6H9N3O2	0	C00135
his-L[e]	L-Histidine	C6H9N3O2	C6H9N3O2	0	C00135
hisp[c]	L-Histidinol phosphate	C6H12N3O4P	C6H11N3O4P	-1	C01100
ppbng[c]	Porphobilinogen	C10H14N2O4	C10H13N2O4	-1	C00931
hmbil[c]	Hydroxymethylbilane	C40H46N4O17	C40H38N4O17	-8	C01024
co[c]	Carbon monoxide	CO	CO	0	C00237
co[p]	Carbon monoxide	CO	CO	0	C00237
co[e]	Carbon monoxide	CO	CO	0	C00237
hpyr[c]	Hydroxypyruvate	C3H4O4	C3H3O4	-1	C00168
hom-L[c]	L-Homoserine	C4H9NO3	C4H9NO3	0	C00263
hom-L[e]	L-Homoserine	C4H9NO3	C4H9NO3	0	C00263
phom[c]	O-Phospho-L-homoserine	C4H10NO6P	C4H8NO6P	-2	C01102
imacp[c]	3-(Imidazol-4-yl)-2-oxopropyl phosphate	C6H9N2O5P	C6H7N2O5P	-2	C01267
ichor[c]	Isochorismate	C10H10O6	C10H8O6	-2
eig3p[c]	D-erythro-1-(Imidazol-4-yl)glycerol 3-phosphate	C6H11N2O6P	C6H9N2O6P	-2
eig3p[e]	D-erythro-1-(Imidazol-4-yl)glycerol 3-phosphate	C6H11N2O6P	C6H9N2O6P	-2
ile-L[c]	L-Isoleucine	C6H13NO2	C6H13NO2	0	C00407
3c2hmp[c]	3-Carboxy-2-hydroxy-4-methylpentanoate	C7H12O5	C7H10O5	-2	C04411
3c4mop[c]	3-Carboxy-4-methyl-2-oxopentanoate	C7H10O5	C7H8O5	-2	C04236
2ippm[c]	2-Isopropylmaleate	C7H10O4	C7H8O4	-2	C02631
3c3hmp[c]	3-Carboxy-3-hydroxy-4-methylpentanoate	C7H12O5	C7H10O5	-2	C02504
2ahbut[c]	(S)-2-Aceto-2-hydroxybutanoate	C6H10O4	C6H9O4	-1	C06006
leu-L[c]	L-Leucine	C6H13NO2	C6H13NO2	0	C00123
4mop[c]	4-Methyl-2-oxopentanoate	C6H10O3	C6H9O3	-1	C00233
lipidX[c]	2,3-Bis(3-hydroxytetradecanoyl)-beta-D-glucosaminyl 1-phosphate	C34H66NO12P	C34H64NO12P	-2
u23ga[c]	UDP-2,3-bis(3-hydroxytetradecanoyl)glucosamine	C43H77N3O20P2	C43H75N3O20P2	-2
lipidAds[c]	Lipid A Disaccharide	C68H129N2O20P	C68H127N2O20P	-2
lipidAds[e]	Lipid A Disaccharide	C68H129N2O20P	C68H127N2O20P	-2
lycop[c]	Lycopene	C40H56	C40H56	0	C05432
man1p[c]	D-Mannose 1-phosphate	C6H13O9P	C6H11O9P	-2
man6p[c]	D-Mannose 6-phosphate	C6H13O9P	C6H11O9P	-2	C00275
2mecdp[c]	2-C-methyl-D-erythritol 2,4-cyclodiphosphate	C5H12O9P2	C5H10O9P2	-2	C11453
5mthf[c]	5-Methyltetrahydrofolate	C20H24N7O6	C20H23N7O6	-1	C00440
12dgr160[c]	1,2-Diacyl-sn-glycerol (dihexadecanoyl, n-C16:0)	C35H68O5	C35H68O5	0
12dgr161[c]	1,2-Diacyl-sn-glycerol (dihexadec-9-enoyl, n-C16:1)	C35H64O5	C35H64O5	0
12dgr180[c]	1,2-Diacyl-sn-glycerol (dioctadecanoyl, n-C18:0)	C39H76O5	C39H76O5	0
12dgr181[c]	1,2-Diacyl-sn-glycerol (dioctadec-11-enoyl, n-C18:1)	C39H72O5	C39H72O5	0
12dgr181:9[c]	1,2-Diacyl-sn-glycerol (dioctadec-9-enoyl, n-C18:1)	C39H72O5	C39H72O5	0
12dgr182:9:12[c]	1,2-Diacyl-sn-glycerol (dioctadec-9-12-dienoyl, n-C18:2)	C39H68O5	C39H68O5	0
12dgr183:6:9:12[c]	1,2-Diacyl-sn-glycerol (dioctadec-6-9-12-trienoyl, n-C18:3)	C39H64O5	C39H64O5	0
12dgr183:9:12:15[c]	1,2-Diacyl-sn-glycerol (dioctadec-9-12-15-trienoyl, n-C18:3)	C39H64O5	C39H64O5	0
12dgr184:6:9:12:15[c]	1,2-Diacyl-sn-glycerol (dioctadec-6-9-12-15-tetraenoyl, n-C18:4)	C39H60O5	C39H60O5	0
mthgxl[c]	Methylglyoxal	C3H4O2	C3H4O2	0	C00546
mi1p-D[c]	1D-myo-Inositol 1-phosphate	C6H13O9P	C6H11O9P	-2
inost[c]	myo-Inositol	C6H12O6	C6H12O6	0
23dmphol[c]	2,3-Dimethyl-5-phytylquinol	C28H48O2	C28H48O2	0	C15883
mg2[c]	magnesium	Mg	Mg	2
mppp9[c]	Magnesium protoporphyrin	C34H32MgN4O4	C34H30MgN4O4	-2
mppp9om[c]	Magnesium protoporphyrin monomethyl ester	C35H34MgN4O4	C35H33MgN4O4	-1	C04536
hmppp9[c]	13(1)-Hydroxy-magnesium-protoporphyrin IX 13-monomethyl ester	C35H34MgN4O5	C35H33MgN4O5	-1	C11829
omppp9[c]	13(1)-Oxo-magnesium-protoporphyrin IX 13-monomethyl ester	C35H32MgN4O5	C35H31MgN4O5	-1	C11830
q8[c]	Ubiquinone-8	C49H74O4	C49H74O4	0	C00399
q8h2[c]	Ubiquinol-8	C49H76O4	C49H76O4	0	C00390
didp[c]	dIDP	C10H14N4O10P2	C10H11N4O10P2	-3
ditp[c]	dITP	C10H15N4O13P3	C10H11N4O13P3	-4
dgdp[c]	dGDP	C10H15N5O10P2	C10H12N5O10P2	-3	C00361
dgtp[c]	dGTP	C10H16N5O13P3	C10H12N5O13P3	-4	C00286
dudp[c]	dUDP	C9H14N2O11P2	C9H11N2O11P2	-3	C01346
dcdp[c]	dCDP	C9H15N3O10P2	C9H12N3O10P2	-3	C00705
datp[c]	dATP	C10H16N5O12P3	C10H12N5O12P3	-4	C00131
idp[c]	IDP	C10H14N4O11P2	C10H11N4O11P2	-3
itp[c]	ITP	C10H15N4O14P3	C10H11N4O14P3	-4
ncam[c]	Nicotinamide	C6H6N2O	C6H6N2O	0	C00153
sbzcoa[c]	O-Succinylbenzoyl-CoA	C32H44N7O20P3S	C32H39N7O20P3S	-5
dhna[c]	1,4-Dihydroxy-2-naphthoate	C11H8O4	C11H7O4	-1	C03657
orn[c]	Ornithine	C5H12N2O2	C5H13N2O2	1	C01602
orot5p[c]	Orotidine 5'-phosphate	C10H13N2O11P	C10H10N2O11P	-3	C01103
ump[c]	UMP	C9H13N2O9P	C9H11N2O9P	-2	C00105
thmpp[c]	Thiamine diphosphate	C12H18N4O7P2S	C12H16N4O7P2S	-2
ssaltpp[c]	Succinate semialdehyde-thiamin diphosphate anion	C16H24N4O10P2S	C16H21N4O10P2S	-3
1pyr5c[c]	1-Pyrroline-5-carboxylate	C5H7NO2	C5H6NO2	-1	C03912
1pyr5c[e]	1-Pyrroline-5-carboxylate	C5H7NO2	C5H6NO2	-1	C03912
pro-L[c]	L-Proline	C5H9NO2	C5H9NO2	0	C00148
pro-L[e]	L-Proline	C5H9NO2	C5H9NO2	0	C00148
pnto-R[c]	(R)-Pantothenate	C9H17NO5	C9H16NO5	-1	C00864
udcpp[c]	Undecaprenyl phosphate	C55H91O4P	C55H89O4P	-2	C00348
ugmda[c]	UDP-N-acetylmuramoyl-L-alanyl-D-glutamyl-meso-2,6-diaminopimeloyl-D-alanyl-D-alanine	C41H65N9O28P2	C41H61N9O28P2	-4	C04882
uagmda[c]	Undecaprenyl-diphospho-N-acetylmuramoyl-L-alanyl-D-glutamyl-meso-2,6-diaminopimeloyl-D-alanyl-D-alanine	C87H143N7O23P2	C87H139N7O23P2	-4	C05897
trdrd[c]	Reduced thioredoxin	XH2	XH2	0	C00342
pap[c]	Adenosine 3',5'-bisphosphate	C10H15N5O10P2	C10H11N5O10P2	-4
so3[c]	Sulfite	H2O3S	O3S	-2	C00094
trdox[c]	Oxidized thioredoxin	X	X	0	C00343
pre5[c]	Precorrin 5	C45H54N4O17	C45H46N4O17	-8	C06416
pre3b[c]	Precorrin 3B	C43H50N4O17	C43H44N4O17	-6	C06406
dscl[c]	dihydrosirohydrochlorin	C42H48N4O16	C42H41N4O16	-7	C02463
pre3a[c]	Precorrin 3 A	C43H50N4O16	C43H43N4O16	-7	C05772
pre6a[c]	Precorrin 6A	C44H54N4O16	C44H47N4O16	-7	C06320
lpam[c]	Lipoamide	C8H15NOS2	C8H15NOS2	0	C00248
adhlam[c]	S-Acetyldihydrolipoamide	C10H19NO2S2	C10H19NO2S2	0	C01136
dhlam[c]	Dihydrolipoamide	C8H17NOS2	C8H17NOS2	0	C00579
pgp160[c]	Phosphatidylglycerophosphate (dihexadecanoyl, n-C16:0)	C38H76O13P2	C38H73O13P2	-3	C03892
pg160[c]	Phosphatidylglycerol (dihexadecanoyl, n-C16:0)	C38H75O10P1	C38H74O10P1	-1
pgp161[c]	Phosphatidylglycerophosphate (dihexadec-9-enoyl, n-C16:1)	C38H72O13P2	C38H69O13P2	-3
pg161[c]	Phosphatidylglycerol (dihexadec-9-enoyl, n-C16:1)	C38H71O10P1	C38H70O10P1	-1	C00344
pgp180[c]	Phosphatidylglycerophosphate (dioctadecanoyl, n-C18:0)	C42H84O13P2	C42H81O13P2	-3	C03892
pg180[c]	Phosphatidylglycerol (dioctadecanoyl, n-C18:0)	C42H83O10P1	C42H82O10P1	-1	C00344
pgp181[c]	Phosphatidylglycerophosphate (dioctadec-11-enoyl, n-C18:1)	C42H80O13P2	C42H77O13P2	-3	C03892
pg181[c]	Phosphatidylglycerol (dioctadec-enoyl, n-C18:1)	C42H79O10P1	C42H78O10P1	-1
pgp181:9[c]	Phosphatidylglycerophosphate (dioctadec-9-enoyl, n-C18:1)	C42H80O13P2	C42H77O13P2	-3
pg181:9[c]	Phosphatidylglycerol (dioctadec-9-enoyl, n-C18:1)	C42H79O10P1	C42H78O10P1	-1
pgp182:9:12[c]	Phosphatidylglycerophosphate (dioctadec-9-12-dienoyl, n-C18:2)	C42H76O13P2	C42H73O13P2	-3
pg182:9:12[c]	Phosphatidylglycerol (dioctadec-9-12-dienoyl, n-C18:2)	C42H75O10P1	C42H74O10P1	-1
pgp183:6:9:12[c]	Phosphatidylglycerophosphate (dioctadec-6-9-12-trienoyl, n-C18:3)	C42H72O13P2	C42H69O13P2	-3
pg183:6:9:12[c]	Phosphatidylglycerol (dioctadec-6-9-12-trienoyl, n-C18:3)	C42H71O10P1	C42H70O10P1	-1
pgp183:9:12:15[c]	Phosphatidylglycerophosphate (dioctadec-9-12-15-trienoyl, n-C18:3)	C42H72O13P2	C42H69O13P2	-3
pg183:9:12:15[c]	Phosphatidylglycerol (dioctadec-9-12-15-trienoyl, n-C18:3)	C42H71O10P1	C42H70O10P1	-1
pgp184:6:9:12:15[c]	Phosphatidylglycerophosphate (dioctadec-6-9-12-15-tetraenoyl, n-C18:4)	C42H68O13P2	C42H65O13P2	-3
pg184:6:9:12:15[c]	Phosphatidylglycerol (dioctadec-6-9-12-15-tetraenoyl, n-C18:4)	C42H67O10P1	C42H66O10P1	-1
phbg[c]	Growing PHB granule	R	R	0
PHB[c]	PHB granule	C4H4O2R	C4H4O2R	0
phe-L[c]	L-Phenylalanine	C9H11NO2	C9H11NO2	0	C00079
phpyr[c]	Phenylpyruvate	C9H8O3	C9H7O3	-1	C00166
phytoe[c]	Phytoene	C40H64	C40H64	0	C05413
phytof[c]	Phytofluene	C40H62	C40H62	0	C05414
prephytedp[c]	Prephytoene diphosphate	C40H68O7P2	C40H65O7P2	-3	C03427
zcarote[c]	zeta-Carotene	C40H60	C40H60	0	C05430
4r5au[c]	4-(1-D-Ribitylamino)-5-aminouracil	C9H16N4O6	C9H16N4O6	0	C04732
pan4p[c]	Pantetheine 4'-phosphate	C11H23N2O7PS	C11H21N2O7PS	-2
r1p[c]	alpha-D-Ribose 1-phosphate	C5H11O8P	C5H9O8P	-2	C00442
peptido_syn[c]	Peptidoglycan subunit of Synechocystis sp. PCC8603	C40H64N8O21	C40H62N8O21	-2
peptido_syn[p]	Peptidoglycan subunit of Synechocystis sp. PCC8603	C40H64N8O21	C40H62N8O21	-2
uaagmda[c]	Undecaprenyl-diphospho-N-acetylmuramoyl-(N-acetylglucosamine)-L-ala-D-glu-meso-2,6-diaminopimeloyl-D-ala-D-ala	C95H156N8O28P2	C95H152N8O28P2	-4	C05898
udcpdp[c]	Undecaprenyl diphosphate	C55H92O7P2	C55H89O7P2	-3	C04574
decdp[c]	all trans Decaprenyl diphosphate	C50H78O7P2	C50H81O7P2	-3	C11356
prbamp[c]	1-(5-Phosphoribosyl)-AMP	C15H23N5O14P2	C15H19N5O14P2	-4	C02741
prfp[c]	1-(5-Phosphoribosyl)-5-[(5-phosphoribosylamino)methylideneamino]imidazole-4-carboxamide	C15H25N5O15P2	C15H21N5O15P2	-4
prfp[e]	1-(5-Phosphoribosyl)-5-[(5-phosphoribosylamino)methylideneamino]imidazole-4-carboxamide	C15H25N5O15P2	C15H21N5O15P2	-4
rb15bp[c]	D-Ribulose 1,5-bisphosphate	C5H12O11P2	C5H8O11P2	-4
skm5p[c]	Shikimate 5-phosphate	C7H11O8P	C7H8O8P	-3	C03175
skm5p[e]	Shikimate 5-phosphate	C7H11O8P	C7H8O8P	-3	C03175
photon[c]	Photon	Z	Z	0
rib-D[c]	D-Ribose	C5H10O5	C5H10O5	0	C00121
xu5p-D[c]	D-Xylulose 5-phosphate	C5H11O8P	C5H9O8P	-2	C00231
so4[c]	Sulfate	H2O4S	O4S	-2	C00059
s7p[c]	Sedoheptulose 7-phosphate	C7H15O10P	C7H13O10P	-2	C00281
sl26da[c]	N-Succinyl-LL-2,6-diaminoheptanedioate	C11H18N2O7	C11H16N2O7	-2	C04421
succ[c]	Succinate	C4H6O4	C4H4O4	-2	C00042
sl2a6o[c]	N-Succinyl-2-L-amino-6-oxoheptanedioate	C11H15NO8	C11H12NO8	-3	C04462
skm[c]	Shikimate	C7H10O5	C7H9O5	-1	C00493
ametam[c]	S-Adenosylmethioninamine	C14H22N6O3S	C14H24N6O3S	2	C01137
5mta[c]	5-Methylthioadenosine	C11H15N5O3S	C11H15N5O3S	0	C00170
spmd[c]	Spermidine	C7H19N3	C7H22N3	3	C00315
udpsq[c]	UDP-6-sulfoquinovose	C15H24N2O19P2S	C15H21N2O19P2S	-3	C11521
sqdg160[c]	Sulfoquinovosyldiacylglycerol (n-C16:0)	C42H80O13S	C41H79O13S	-1
sqdg161[c]	Sulfoquinovosyldiacylglycerol (n-C16:1)	C42H76O13S	C41H75O13S	-1
sqdg183:6:9:12[c]	Sulfoquinovosyldiacylglycerol (n-C18:3)	C45H72O13S	C45H71O13S	-1
sqdg180[c]	Sulfoquinovosyldiacylglycerol (n-C18:0)	C45H84O13S	C45H83O13S	-1
sqdg181[c]	Sulfoquinovosyldiacylglycerol (n-C18:1)	C45H80O13S	C45H79O13S	-1
sqdg181:9[c]	Sulfoquinovosyldiacylglycerol (n-C18:1)	C45H80O13S	C45H79O13S	-1
sqdg182:9:12[c]	Sulfoquinovosyldiacylglycerol (n-C18:2)	C45H76O13S	C45H75O13S	-1
sqdg183:9:12:15[c]	Sulfoquinovosyldiacylglycerol (n-C18:3)	C45H72O13S	C45H71O13S	-1
sqdg184:6:9:12:15[c]	Sulfoquinovosyldiacylglycerol (n-C18:4)	C45H68O13S	C45H67O13S	-1
sucbz[c]	o-Succinylbenzoate	C11H10O5	C11H8O5	-2
2shchc[c]	2-Succinyl-6-hydroxy-2,4-cyclohexadiene-1-carboxylate	C11H12O6	C11H10O6	-2
succoa[c]	Succinyl-CoA	C25H40N7O19P3S	C25H35N7O19P3S	-5	C00091
succoa[e]	Succinyl-CoA	C25H40N7O19P3S	C25H35N7O19P3S	-5	C00091
thr-L[c]	L-Threonine	C4H9NO3	C4H9NO3	0	C00188
2obut[c]	2-Oxobutanoate	C4H6O3	C4H5O3	-1	C00109
thrp[c]	L-Threonine O-3-phosphate	C4H10NO6P	C4H8NO6P	-2	C12147
tyr-L[c]	L-Tyrosine	C9H11NO3	C9H11NO3	0	C00082
thm[c]	Thiamin	C12H16N4OS	C12H17N4OS	1
thmmp[c]	Thiamin monophosphate	C12H17N4O4PS	C12H16N4O4PS	-1
gtocophe[c]	gamma-Tocopherol	C28H48O2	C28H48O2	0	C02483
atocophe[c]	alpha-Tocopherol	C29H50O2	C29H50O2	0	C02477
dtocophe[c]	delta-Tocopherol	C27H46O2	C27H46O2	0	C14151
btocophe[c]	beta-Tocopherol	C28H48O2	C28H48O2	0	C14152
trp-L[c]	L-Tryptophan	C11H12N2O2	C11H12N2O2	0	C00078
trp-L[e]	L-Tryptophan	C11H12N2O2	C11H12N2O2	0	C00078
uamag[c]	UDP-N-acetylmuramoyl-L-alanyl-D-glutamate	C28H43N5O23P2	C28H39N5O23P2	-4	C00692
ugmd[c]	UDP-N-acetylmuramoyl-L-alanyl-D-gamma-glutamyl-meso-2,6-diaminopimelate	C35H55N7O26P2	C35H51N7O26P2	-4	C04877
uacgam[c]	UDP-N-acetyl-D-glucosamine	C17H27N3O17P2	C17H25N3O17P2	-2	C00043
acmana[c]	N-Acetyl-D-mannosamine	C8H15NO6	C8H15NO6	0
uaccg[c]	UDP-N-acetyl-3-O-(1-carboxyvinyl)-D-glucosamine	C20H29N3O19P2	C20H26N3O19P2	-3	C04631
uama[c]	UDP-N-acetylmuramoyl-L-alanine	C23H36N4O20P2	C23H33N4O20P2	-3	C01212
uamr[c]	UDP-N-acetylmuramate	C20H31N3O19P2	C20H28N3O19P2	-3	C01050
uppg3[c]	Uroporphyrinogen III	C40H44N4O16	C40H36N4O16	-8	C01051
uppg1[c]	Uroporphyrinogen I	C40H44N4O16	C40H36N4O16	-8	C05766
cpppg1[c]	Coproporphyrinogen I	C36H44N4O8	C36H40N4O8	-4	C05768
dump[c]	dUMP	C9H13N2O8P	C9H11N2O8P	-2	C00365
val-L[c]	L-Valine	C5H11NO2	C5H11NO2	0	C00183
neuspn[c]	Neurosporene	C40H58	C40H58	0	C05431
cyst-L[c]	L-Cystathionine	C7H14N2O4S	C7H14N2O4S	0	C02291
4adcho[c]	4-amino-4-deoxychorismate	C10H11NO5	C10H10NO5	-1	C11355
cynt[c]	Cyanate	CHNO	CNO	-1
dmtphllqne[c]	Demethylphylloquinone	C30H44O2	C30H44O2	0	C13309
phllqne[c]	Phylloquinone	C31H46O2	C31H46O2	0	C02059
na1[p]	Sodium	Na	Na	1	C01330
na1[c]	Sodium	Na	Na	1	C01330
glu-L[e]	L-Glutamate	C5H9NO4	C5H8NO4	-1	C00025
hco3[p]	Bicarbonate	CH2O3	CHO3	-1	C00288
hco3[e]	Bicarbonate	CH2O3	CHO3	-1	C00288
co2[e]	CO2	CO2	CO2	0	C00011
co2[p]	CO2	CO2	CO2	0	C00011
arg-L[e]	L-Arginine	C6H14N4O2	C6H15N4O2	1	C00062
lys-L[e]	L-Lysine	C6H14N2O2	C6H15N2O2	1	C00047
no3[e]	Nitrate	NO3	NO3	-1
urea[e]	Urea	CH4N2O	CH4N2O	0	C00086
nh4[p]	Ammonium	H3N	H4N	1	C01342
nh4[e]	Ammonium	H3N	H4N	1	C01342
k[p]	potassium	K	K	1
k[c]	potassium	K	K	1
k[e]	potassium	K	K	1
so4[p]	Sulfate	H2O4S	O4S	-2	C00059
so4[e]	Sulfate	H2O4S	O4S	-2	C00059
pi[p]	Phosphate	H3O4P	HO4P	-2	C00009
pi[e]	Phosphate	H3O4P	HO4P	-2	C00009
mobd[p]	Molybdate	MoO4	MoO4	-2
mobd[c]	Molybdate	MoO4	MoO4	-2
mobd[e]	Molybdate	MoO4	MoO4	-2
fe3[p]	Fe3+	Fe	Fe	3
fe3[c]	Fe3+	Fe	Fe	3
fe3[e]	Fe3+	Fe	Fe	3
fe2[p]	Fe2+	Fe	Fe	2
fe2[e]	Fe2+	Fe	Fe	2
na1[e]	Sodium	Na	Na	1	C01330
mn2[p]	Mn2+	Mn	Mn	2
mn2[c]	Mn2+	Mn	Mn	2
mn2[e]	Mn2+	Mn	Mn	2
mg2[e]	magnesium	Mg	Mg	2
mg2[p]	magnesium	Mg	Mg	2
o2[e]	O2	O2	O2	0	C00007
h2o[e]	H2O	H2O	H2O	0	C00001
ptrc[p]	Putrescine	C4H12N2	C4H14N2	2	C00134
ptrc[e]	Putrescine	C4H12N2	C4H14N2	2	C00134
spmd[p]	Spermidine	C7H19N3	C7H22N3	3	C00315
spmd[e]	Spermidine	C7H19N3	C7H22N3	3	C00315
cu2[p]	Cu2+	Cu	Cu	2
cu2[c]	Cu2+	Cu	Cu	2
cu2[e]	Cu2+	Cu	Cu	2
zn2[p]	Zinc	Zn	Zn	2
zn2[c]	Zinc	Zn	Zn	2
zn2[e]	Zinc	Zn	Zn	2
cobalt2[p]	Co2+	Co	Co	2	C00175
cobalt2[e]	Co2+	Co	Co	2	C00175
ca2[p]	Calcium	Ca	Ca	2
ca2[c]	Calcium	Ca	Ca	2
ca2[e]	Calcium	Ca	Ca	2
ac[p]	Acetate	C2H4O2	C2H3O2	-1	C00033
ac[e]	Acetate	C2H4O2	C2H3O2	-1	C00033
photon[e]	Photon	Z	Z	0
photon[p]	Photon	Z	Z	0
cynt[p]	Cyanate	CHNO	CNO	-1
cynt[e]	Cyanate	CHNO	CNO	-1
cit[e]	Citrate	C6H8O7	C6H5O7	-3	C00158
cit[p]	Citrate	C6H8O7	C6H5O7	-3	C00158
h2[p]	H2	H2	H2	0	C00282
h2[e]	H2	H2	H2	0	C00282
h[e]	H+	H	H	1	C00080
pyr[e]	Pyruvate	C3H4O3	C3H3O3	-1	C00022
fum[e]	Fumarate	C4H4O4	C4H2O4	-2	C00122
succ[e]	Succinate	C4H6O4	C4H4O4	-2	C00042
mal-L[p]	L-Malate	C4H6O5	C4H4O5	-2	C00149
mal-L[e]	L-Malate	C4H6O5	C4H4O5	-2	C00149
akg[p]	2-Oxoglutarate	C5H6O5	C5H4O5	-2	C00026
akg[e]	2-Oxoglutarate	C5H6O5	C5H4O5	-2	C00026
succ[p]	Succinate	C4H6O4	C4H4O4	-2	C00042
pyr[p]	Pyruvate	C3H4O3	C3H3O3	-1	C00022
fum[p]	Fumarate	C4H4O4	C4H2O4	-2	C00122
cytd[c]	Cytidine	C9H13N3O5	C9H13N3O5	0	C00475
dna[c]	DNA	C10H17O8PR2	C10H17O8PR2	0	C00039
dna5mtc[c]	DNA 5-methylcytosine	C11H19O8PR2	C11H19O8PR2	0	C02967
achms[c]	achms	C6H11NO4	C6H11NO4	0	C01077
5mdru1p[c]	5-Methylthio-5-deoxy-D-ribulose 1-phosphate	C6H13O7PS	C6H11O7PS	-2	C04582
5mdr1p[c]	5-Methylthio-5-deoxy-D-ribose 1-phosphate	C6H13O7PS	C6H11O7PS	-2	C04188
sql[c]	Squalene	C30H50	C30H50	0	C00751
2pglyc[c]	2-Phosphoglycolate	C2H5O6P	C2H2O6P	-3
utp[c]	UTP	C9H15N2O15P3	C9H11N2O15P3	-4	C00075

## Sheet: Color-code
	Reactions for which no ortholog exist between iJN678 and iCV498, but are essentials
	Reactions without assigned genes in iJN678
	Reactions for which no ortholog exist between chromatophore and iCV498, but are essentials
	Modelling reactions
